# Supplementary material for: Protein interaction networks at the host–microbe interface in Diaphorina citri, the insect vector of the citrus greening pathogen
Source: R Soc Open Sci. 2017 Feb 8;4(2):160545. doi: 10.1098/rsos.160545 (PMC5367280; doi:10.1098/rsos.160545)
Supplement: Table S1. Spectral count data for differentially expressed proteins identified between CLas(+)/(-) adult ACP. Average spectral count calculated from three biological replicates analyzed from each sample category. Statistical analysis using Fisher's exact test (p-value<0.05 with Hochberg-Benjamini mu [file rsos160545supp2.xlsx]

## Sheet: Table S1
Ramsey JS et al 2017, Royal Society Open Science supplementary material: Protein interaction networks at the host-microbe interface in Diaphorina citri, the insect vector of the citrus greening pathogen.
Table S1. Spectral count data for differentially expressed proteins identified between CLas(+)/(-) adult ACP. Average spectral count calculated from three biological replicates analyzed from each sample category. Statistical analysis using Fisher’s exact test (p-value<0.05 with Hochberg-Benjamini multiple testing correction) was used to determine significance of spectral count differences between…
		CLas(+) Adult			CLas(-) Adult			Average Spectra
Protein Description	Accession Number	A(+)1	A(+)2	A(+)3	A(-)1	A(-)2	A(-)3	CLas(+) Avg	CLas(-) Avg
PREDICTED: alpha-glucosidase-like, partial [Diaphorina citri]	XP_008486900.1	4.1238	6.1238	7.1238	1.1238	0	0	5.79047	0.3746
PREDICTED: LOW QUALITY PROTEIN: bifunctional 3'-phosphoadenosine 5'-phosphosulfate synthase-like [Diaphorina citri]	XP_008480890.1	87.207	85.446	85.968	57.566	62.327	52.566	86.207	57.4863
PREDICTED: fructose-1,6-bisphosphatase isozyme 2-like [Diaphorina citri]	XP_008477091.1	26.331	19.265	28.289	13.909	7.221	11.909	24.6283	11.013
PREDICTED: maternal protein tudor-like [Diaphorina citri]	XP_008480879.1	15	18	24	10	8	4	19	7.33333
PREDICTED: trifunctional enzyme subunit beta, mitochondrial [Diaphorina citri]	XP_008474931.1	204	230	227	176	176	157	220.333	169.667
PREDICTED: gamma-glutamyl hydrolase-like [Diaphorina citri]	XP_008468997.1	35	39	51	20	28	21	41.6667	23
PREDICTED: D-3-phosphoglycerate dehydrogenase [Diaphorina citri]	XP_008474224.1	32	27	25	12	17	11	28	13.3333
PREDICTED: uncharacterized oxidoreductase C663.06c-like [Diaphorina citri]	XP_008476938.1	50.553	54.545	45.746	41.158	21.369	26.772	50.2813	29.7663
PREDICTED: uncharacterized protein LOC103505336 [Diaphorina citri]	XP_008467888.1	10.761	13.521	10	3	5	1	11.4273	3
PREDICTED: neurogenic locus notch homolog protein 1 [Diaphorina citri]	XP_008482198.1	65.071	66.071	56.204	43.337	38.602	35.071	62.4487	39.0033
PREDICTED: phenoloxidase subunit 1-like [Diaphorina citri]	XP_008469476.1	34.787	46.404	50.404	27.599	28.619	19.059	43.865	25.0923
PREDICTED: uncharacterized protein LOC103523813 [Diaphorina citri]	XP_008487054.1	4.7509	4.8774	8.6992	1.3276	0.9609	0.076633	6.10917	0.788378
PREDICTED: protein PRY1-like [Diaphorina citri]	XP_008482440.1	5	6	8	0	2	0	6.33333	0.666667
PREDICTED: uncharacterized protein LOC103518909, partial [Diaphorina citri]	XP_008482211.1	4.9565	0.97826	7	0	0	0	4.31159	0
PREDICTED: 3-ketoacyl-CoA thiolase, mitochondrial isoform X2 [Diaphorina citri]	XP_008477523.1	181.18	186.47	184.83	142.32	143.86	134.68	184.16	140.287
PREDICTED: LOW QUALITY PROTEIN: C-1-tetrahydrofolate synthase, cytoplasmic [Diaphorina citri]	XP_008470605.1	65.75	70.078	77.855	50.421	49.644	38.539	71.2277	46.2013
PREDICTED: uncharacterized protein LOC103523814, partial [Diaphorina citri]	XP_008487055.1	6.2947	6.3042	11.211	1.9002	1.5126	0.17174	7.93663	1.19485
PREDICTED: myb-like protein X [Diaphorina citri]	XP_008469755.1	4	7	16	0	6	0	9	2
PREDICTED: uncharacterized protein LOC103508449 [Diaphorina citri]	XP_008471218.1	0	8	10	0	2	0	6	0.666667
PREDICTED: titin-like [Diaphorina citri]	XP_008475695.1	8	23	15	8	4	5	15.3333	5.66667
PREDICTED: delta-1-pyrroline-5-carboxylate synthase-like, partial [Diaphorina citri]	XP_008486629.1	30.696	40.696	39.022	20.337	22.24	18.174	36.8047	20.2503
PREDICTED: prisilkin-39-like isoform X1 [Diaphorina citri]	XP_008477982.1	85.333	91.333	90.333	52	78.333	53.667	88.9997	61.3333
PREDICTED: 3-ketoacyl-CoA thiolase, mitochondrial isoform X1 [Diaphorina citri]	XP_008477522.1	144.82	157.53	151.17	123.68	110.15	106.32	151.173	113.383
thioredoxin reductase [Candidatus Profftella armatura]	AGS07032.1	23	29	34	12	16	16	28.6667	14.6667
PREDICTED: pyrroline-5-carboxylate reductase [Diaphorina citri]	XP_008483900.1	58	56	52	41	31	32	55.3333	34.6667
PREDICTED: sideroflexin-3 [Diaphorina citri]	XP_008468216.1	7	12	14	5	5	0	11	3.33333
PREDICTED: uncharacterized protein LOC103515448 [Diaphorina citri]	XP_008478613.1	0	4.6471	14.588	0	2.5885	0	6.4117	0.862833
PREDICTED: ATP synthase subunit delta, mitochondrial [Diaphorina citri]	XP_008474405.1	1015	1003	987	967	827	845	1001.67	879.667
PREDICTED: proline dehydrogenase 1, mitochondrial [Diaphorina citri]	XP_008479475.1	61	75	97	49	73	39	77.6667	53.6667
PREDICTED: ribonuclease UK114, partial [Diaphorina citri]	XP_008481616.1	58	57	64	44	41	33	59.6667	39.3333
succinyl-CoA synthetase subunit beta [Candidatus Profftella armatura]	AGS07039.1	4	5	9	1	1	1	6	1
PREDICTED: putative uncharacterized protein DDB_G0282133 [Diaphorina citri]	XP_008472041.1	5	8	9	1	2	2	7.33333	1.66667
PREDICTED: uncharacterized protein LOC103508661 isoform X1 [Diaphorina citri]	XP_008471454.1	19.347	22.762	20.347	9.4258	13.01	7.2575	20.8187	9.89777
PREDICTED: fatty acid-binding protein, muscle isoform X1 [Diaphorina citri]	XP_008486453.1	95.778	106.81	108.22	72.148	79.296	76.259	103.603	75.901
PREDICTED: electron transfer flavoprotein-ubiquinone oxidoreductase, mitochondrial-like [Diaphorina citri]	XP_008469735.1	30.377	31.894	41.377	19.412	22.929	17.412	34.5493	19.9177
PREDICTED: MATH and LRR domain-containing protein PFE0570w-like [Diaphorina citri]	XP_008474811.1	0	3	7	0	0	0	3.33333	0
chaperonin GroEL [Candidatus Carsonella ruddii DC]	AGS06552.1	104	102	115	86	90	61	107	79
PREDICTED: probable hydroxyacid-oxoacid transhydrogenase, mitochondrial [Diaphorina citri]	XP_008475568.1	63	71	68	52	48	38	67.3333	46
PREDICTED: 85/88 kDa calcium-independent phospholipase A2-like [Diaphorina citri]	XP_008470242.1	69	68	60	44	47	43	65.6667	44.6667
PREDICTED: trifunctional enzyme subunit alpha, mitochondrial-like [Diaphorina citri]	XP_008471262.1	44.93	59.993	55.727	37.629	38.293	30.048	53.55	35.3233
PREDICTED: myosin heavy chain, muscle-like [Diaphorina citri]	XP_008475404.1	1521.8	1618.5	1696.5	1496	1538.2	1319.4	1612.27	1451.2
PREDICTED: uncharacterized protein LOC103518002 [Diaphorina citri]	XP_008481275.1	15	13	21	4	10	8	16.3333	7.33333
chaperonin GroEL [Candidatus Profftella armatura]	AGS07001.1	1184.6	1217.9	1112.3	1138.6	911.25	1082.3	1171.6	1044.05
PREDICTED: apyrase-like [Diaphorina citri]	XP_008479677.1	34.821	36.989	55.237	25.326	30.574	24.495	42.349	26.7983
PREDICTED: L-lactate dehydrogenase B chain-like [Diaphorina citri]	XP_008470618.1	12.119	7.4127	8.4127	4.4127	3.4127	1.4127	9.3148	3.07937
PREDICTED: hydroxysteroid dehydrogenase-like protein 2 isoform X1 [Diaphorina citri]	XP_008477975.1	126.71	145.71	145.68	107.79	106.61	108.71	139.367	107.703
PREDICTED: 6-phosphofructokinase-like [Diaphorina citri]	XP_008479702.1	22.339	20.576	32.576	12.288	17.288	11.288	25.1637	13.6213
PREDICTED: lachesin-like [Diaphorina citri]	XP_008483959.1	8	9	9	4	2	2	8.66667	2.66667
PREDICTED: uncharacterized protein LOC103508761 [Diaphorina citri]	XP_008471552.1	5	10	9	4	2	1	8	2.33333
PREDICTED: complement factor I-like [Diaphorina citri]	XP_008478410.1	0	2	7	0	0	0	3	0
PREDICTED: lipid storage droplets surface-binding protein 1-like [Diaphorina citri]	XP_008471210.1	21.258	19.011	23.258	11.506	15.753	5.5055	21.1757	10.9215
PREDICTED: uncharacterized protein LOC103520996, partial [Diaphorina citri]	XP_008484320.1	8.7271	8.2974	9.7271	3.4379	3.4379	2.5784	8.9172	3.1514
heat shock protein 90 [Candidatus Profftella armatura]	AGS06850.1	118.4	139.84	128.71	94.389	108.93	95.329	128.983	99.5493
PREDICTED: D-lactate dehydrogenase [cytochrome] 2, mitochondrial-like [Diaphorina citri]	XP_008484981.1	5	6	7	2	1	1	6	1.33333
PREDICTED: heat shock 70 kDa protein F, mitochondrial-like [Diaphorina citri]	XP_008478620.1	523	507	488	424	475	411	506	436.667
PREDICTED: probable 3-hydroxyacyl-CoA dehydrogenase B0272.3 [Diaphorina citri]	XP_008478719.1	48.204	51.865	53.695	37.221	34.17	31.119	51.2547	34.17
PREDICTED: probable 3-hydroxyacyl-CoA dehydrogenase B0272.3 isoform X1 [Diaphorina citri]	XP_008478707.1	43.898	46.568	47.152	32.39	32.915	25.941	45.8727	30.4153
PREDICTED: esterase E4-like, partial [Diaphorina citri]	XP_008485680.1	26.423	27.997	34.026	15.704	20.615	15.439	29.482	17.2527
S-adenosylhomocysteine hydrolase [Candidatus Profftella armatura]	AGS07054.1	25.334	24.481	29.696	10.505	17.465	18.356	26.5037	15.442
PREDICTED: pyruvate kinase-like [Diaphorina citri]	XP_008480655.1	296.67	271.71	296.69	262.07	247.53	212.14	288.357	240.58
PREDICTED: uncharacterized protein LOC103524398 [Diaphorina citri]	XP_008487632.1	9	8	6	2	5	0	7.66667	2.33333
PREDICTED: ATP synthase subunit alpha, mitochondrial-like [Diaphorina citri]	XP_008482037.1	227	243	192	218	169	155	220.667	180.667
PREDICTED: monofunctional C1-tetrahydrofolate synthase, mitochondrial-like [Diaphorina citri]	XP_008470607.1	24.25	19.922	21.145	11.579	13.356	11.461	21.7723	12.132
PREDICTED: proteoglycan 4-like [Diaphorina citri]	XP_008488247.1	32	36	31	21	18	22	33	20.3333
PREDICTED: LETM1 and EF-hand domain-containing protein 1, mitochondrial-like [Diaphorina citri]	XP_008471399.1	3	5	3	0	1	0	3.66667	0.333333
PREDICTED: ribonuclease H1 [Diaphorina citri]	XP_008478028.1	7	5	9	1	4	1	7	2
PREDICTED: isocitrate dehydrogenase [NADP], mitochondrial-like [Diaphorina citri]	XP_008481256.1	22.992	29.875	25.934	15.875	18.817	11.759	26.267	15.4837
PREDICTED: succinate-semialdehyde dehydrogenase, mitochondrial-like [Diaphorina citri]	XP_008475372.1	36	36	34	35	20	12	35.3333	22.3333
PREDICTED: aldose 1-epimerase-like [Diaphorina citri]	XP_008478895.1	8	6	5	3	2	0	6.33333	1.66667
methyltransferase type 11, PedE-like protein [Candidatus Profftella armatura]	AGS06826.1	49	50	52	34	37	32	50.3333	34.3333
PREDICTED: uncharacterized protein LOC103522062 [Diaphorina citri]	XP_008485392.1	0	3	5	0	0	0	2.66667	0
PREDICTED: dihydrolipoyl dehydrogenase, mitochondrial-like [Diaphorina citri]	XP_008488308.1	323	327	270	281	236	258	306.667	258.333
PREDICTED: LOW QUALITY PROTEIN: apolipophorins-like [Diaphorina citri]	XP_008467797.1	1194	1275.9	1437.9	1024.2	1070.2	1006.1	1302.6	1033.5
PREDICTED: glyceraldehyde-3-phosphate dehydrogenase 2 isoform X1 [Diaphorina citri]	XP_008479841.1	1235.1	1280.5	1089.1	1167.3	820.53	945.76	1201.57	977.863
PREDICTED: allergen Cr-PI-like [Diaphorina citri]	XP_008477906.1	1626.3	2019.9	2052.9	236.66	192.1	159.42	1899.7	196.06
PREDICTED: ATP synthase subunit beta, mitochondrial-like, partial [Diaphorina citri]	XP_008469213.1	1152.4	1188.4	989.6	1222.6	733.35	902.98	1110.13	952.977
PREDICTED: LOW QUALITY PROTEIN: titin-like [Diaphorina citri]	XP_008488026.1	502.19	635.66	721.7	423.44	597.07	395.47	619.85	471.993
PREDICTED: putative uncharacterized protein DDB_G0286901, partial [Diaphorina citri]	XP_008486634.1	682	930	1079	6	4	7	897	5.66667
PREDICTED: probable aconitate hydratase, mitochondrial [Diaphorina citri]	XP_008473057.1	962.65	965.74	1057	890.86	838.34	839.94	995.13	856.38
PREDICTED: LOW QUALITY PROTEIN: twitchin-like [Diaphorina citri]	XP_008475375.1	376.53	427.44	535.32	354.62	427.49	277.66	446.43	353.257
PREDICTED: pyruvate carboxylase, mitochondrial-like [Diaphorina citri]	XP_008469353.1	470.87	498.08	552.23	349.51	314.65	300.23	507.06	321.463
PREDICTED: probable cyclin-dependent serine/threonine-protein kinase DDB_G0292550, partial [Diaphorina citri]	XP_008477908.1	194	232	223	3	0	2	216.333	1.66667
PREDICTED: LOW QUALITY PROTEIN: titin-like [Diaphorina citri]	XP_008470288.1	380.91	411.92	498.91	350.94	400.91	272.93	430.58	341.593
PREDICTED: fatty acid synthase-like [Diaphorina citri]	XP_008473182.1	334.47	316.31	403.04	229.53	248.12	202.27	351.273	226.64
PREDICTED: ATP-citrate synthase [Diaphorina citri]	XP_008467853.1	221.36	216.44	256.2	153.58	179.49	132.67	231.333	155.247
PREDICTED: delta-1-pyrroline-5-carboxylate synthase-like [Diaphorina citri]	XP_008474853.1	335.39	388.54	423.01	223.96	206.06	180.7	382.313	203.573
PREDICTED: acetyl-CoA carboxylase-like [Diaphorina citri]	XP_008469923.1	122.46	133.48	210.16	47.841	109.64	47.901	155.367	68.4607
PREDICTED: calcium-transporting ATPase sarcoplasmic/endoplasmic reticulum type-like [Diaphorina citri]	XP_008477479.1	109	124	180	78	125	64	137.667	89
PREDICTED: isocitrate dehydrogenase [NADP], mitochondrial-like [Diaphorina citri]	XP_008481246.1	222.98	229.54	266.01	141.05	127.08	104.11	239.51	124.08
PREDICTED: fatty acid synthase-like, partial [Diaphorina citri]	XP_008484130.1	143	131	157	78	100	81	143.667	86.3333
PREDICTED: LOW QUALITY PROTEIN: transferrin-like [Diaphorina citri]	XP_008470513.1	314.18	391.98	403.84	97.658	75.1	48.829	370	73.8623
PREDICTED: transferrin-like [Diaphorina citri]	XP_008470528.1	42.204	48.846	53.799	20.595	13.24	4.3555	48.283	12.7302
PREDICTED: trifunctional enzyme subunit alpha, mitochondrial-like [Diaphorina citri]	XP_008471263.1	87.749	116.32	114.85	66.236	68.081	57.291	106.306	63.8693
PREDICTED: very long-chain specific acyl-CoA dehydrogenase, mitochondrial [Diaphorina citri]	XP_008474742.1	126	153	210	78	101	61	163	80
PREDICTED: titin-like, partial [Diaphorina citri]	XP_008482157.1	39	75	82	33	48	24	65.3333	35
PREDICTED: vitellogenin-A1-like, partial [Diaphorina citri]	XP_008486488.1	17.564	388.39	587.51	0	3.9092	7.8415	331.155	3.9169
PREDICTED: vitellogenin-1-like [Diaphorina citri]	XP_008476566.1	0.20313	10.723	19.501	0	0	0.067709	10.1424	0.0225697
PREDICTED: uncharacterized protein LOC103523837, partial [Diaphorina citri]	XP_008487074.1	0	13.997	24.751	0	0	0	12.916	0
PREDICTED: cytochrome c1, heme protein, mitochondrial [Diaphorina citri]	XP_008477821.1	150	148	170	118	124	95	156	112.333
PREDICTED: uncharacterized protein LOC103506542 [Diaphorina citri]	XP_008469158.1	100	87	115	50	69	62	100.667	60.3333
PREDICTED: spermine oxidase-like [Diaphorina citri]	XP_008482575.1	150.95	155.72	160.4	105.63	105.18	75.404	155.69	95.4047
PREDICTED: probable 4-coumarate--CoA ligase 1 [Diaphorina citri]	XP_008468202.1	108	119	128	56	58	44	118.333	52.6667
PREDICTED: pituitary homeobox 2-like, partial [Diaphorina citri]	XP_008482186.1	120	120	129	90	92	76	123	86
PREDICTED: probable medium-chain specific acyl-CoA dehydrogenase, mitochondrial [Diaphorina citri]	XP_008468241.1	99.615	113.48	120.48	76.753	76.169	61.892	111.192	71.6047
PREDICTED: pyridoxal kinase [Diaphorina citri]	XP_008474512.1	109	108	126	70	78	70	114.333	72.6667
PREDICTED: probable succinyl-CoA ligase [GDP-forming] subunit beta, mitochondrial [Diaphorina citri]	XP_008477987.1	83	91	96	64	60	50	90	58
PREDICTED: LOW QUALITY PROTEIN: titin-like [Diaphorina citri]	XP_008473425.1	25.967	66.457	58.047	24.441	31.459	8.3582	50.157	21.4194
PREDICTED: ejaculatory bulb-specific protein 3-like [Diaphorina citri]	XP_008471479.1	109	118	116	72	69	61	114.333	67.3333
PREDICTED: trifunctional enzyme subunit alpha, mitochondrial-like [Diaphorina citri]	XP_008471251.1	60.275	79.566	81.081	46.76	48.457	45.391	73.6407	46.8693
PREDICTED: GTP:AMP phosphotransferase AK3, mitochondrial [Diaphorina citri]	XP_008480235.1	86	85	87	63	47	46	86	52
PREDICTED: uncharacterized protein LOC103517317 [Diaphorina citri]	XP_008480567.1	144.23	149.1	152.47	96.979	63.354	71.108	148.6	77.147
PREDICTED: probable delta-1-pyrroline-5-carboxylate synthase, partial [Diaphorina citri]	XP_008483053.1	63.91	82.759	94.971	48.698	43.698	40.122	80.5467	44.1727
PREDICTED: apyrase-like [Diaphorina citri]	XP_008486149.1	88.179	95.011	112.76	69.674	85.426	43.505	98.65	66.2017
PREDICTED: uncharacterized protein LOC103521004 [Diaphorina citri]	XP_008484331.1	69	86	80	44	41	36	78.3333	40.3333
PREDICTED: 6-phosphofructokinase-like [Diaphorina citri]	XP_008479704.1	35	40	51	19	29	18	42	22
PREDICTED: uncharacterized protein LOC103521674 [Diaphorina citri]	XP_008485039.1	60.596	68.596	81.195	34.062	47.928	30.329	70.129	37.4397
PREDICTED: LOW QUALITY PROTEIN: uncharacterized protein LOC103511713 [Diaphorina citri]	XP_008474671.1	68.524	75.524	86.059	34.016	39.934	34.934	76.7023	36.2947
PREDICTED: vitellogenin-1-like [Diaphorina citri]	XP_008487105.1	5	104.39	161.51	0	1	1.7395	90.3	0.913167
PREDICTED: vitellogenin-1-like [Diaphorina citri]	XP_008487106.1	0	34.074	41.34	1.5461	0	0.26053	25.138	0.60221
PREDICTED: uncharacterized protein LOC103513714 [Diaphorina citri]	XP_008476785.1	0	10.87	19.478	0	4.8696	0	10.116	1.6232
PREDICTED: spermine oxidase-like, partial [Diaphorina citri]	XP_008477745.1	46.052	52.265	59.66	21.321	17.171	12.163	52.659	16.885
PREDICTED: uncharacterized protein LOC103507391 [Diaphorina citri]	XP_008470083.1	64	89	77	9	7	3	76.6667	6.33333
PREDICTED: juvenile hormone epoxide hydrolase 1-like [Diaphorina citri]	XP_008475363.1	23.419	37.253	42.087	12.627	18.502	14.627	34.253	15.252
PREDICTED: uncharacterized protein LOC103508016 [Diaphorina citri]	XP_008470768.1	54	67	63	34	43	16	61.3333	31
PREDICTED: maltase A1-like [Diaphorina citri]	XP_008469813.1	29.771	32.771	35.666	13.876	15.752	10.895	32.736	13.5077
PREDICTED: spermine oxidase-like [Diaphorina citri]	XP_008471156.1	56.191	47.572	66.429	26.619	18.619	22	56.7307	22.4127
PREDICTED: probable ATP-dependent RNA helicase DDX52 [Diaphorina citri]	XP_008475959.1	22.798	25.442	29.442	6.6442	8	5	25.894	6.54807
PREDICTED: uncharacterized family 31 glucosidase KIAA1161-like [Diaphorina citri]	XP_008475960.1	11.202	14.558	14.558	1.3558	2	2	13.4393	1.78527
PREDICTED: electron transfer flavoprotein subunit beta-like [Diaphorina citri]	XP_008482184.1	38	35	35	18	20	15	36	17.6667
PREDICTED: plexin A3-like isoform X1 [Diaphorina citri]	XP_008474176.1	30.666	31	40	13.667	8.3333	12	33.8887	11.3334
PREDICTED: putative mediator of RNA polymerase II transcription subunit 15, partial [Diaphorina citri]	XP_008477907.1	23.713	24.104	24.104	3.3362	2.9016	4.5756	23.9737	3.60447
PREDICTED: plexin A3-like [Diaphorina citri]	XP_008475561.1	18.334	19	20	9.3334	8.6667	3	19.1113	7.00003
PREDICTED: CAR1 transcription factor-like [Diaphorina citri]	XP_008479688.1	15.273	23.703	24.273	8.5621	7.5621	4.4216	21.083	6.8486
PREDICTED: cathepsin L1-like [Diaphorina citri]	XP_008478336.1	14.299	46.906	53.347	1.4868	4.2037	4.7671	38.184	3.48587
PREDICTED: cathepsin F-like [Diaphorina citri]	XP_008474196.1	3.603	13.3	15.628	0	0.7932	0.60773	10.8437	0.466977
PREDICTED: cathepsin L1-like [Diaphorina citri]	XP_008484592.1	10.868	19.236	21.673	1.4014	3.9621	3.5507	17.259	2.9714
PREDICTED: neprilysin-2-like [Diaphorina citri]	XP_008479985.1	33.038	72.294	58.819	5.9254	23.358	0.68736	54.717	9.99025
PREDICTED: uncharacterized protein LOC103518492 [Diaphorina citri]	XP_008481782.1	34	48	54	2	33	0	45.3333	11.6667
PREDICTED: arylsulfatase B-like isoform X1 [Diaphorina citri]	XP_008481120.1	7	34.948	34.917	0	6.9896	0	25.6217	2.32987
dihydrolipoamide dehydrogenase [Candidatus Profftella armatura]	AGS06781.1	10.981	19.906	18.934	2.9906	4.9812	3.9812	16.607	3.98433
PREDICTED: uncharacterized protein LOC103515486 [Diaphorina citri]	XP_008478649.1	29	27	32	11	23	0	29.3333	11.3333
PREDICTED: protein MTL1-like [Diaphorina citri]	XP_008476776.1	10	16.272	20.272	1	4	0	15.5147	1.66667
PREDICTED: cathepsin L1-like [Diaphorina citri]	XP_008480368.1	12	38	36	0	15	0	28.6667	5
PREDICTED: uncharacterized protein LOC103519237, partial [Diaphorina citri]	XP_008482545.1	14	22	29	1	15	0	21.6667	5.33333
PREDICTED: uncharacterized protein LOC103513455 [Diaphorina citri]	XP_008476507.1	21	35	31	0	4	0	29	1.33333
PREDICTED: vitellogenin-3-like [Diaphorina citri]	XP_008476565.1	1.4668	53.554	79.238	0	0	0	44.7529	0
PREDICTED: uncharacterized protein LOC103511289 [Diaphorina citri]	XP_008474229.1	8	16	18	1	5	0	14	2
PREDICTED: 60S ribosomal protein L22-like [Diaphorina citri]	XP_008484926.1	15.259	21.243	14.275	4.6454	3.9841	3.3227	16.9257	3.98407
PREDICTED: C-Myc-binding protein homolog [Diaphorina citri]	XP_008474182.1	7	12	14	0	3	0	11	1
PREDICTED: uncharacterized family 31 glucosidase KIAA1161-like, partial [Diaphorina citri]	XP_008485355.1	12	13	9	1	0	0	11.3333	0.333333
PREDICTED: cathepsin F-like [Diaphorina citri]	XP_008474194.1	10.229	26.558	34.352	3.7724	5.041	6.0744	23.713	4.9626
PREDICTED: vitellogenin-2-like [Diaphorina citri]	XP_008476568.1	0.5332	81.132	136.1	0	0	1	72.5884	0.333333
PREDICTED: thioredoxin-like isoform X1 [Diaphorina citri]	XP_008481735.1	6	5	8	0	0	0	6.33333	0
PREDICTED: uncharacterized protein LOC103517932 [Diaphorina citri]	XP_008481201.1	5.7411	6.757	6.7251	1.3546	1.0159	0	6.40773	0.790167
PREDICTED: proteasome subunit alpha type-5 [Diaphorina citri]	XP_008469899.1	61	56	48	80	69	82	55	77
PREDICTED: putative cysteine proteinase CG12163 [Diaphorina citri]	XP_008472006.1	12	10	11	16	29	24	11	23
PREDICTED: LOW QUALITY PROTEIN: adhesive plaque matrix protein-like, partial [Diaphorina citri]	XP_008475167.1	82.199	74.59	60.184	89.339	96.948	104.03	72.3243	96.7723
PREDICTED: cuticle protein 12.5-like [Diaphorina citri]	XP_008474666.1	168	141	155	169	191	201	154.667	187
PREDICTED: nucleoplasmin-like protein ANO39 [Diaphorina citri]	XP_008476302.1	62	53	47	68	75	84	54	75.6667
PREDICTED: calumenin-like [Diaphorina citri]	XP_008480158.1	30	25	22	41	41	44	25.6667	42
PREDICTED: 39S ribosomal protein L28, mitochondrial [Diaphorina citri]	XP_008487585.1	4	4	4	12	11	14	4	12.3333
PREDICTED: troponin T, partial [Diaphorina citri]	XP_008477184.1	460	444	451	468	502	517	451.667	495.667
PREDICTED: uncharacterized protein LOC103507470 [Diaphorina citri]	XP_008470163.1	88	85	81	111	114	105	84.6667	110
PREDICTED: cuticle protein 7-like [Diaphorina citri]	XP_008482205.1	36	36	28	50	44	59	33.3333	51
PREDICTED: cathepsin L1-like, partial [Diaphorina citri]	XP_008487301.1	34	31	31	42	52	54	32	49.3333
PREDICTED: tubulin beta-1 chain [Diaphorina citri]	XP_008480683.1	452.59	408.21	406.53	472.78	471.36	449.71	422.443	464.617
PREDICTED: GATA zinc finger domain-containing protein 14 [Diaphorina citri]	XP_008471644.1	7	4	2	8	15	15	4.33333	12.6667
PREDICTED: repetitive proline-rich cell wall protein 2-like [Diaphorina citri]	XP_008470233.1	0	0	0	0	1	11	0	4
PREDICTED: uncharacterized protein LOC103507144 [Diaphorina citri]	XP_008469816.1	0	0	1	4	8	3	0.333333	5
PREDICTED: T-complex protein 1 subunit epsilon isoform X1 [Diaphorina citri]	XP_008472101.1	59.488	34	38	71.488	61	55	43.8293	62.496
PREDICTED: uncharacterized protein LOC103519830 [Diaphorina citri]	XP_008483140.1	7	6	6	13	20	14	6.33333	15.6667
PREDICTED: protein no-on-transient A-like [Diaphorina citri]	XP_008469528.1	10	9	5	16	19	19	8	18
PREDICTED: histone H2B-like [Diaphorina citri]	XP_008481587.1	170.03	199.25	127.63	217.61	198.76	172.63	165.637	196.333
PREDICTED: opioid growth factor receptor-like [Diaphorina citri]	XP_008476179.1	9	6	5	25	15	8	6.66667	16
PREDICTED: multiple coagulation factor deficiency protein 2 homolog [Diaphorina citri]	XP_008474299.1	26	24	16	27	35	47	22	36.3333
PREDICTED: neurofilament heavy polypeptide-like, partial [Diaphorina citri]	XP_008486962.1	34.506	24.258	21.34	41.873	56.521	27.307	26.7013	41.9003
PREDICTED: uncharacterized protein LOC103516900 [Diaphorina citri]	XP_008480111.1	1.8764	0.62548	0	7.0038	5.6293	6.3784	0.83396	6.33717
PREDICTED: heterogeneous nuclear ribonucleoprotein 87F-like [Diaphorina citri]	XP_008468031.1	80.04	65.039	68.04	91.617	90.194	97.348	71.0397	93.053
PREDICTED: uncharacterized protein LOC103507240 [Diaphorina citri]	XP_008469915.1	123	106	100	124	137	145	109.667	135.333
PREDICTED: catalase-like [Diaphorina citri]	XP_008483979.1	7.7696	4.8157	0.95392	13.401	14.585	10.585	4.51307	12.857
PREDICTED: uncharacterized protein LOC103514108 [Diaphorina citri]	XP_008477195.1	24.628	17.31	20.675	35.078	34.76	34.76	20.871	34.866
PREDICTED: troponin C, isoform 1-like [Diaphorina citri]	XP_008468906.1	137.1	121.59	116.1	143.1	158.85	152.85	124.93	151.6
PREDICTED: uncharacterized protein LOC103512226 [Diaphorina citri]	XP_008475198.1	22	23	19	30	37	38	21.3333	35
PREDICTED: NGFI-A-binding protein homolog [Diaphorina citri]	XP_008487732.1	0	0	0	3	6	2	0	3.66667
PREDICTED: cuticle protein LPCP-23-like [Diaphorina citri]	XP_008484299.1	19.198	13.229	11.906	25.285	21.403	32.254	14.7777	26.314
PREDICTED: LOW QUALITY PROTEIN: glycine dehydrogenase (decarboxylating), mitochondrial [Diaphorina citri]	XP_008484443.1	7	5.9259	10.889	22.778	14.889	14.926	7.9383	17.531
PREDICTED: uncharacterized protein PB18E9.04c-like [Diaphorina citri]	XP_008474193.1	8.6685	12.908	10.717	14.478	30.766	17.478	10.7645	20.9073
PREDICTED: uncharacterized protein LOC103514881 [Diaphorina citri]	XP_008478020.1	2	0	1	5	7	6	1	6
PREDICTED: flocculation protein FLO11 [Diaphorina citri]	XP_008475131.1	55	47	36	64	68	59	46	63.6667
PREDICTED: inositol-3-phosphate synthase 1-B-like [Diaphorina citri]	XP_008472397.1	12.755	13.755	13.755	20.51	28.412	24.258	13.4217	24.3933
putative ribosomal protein L26e [Diaphorina citri]	ABG81957.1	11	13	10	14	23	28	11.3333	21.6667
PREDICTED: KN motif and ankyrin repeat domain-containing protein 4-like, partial [Diaphorina citri]	XP_008482717.1	6.6667	8.1667	4.5001	14	16.167	13.5	6.4445	14.5557
PREDICTED: heat shock 70 kDa protein cognate 5 [Diaphorina citri]	XP_008476589.1	432.43	382.44	384.43	434.43	446.41	424.91	399.767	435.25
PREDICTED: J domain-containing protein isoform X1 [Diaphorina citri]	XP_008475652.1	28	20	17	32	37	35	21.6667	34.6667
PREDICTED: dentin sialophosphoprotein [Diaphorina citri]	XP_008475106.1	43.82	35.766	27.802	46.711	56.711	49.748	35.796	51.0567
PREDICTED: mediator of RNA polymerase II transcription subunit 15-like [Diaphorina citri]	XP_008471817.1	1	0	0	4.5991	3.5991	4.5991	0.333333	4.26577
PREDICTED: dihydropyrimidine dehydrogenase [NADP(+)] [Diaphorina citri]	XP_008472274.1	1	0	0	5	6	2	0.333333	4.33333
PREDICTED: histone H1-like [Diaphorina citri]	XP_008481589.1	27.264	30.904	28.838	30.019	45.335	54.335	29.002	43.2297
PREDICTED: mitochondrial import inner membrane translocase subunit Tim9 [Diaphorina citri]	XP_008471524.1	0	0	0	2	4	4	0	3.33333
PREDICTED: peptidyl-prolyl cis-trans isomerase 5 isoform X2 [Diaphorina citri]	XP_008485827.1	40.42	37.839	41.839	55.291	56.011	56.441	40.0327	55.9143
PREDICTED: RNA-binding protein squid isoform X4 [Diaphorina citri]	XP_008470268.1	92	83	72	101	103	106	82.3333	103.333
PREDICTED: tyrosine--tRNA ligase, cytoplasmic [Diaphorina citri]	XP_008470548.1	36	30	24	50	48	35	30	44.3333
PREDICTED: protein lingerer-like [Diaphorina citri]	XP_008480754.1	40.745	33.971	32.971	47.745	48.394	58.168	35.8957	51.4357
PREDICTED: intrastrand cross-link recognition protein [Diaphorina citri]	XP_008488199.1	62	62	58	76	85	77	60.6667	79.3333
PREDICTED: V-type proton ATPase catalytic subunit A [Diaphorina citri]	XP_008470205.1	434	400	400	449	460	428	411.333	445.667
PREDICTED: cuticle protein 19.8-like [Diaphorina citri]	XP_008484727.1	1	1	0	3	6	6	0.666667	5
PREDICTED: probable chitinase 3 [Diaphorina citri]	XP_008479320.1	1	1	0	7	4.6974	3.5006	0.666667	5.066
PREDICTED: uncharacterized protein LOC103509106 [Diaphorina citri]	XP_008471917.1	6	2	3	10	10	11	3.66667	10.3333
PREDICTED: soma ferritin-like [Diaphorina citri]	XP_008481078.1	94	68	85	147	86	76	82.3333	103
PREDICTED: ejaculatory bulb-specific protein 3-like isoform X1 [Diaphorina citri]	XP_008478860.1	51.608	51.881	58.316	56.957	67.039	91.428	53.935	71.808
PREDICTED: cuticle protein 7-like [Diaphorina citri]	XP_008479387.1	38	33	30	43	48	54	33.6667	48.3333
PREDICTED: LOW QUALITY PROTEIN: complement component 1 Q subcomponent-binding protein, mitochondrial [Diaphorina citri]	XP_008473767.1	73	67	63	92	83	85	67.6667	86.6667
PREDICTED: repetitive proline-rich cell wall protein 2-like isoform X2 [Diaphorina citri]	XP_008484436.1	56.691	49.725	53.132	70.047	70.879	71.605	53.1827	70.8437
PREDICTED: cathepsin B-like [Diaphorina citri]	XP_008475303.1	20.125	13.364	15.443	29.648	25.727	26.648	16.3107	27.341
PREDICTED: 40S ribosomal protein S3a [Diaphorina citri]	XP_008478156.1	29	24	24	32	44	40	25.6667	38.6667
PREDICTED: elongation factor Tu, mitochondrial-like [Diaphorina citri]	XP_008472883.1	81.685	73.386	69.386	97.685	84.983	98.386	74.819	93.6847
PREDICTED: uncharacterized protein F02A9.4b-like [Diaphorina citri]	XP_008484493.1	14	12	6	28	15	17	10.6667	20
PREDICTED: heterogeneous nuclear ribonucleoprotein H2-like, partial [Diaphorina citri]	XP_008486801.1	11	9	7	13	21	19	9	17.6667
PREDICTED: 39S ribosomal protein L46, mitochondrial-like isoform X1 [Diaphorina citri]	XP_008473315.1	7	6	6	19	10	13	6.33333	14
PREDICTED: chromobox protein homolog 1-like, partial [Diaphorina citri]	XP_008486373.1	1	3	2	3	13	6	2	7.33333
PREDICTED: 60S ribosomal protein L4-B-like, partial [Diaphorina citri]	XP_008483413.1	23	28	25	19	50	45	25.3333	38
PREDICTED: uncharacterized protein LOC103512899 [Diaphorina citri]	XP_008475907.1	30	27	25	39	40	42	27.3333	40.3333
PREDICTED: ketimine reductase mu-crystallin-like [Diaphorina citri]	XP_008472061.1	6	3	4	10	10	13	4.33333	11
PREDICTED: protein IWS1 homolog [Diaphorina citri]	XP_008473077.1	3	2	0	6	8	6	1.66667	6.66667
PREDICTED: proline-rich proteoglycan 2-like [Diaphorina citri]	XP_008474921.1	0	0	0	0	6	3	0	3
PREDICTED: uncharacterized protein LOC103512729 isoform X1 [Diaphorina citri]	XP_008475728.1	0.52381	0	1	4	4.5238	6.0476	0.507937	4.85713
PREDICTED: natterin-3-like [Diaphorina citri]	XP_008488281.1	0	0	0	1	1	7	0	3
PREDICTED: uncharacterized protein LOC103521993 [Diaphorina citri]	XP_008485325.1	0	0	0	4	4	1	0	3
PREDICTED: 28S ribosomal protein S11, mitochondrial isoform X1 [Diaphorina citri]	XP_008475781.1	0	0	0	4	3	2	0	3
PREDICTED: uncharacterized protein LOC103515908 [Diaphorina citri]	XP_008479076.1	0	0	0	5	1	3	0	3
PREDICTED: uncharacterized protein LOC103524429 [Diaphorina citri]	XP_008487666.1	45	32	28	46	44	57	35	49
PREDICTED: methionine-R-sulfoxide reductase B1 [Diaphorina citri]	XP_008482715.1	5.1408	6.1408	1	9.1408	9.7605	12.141	4.09387	10.3474
PREDICTED: regulator of nonsense transcripts 1 [Diaphorina citri]	XP_008472436.1	33.929	20.957	27.972	44.915	46.943	28.943	27.6193	40.267
PREDICTED: peroxisomal multifunctional enzyme A-like [Diaphorina citri]	XP_008469375.1	50.464	38.541	43.311	59.464	58.311	59.311	44.1053	59.0287
PREDICTED: 26S protease regulatory subunit 10B [Diaphorina citri]	XP_008476881.1	55.447	55.668	44.558	81.337	66.779	55.889	51.891	68.0017
PREDICTED: eukaryotic translation initiation factor 5 [Diaphorina citri]	XP_008481819.1	27	18	13	33	30	28	19.3333	30.3333
putative ribosomal protein L32e [Diaphorina citri]	ABG81994.1	18	16	17	18	35	29	17	27.3333
PREDICTED: regulator of chromosome condensation [Diaphorina citri]	XP_008476483.1	19	16	8	21	26	25	14.3333	24
PREDICTED: uncharacterized protein LOC103511363 [Diaphorina citri]	XP_008474309.1	29.364	21.729	21.729	33.475	38.173	36.411	24.274	36.0197
PREDICTED: 60S ribosomal protein L14 [Diaphorina citri]	XP_008471266.1	30	20	18	26	36	40	22.6667	34
PREDICTED: uncharacterized protein LOC103508436, partial [Diaphorina citri]	XP_008471202.1	3	0	2.3644	7	8.4578	3.0933	1.78813	6.1837
PREDICTED: 39S ribosomal protein L17, mitochondrial [Diaphorina citri]	XP_008487879.1	10.339	9.4492	7.5593	14.009	17.009	19.339	9.11583	16.7857
PREDICTED: uncharacterized protein LOC103524647 isoform X2 [Diaphorina citri]	XP_008487900.1	85.816	90.819	76.332	92.819	97.321	117.79	84.3223	102.643
PREDICTED: cystathionine beta-synthase-like [Diaphorina citri]	XP_008475735.1	60	51	46	74	62	67	52.3333	67.6667
PREDICTED: neuroglian-like, partial [Diaphorina citri]	XP_008483474.1	29.625	28.175	31.175	39.175	43.9	43.35	29.6583	42.1417
PREDICTED: 54S ribosomal protein L12, mitochondrial [Diaphorina citri]	XP_008475703.1	29	25	23	33	36	43	25.6667	37.3333
PREDICTED: nucleolar protein 58, partial [Diaphorina citri]	XP_008481136.1	7	7	8	13	16	15	7.33333	14.6667
PREDICTED: endocuticle structural glycoprotein SgAbd-2-like [Diaphorina citri]	XP_008471749.1	140	122	128	141	139	173	130	151
PREDICTED: cuticle protein 7-like isoform X1 [Diaphorina citri]	XP_008478817.1	29	27	22	34	34	45	26	37.6667
PREDICTED: myosin light chain alkali [Diaphorina citri]	XP_008470747.1	310	320	270	391	261	327	300	326.333
PREDICTED: papilin-like [Diaphorina citri]	XP_008469052.1	45.074	40.813	34.366	53.121	53.443	53.874	40.0843	53.4793
PREDICTED: peptidyl-tRNA hydrolase ICT1, mitochondrial [Diaphorina citri]	XP_008487414.1	2	3	2	11	7	4	2.33333	7.33333
PREDICTED: DNA-directed RNA polymerase II subunit 1-like [Diaphorina citri]	XP_008467978.1	0	1	1	3	4	6	0.666667	4.33333
PREDICTED: uncharacterized protein LOC103504872 [Diaphorina citri]	XP_008467393.1	7.4499	2.78	4.78	12.12	13.23	8.4499	5.0033	11.2666
PREDICTED: SAP domain-containing ribonucleoprotein isoform X1 [Diaphorina citri]	XP_008475219.1	2.9626	3.9626	1.9875	7.9002	6.9126	9.8752	2.9709	8.22933
PREDICTED: cathepsin B-like cysteine proteinase 4 [Diaphorina citri]	XP_008471046.1	3.1567	1.7711	3.9278	6.3134	10.084	8.8556	2.95187	8.41767
PREDICTED: polyadenylate-binding protein 1-B-like [Diaphorina citri]	XP_008471735.1	92	89	97	99	129	105	92.6667	111
PREDICTED: beta-ureidopropionase-like [Diaphorina citri]	XP_008468259.1	4	6	1	7	11	10	3.66667	9.33333
PREDICTED: histone H4 [Diaphorina citri]	XP_008479068.1	40.915	39.414	37.315	43.315	55.117	60.318	39.2147	52.9167
PREDICTED: sericin-1-like [Diaphorina citri]	XP_008473336.1	0	0	0	0	5	3	0	2.66667
PREDICTED: soluble NSF attachment protein [Diaphorina citri]	XP_008480783.1	0	0	0	7	1	0	0	2.66667
PREDICTED: uncharacterized protein LOC103515273 isoform X1 [Diaphorina citri]	XP_008478426.1	37	38	37	45	46	60	37.3333	50.3333
PREDICTED: eukaryotic translation initiation factor 4B, partial [Diaphorina citri]	XP_008471536.1	19	13	15	24	24	27	15.6667	25
PREDICTED: putative leucine-rich repeat-containing protein DDB_G0290503 [Diaphorina citri]	XP_008484380.1	16.719	12.442	9.7202	19.052	23.328	22.94	12.9604	21.7733
PREDICTED: cytochrome c-type heme lyase [Diaphorina citri]	XP_008469322.1	22	10	11	24	23	23	14.3333	23.3333
PREDICTED: uncharacterized abhydrolase domain-containing protein DDB_G0269086-like isoform X1 [Diaphorina citri]	XP_008477601.1	172.1	159.9	148.48	194.8	183.96	164.92	160.16	181.227
PREDICTED: tropomyosin-1, isoforms 33/34-like isoform X1 [Diaphorina citri]	XP_008477228.1	304.04	281.57	300.81	320.04	326.47	313.76	295.473	320.09
PREDICTED: transcription factor A, mitochondrial [Diaphorina citri]	XP_008485003.1	4.852	3.704	3.852	6.278	15.852	6	4.136	9.37667
PREDICTED: probable 39S ribosomal protein L23, mitochondrial isoform X1 [Diaphorina citri]	XP_008470692.1	6	3	3	11	10	8	4	9.66667
PREDICTED: pupal cuticle protein C1B-like [Diaphorina citri]	XP_008483676.1	26	23	21	30	34	38	23.3333	34
PREDICTED: V-type proton ATPase subunit B-like [Diaphorina citri]	XP_008477871.1	218	213	210	251	230	228	213.667	236.333
PREDICTED: 26S protease regulatory subunit 7 [Diaphorina citri]	XP_008472582.1	32	29	30	44	46	36	30.3333	42
PREDICTED: putative aminopeptidase W07G4.4 [Diaphorina citri]	XP_008475093.1	154.48	142.48	147.48	164.07	168.48	171.59	148.147	168.047
putative 60S acidic ribosomal protein P2 [Diaphorina citri]	ABG81987.1	120	112	106	132	123	139	112.667	131.333
PREDICTED: eukaryotic translation initiation factor 2A [Diaphorina citri]	XP_008477573.1	16.501	16.601	12.601	24.202	26.202	22.402	15.2343	24.2687
PREDICTED: KH domain-containing, RNA-binding, signal transduction-associated protein 2-like isoform X1 [Diaphorina citri]	XP_008473587.1	53	40	40	56	54	63	44.3333	57.6667
PREDICTED: 40S ribosomal protein S19a-like [Diaphorina citri]	XP_008485625.1	33	26	34	39	42	47	31	42.6667
PREDICTED: disks large 1 tumor suppressor protein-like [Diaphorina citri]	XP_008469840.1	3	3	1	7	5	9	2.33333	7
PREDICTED: protein singed-like, partial [Diaphorina citri]	XP_008477810.1	10	5	6	12	12	17	7	13.6667
PREDICTED: synapsin-like [Diaphorina citri]	XP_008475544.1	6	3	4	9.5511	12.551	7.5511	4.33333	9.8844
PREDICTED: eukaryotic translation initiation factor 5A [Diaphorina citri]	XP_008471649.1	133	105	117	133	138	140	118.333	137
PREDICTED: larval cuticle protein A2B-like, partial [Diaphorina citri]	XP_008479881.1	120	124	104	135	147	156	116	146
PREDICTED: cuticle protein 18.6, isoform B-like [Diaphorina citri]	XP_008467424.1	151.8	136.41	128.82	167.66	187.05	205.97	139.01	186.893
PREDICTED: neurofilament heavy polypeptide-like [Diaphorina citri]	XP_008477350.1	231	208	184	309	296	257	207.667	287.333
PREDICTED: cuticle protein 7-like [Diaphorina citri]	XP_008470594.1	135	129	117	164	168	181	127	171
PREDICTED: skin secretory protein xP2-like [Diaphorina citri]	XP_008477120.1	278.23	250.61	245.99	343.94	377.22	386.89	258.277	369.35
PREDICTED: uncharacterized protein LOC103509418 [Diaphorina citri]	XP_008472259.1	334	362	267	447	401	535	321	461
PREDICTED: uncharacterized protein LOC103506532 [Diaphorina citri]	XP_008469144.1	232	184	169	304	308	316	195	309.333
PREDICTED: extensin-like [Diaphorina citri]	XP_008477189.1	194	157	142	285	285	308	164.333	292.667
PREDICTED: cuticle protein 7-like [Diaphorina citri]	XP_008482733.1	256	219	195	267	301	333	223.333	300.333
PREDICTED: lamin Dm0-like [Diaphorina citri]	XP_008473012.1	122.69	112.72	93.739	160.56	161.53	140.62	109.716	154.237
PREDICTED: far upstream element-binding protein 1-like [Diaphorina citri]	XP_008470619.1	69.334	65.022	49.287	91.389	90.81	87.395	61.2143	89.8647
PREDICTED: SH3 domain-containing protein C23A1.17-like [Diaphorina citri]	XP_008481634.1	184.47	149.06	137.12	196.23	210.35	182.53	156.883	196.37
PREDICTED: uncharacterized protein LOC103520974 isoform X1 [Diaphorina citri]	XP_008484297.1	133.77	97.897	109.53	136.02	159.65	142.89	113.732	146.187
PREDICTED: cuticle protein 7-like [Diaphorina citri]	XP_008478519.1	198	178	171	231	253	258	182.333	247.333
PREDICTED: uncharacterized protein LOC103518014 [Diaphorina citri]	XP_008481287.1	143	133	123	186	193	216	133	198.333
PREDICTED: V-type proton ATPase subunit E-like [Diaphorina citri]	XP_008486726.1	141	121	121	175	141	165	127.667	160.333
PREDICTED: cuticle protein 12.5-like [Diaphorina citri]	XP_008477113.1	239.12	225.67	196.34	281.01	300.45	346.12	220.377	309.193
PREDICTED: uncharacterized protein LOC103519413 [Diaphorina citri]	XP_008482719.1	48.889	29.922	31.922	67.8	79.767	70.822	36.911	72.7963
PREDICTED: alkaline phosphatase-like [Diaphorina citri]	XP_008479449.1	77.066	75.066	78.066	101.07	115.6	95.066	76.7327	103.912
PREDICTED: putative defense protein Hdd11 [Diaphorina citri]	XP_008471618.1	113	97	92	127	147	140	100.667	138
PREDICTED: 26S protease regulatory subunit 6A-B [Diaphorina citri]	XP_008486389.1	100.91	86.171	82.171	119.39	110.13	123.86	89.7507	117.793
PREDICTED: nucleoporin NSP1-like [Diaphorina citri]	XP_008473351.1	99	85	86	132	122	140	90	131.333
PREDICTED: skin secretory protein xP2 [Diaphorina citri]	XP_008468701.1	71	56	43	95	79	103	56.6667	92.3333
PREDICTED: skin secretory protein xP2-like [Diaphorina citri]	XP_008477119.1	115.43	108.08	106.02	137.28	129.26	159.87	109.843	142.137
PREDICTED: uncharacterized protein LOC103514107, partial [Diaphorina citri]	XP_008477194.1	44.372	40.69	40.325	61.922	75.24	75.24	41.7957	70.8007
PREDICTED: uncharacterized protein LOC103514899, partial [Diaphorina citri]	XP_008478036.1	26	11	11	51	46	36	16	44.3333
PREDICTED: heterogeneous nuclear ribonucleoprotein M-like isoform X1 [Diaphorina citri]	XP_008477330.1	44	39	34	55	62	59	39	58.6667
PREDICTED: uncharacterized protein LOC103514896 isoform X1 [Diaphorina citri]	XP_008478033.1	14.652	7.5487	4.2195	21.201	29.75	21.536	8.80673	24.1623
PREDICTED: uncharacterized protein LOC103514896 isoform X2 [Diaphorina citri]	XP_008478034.1	9.3477	4.4513	1.7805	14.799	18.25	12.464	5.19317	15.171
PREDICTED: LOW QUALITY PROTEIN: cuticle protein 38-like [Diaphorina citri]	XP_008484045.1	145.41	133.07	116.03	163.1	191.45	205.51	131.503	186.687
PREDICTED: uncharacterized protein LOC103510074 [Diaphorina citri]	XP_008472931.1	22	18	19	39.782	46.565	43.565	19.6667	43.304
PREDICTED: 26S protease regulatory subunit 8 [Diaphorina citri]	XP_008471380.1	59.943	45.89	48.781	75.817	72.633	75.444	51.538	74.6313
PREDICTED: RNA-binding protein lark [Diaphorina citri]	XP_008487225.1	45	34	29	48	61	65	36	58
PREDICTED: heterogeneous nuclear ribonucleoprotein A1, A2/B1 homolog [Diaphorina citri]	XP_008482914.1	42	34	40	69	54	71	38.6667	64.6667
PREDICTED: putative leucine-rich repeat-containing protein DDB_G0290503 [Diaphorina citri]	XP_008484244.1	35.281	28.558	18.28	40.948	45.672	48.06	27.373	44.8933
PREDICTED: peritrophin-44-like [Diaphorina citri]	XP_008480568.1	38	21	14	70	59	66	24.3333	65
PREDICTED: vegetative cell wall protein gp1-like [Diaphorina citri]	XP_008477190.1	40	35	28	72	75	70	34.3333	72.3333
PREDICTED: rRNA 2'-O-methyltransferase fibrillarin [Diaphorina citri]	XP_008481927.1	7	3	4	7	24	14	4.66667	15
PREDICTED: peritrophin-1-like [Diaphorina citri]	XP_008487571.1	34	27	22	45	47	51	27.6667	47.6667
PREDICTED: laccase-5-like, partial [Diaphorina citri]	XP_008475745.1	20	11	11	32	34	25	14	30.3333
PREDICTED: uncharacterized protein LOC103512247 [Diaphorina citri]	XP_008475220.1	22	10	7	42	45	63	13	50
PREDICTED: soma ferritin-like, partial [Diaphorina citri]	XP_008484887.1	41	39	39	60	55	68	39.6667	61
PREDICTED: neurofilament heavy polypeptide-like [Diaphorina citri]	XP_008469117.1	31.568	17.624	15.699	42.897	58.842	23.714	21.6303	41.8177
PREDICTED: LOW QUALITY PROTEIN: uncharacterized protein LOC103508419 [Diaphorina citri]	XP_008471185.1	30	20	20	44	48	43	23.3333	45
PREDICTED: uncharacterized protein LOC103512248 [Diaphorina citri]	XP_008475221.1	21	16	12	31	33	40	16.3333	34.6667
PREDICTED: UDP-N-acetylhexosamine pyrophosphorylase-like protein 1 [Diaphorina citri]	XP_008487541.1	18	12	8	33	28	24	12.6667	28.3333
PREDICTED: extensin-1-like [Diaphorina citri]	XP_008474663.1	47	43	44	60	81	91	44.6667	77.3333
PREDICTED: cathepsin L-like [Diaphorina citri]	XP_008469199.1	36	22	22	53	56	44	26.6667	51
PREDICTED: flocculation protein FLO11-like, partial [Diaphorina citri]	XP_008467580.1	20.971	10.941	6.9706	39.971	34	33	12.9609	35.657
PREDICTED: proteoglycan 4-like, partial [Diaphorina citri]	XP_008482838.1	17	9	6	39	49	37	10.6667	41.6667
PREDICTED: DNA mismatch repair protein Msh2-like [Diaphorina citri]	XP_008472063.1	20	20	18	38	47	36	19.3333	40.3333
PREDICTED: beta-taxilin-like [Diaphorina citri]	XP_008470677.1	30	20	18	35	41	43	22.6667	39.6667
PREDICTED: gamma-interferon-inducible lysosomal thiol reductase-like [Diaphorina citri]	XP_008469244.1	31.185	27.189	24.189	51.374	40.78	44.776	27.521	45.6433
PREDICTED: leucine-rich repeat extensin-like protein 1 [Diaphorina citri]	XP_008482971.1	46	30	23	67	68	83	33	72.6667
PREDICTED: uncharacterized protein LOC103512422 [Diaphorina citri]	XP_008475409.1	20	20	16	34	32	37	18.6667	34.3333
PREDICTED: mRNA-decapping enzyme-like protein [Diaphorina citri]	XP_008469060.1	2	1	2	7	13	7	1.66667	9
PREDICTED: early nodulin-75-like [Diaphorina citri]	XP_008480226.1	11	9	6	19	21	26	8.66667	22
PREDICTED: uncharacterized protein LOC103520384 [Diaphorina citri]	XP_008483698.1	8	7	6	15	17	23	7	18.3333
PREDICTED: MAP7 domain-containing protein 1 [Diaphorina citri]	XP_008477143.1	12	12	5	20	29	19	9.66667	22.6667
PREDICTED: skin secretory protein xP2-like [Diaphorina citri]	XP_008475812.1	41	29	27	57.414	67.414	69.414	32.3333	64.7473
PREDICTED: pupal cuticle protein-like [Diaphorina citri]	XP_008477118.1	48.957	55.352	44.125	60.875	70.489	79.953	49.478	70.439
PREDICTED: protein Skeletor, isoforms B/C [Diaphorina citri]	XP_008477112.1	7	4	4	19	13	16	5	16
PREDICTED: 3-hydroxyisobutyrate dehydrogenase, mitochondrial-like [Diaphorina citri]	XP_008473851.1	7.5535	2.9515	2.301	16.107	15.204	12.505	4.26867	14.6053
PREDICTED: larval/pupal cuticle protein H1C-like [Diaphorina citri]	XP_008484300.1	50.802	40.771	41.094	63.715	65.597	81.746	44.2223	70.3527
PREDICTED: vegetative cell wall protein gp1-like [Diaphorina citri]	XP_008474662.1	32	28	22	52	48	51	27.3333	50.3333
PREDICTED: pupal cuticle protein-like [Diaphorina citri]	XP_008475807.1	32.808	30.591	26.301	45.063	45.196	59.742	29.9	50.0003
PREDICTED: cuticle protein 5-like [Diaphorina citri]	XP_008477115.1	21.308	23.231	13.154	34.231	29.308	47.308	19.231	36.949
PREDICTED: sulfotransferase family cytosolic 1B member 1 [Diaphorina citri]	XP_008467478.1	10	7	6	21	23	27	7.66667	23.6667
PREDICTED: uridine phosphorylase 1, partial [Diaphorina citri]	XP_008480947.1	14	12	7	30	27.426	25.809	11	27.745
PREDICTED: serrate RNA effector molecule, partial [Diaphorina citri]	XP_008467579.1	1	2	0	6	5	11	1	7.33333
PREDICTED: pyridoxine-5'-phosphate oxidase-like [Diaphorina citri]	XP_008473402.1	1	2	2	12	9	9	1.66667	10
PREDICTED: ejaculatory bulb-specific protein 3-like [Diaphorina citri]	XP_008478859.1	13.916	8.3952	7.8743	18.874	23.437	22.832	10.0618	21.7143
PREDICTED: 39S ribosomal protein L3, mitochondrial [Diaphorina citri]	XP_008472983.1	0	0	0	1	8	4	0	4.33333
PREDICTED: uncharacterized protein LOC103510969 [Diaphorina citri]	XP_008473899.1	0	0.6725	0	11.053	9.7075	9.7075	0.224167	10.156
PREDICTED: probable aldehyde oxidase 3 [Diaphorina citri]	XP_008468556.1	0	1	0	6	8.5119	3	0.333333	5.8373
