# Supplementary material for: Protein interaction networks at the host–microbe interface in Diaphorina citri, the insect vector of the citrus greening pathogen
Source: R Soc Open Sci. 2017 Feb 8;4(2):160545. doi: 10.1098/rsos.160545 (PMC5367280; doi:10.1098/rsos.160545)
Supplement: Table S2. Spectral count data for differentially expressed proteins identified between CLas(+)/(-) nymph ACP. Average spectral count calculated from three biological replicates analyzed from each sample category. Statistical analysis using Fisher's exact test (p-value<0.05 with Hochberg-Benjamini mu [file rsos160545supp3.xlsx]

## Sheet: Table S2
Ramsey JS et al 2017, Royal Society Open Science supplementary material: Protein interaction networks at the host-microbe interface in Diaphorina citri, the insect vector of the citrus greening pathogen.
Table S2. Spectral count data for differentially expressed proteins identified between CLas(+)/(-) nymph ACP. Average spectral count calculated from three biological replicates analyzed from each sample category. Statistical analysis using Fisher’s exact test (p-value<0.05 with Hochberg-Benjamini multiple testing correction) was used to determine significance of spectral count differences between…
		CLas(+) Nymph			CLas(-) Nymph			Average Spectra
Protein Description	Accession Number	N(+)1	N(+)2	N(+)3	N(-)1	N(-)2	N(-)3	CLas(+)	CLas(-)
PREDICTED: peroxidase-like, partial [Diaphorina citri]	XP_008484722.1	51	42	46	18	33	36	46.3333	29
PREDICTED: repetitive proline-rich cell wall protein 2-like [Diaphorina citri]	XP_008470233.1	162	136	140	112	126	111	146	116.333
PREDICTED: major royal jelly protein 1 [Diaphorina citri]	XP_008477921.1	66	64	69	37	48	53	66.3333	46
PREDICTED: peroxidase-like [Diaphorina citri]	XP_008467361.1	71	59	62	24	54	54	64	44
PREDICTED: uncharacterized protein LOC103524593 [Diaphorina citri]	XP_008487841.1	11.764	0	0	0	0	0	3.92133	0
PREDICTED: uncharacterized protein LOC103512942 isoform X1 [Diaphorina citri]	XP_008475962.1	8	0	4	0	0	0	4	0
PREDICTED: probable GPI-anchored adhesin-like protein PGA55 [Diaphorina citri]	XP_008487851.1	16.795	3.6117	4.6117	4	0	1.6117	8.33947	1.87057
PREDICTED: calsyntenin-1-like [Diaphorina citri]	XP_008471653.1	3	5	3	0	0	0	3.66667	0
PREDICTED: myb-like protein X, partial [Diaphorina citri]	XP_008486121.1	43	17	21	14	15	16	27	15
PREDICTED: vitellogenin-2-like [Diaphorina citri]	XP_008476568.1	4.2656	0	13.129	1.5996	0	1.0664	5.7982	0.888667
PREDICTED: uncharacterized protein LOC103511363 [Diaphorina citri]	XP_008474309.1	53.443	40.522	42.872	30.539	27.602	35.237	45.6123	31.126
PREDICTED: actin, muscle isoform X1 [Diaphorina citri]	XP_008468689.1	1265	1304.1	992.71	686.06	1363.4	1290.6	1187.27	1113.35
PREDICTED: allergen Cr-PI-like [Diaphorina citri]	XP_008477906.1	659.69	410.71	412.49	232.65	208.69	189.15	494.297	210.163
PREDICTED: cuticle protein 21-like [Diaphorina citri]	XP_008478820.1	387.45	469.2	495.09	205.54	355.33	385.39	450.58	315.42
PREDICTED: cuticle protein 7-like, partial [Diaphorina citri]	XP_008486358.1	360.3	439.86	462.06	202.44	323.72	358.19	420.74	294.783
PREDICTED: cuticle protein 18.6, isoform B-like [Diaphorina citri]	XP_008467424.1	492.84	341.39	326	265.11	280.03	286.16	386.743	277.1
PREDICTED: LOW QUALITY PROTEIN: adhesive plaque matrix protein-like, partial [Diaphorina citri]	XP_008475167.1	276.16	204.61	192	152.89	162.97	171.84	224.257	162.567
PREDICTED: probable cyclin-dependent serine/threonine-protein kinase DDB_G0292550, partial [Diaphorina citri]	XP_008477908.1	721	546	538	374	358	289	601.667	340.333
PREDICTED: cuticle protein 7-like [Diaphorina citri]	XP_008470594.1	633	456	439	230	298	315	509.333	281
PREDICTED: cuticle protein 7-like [Diaphorina citri]	XP_008479387.1	762	463	539	214	358	385	588	319
PREDICTED: cuticle protein 7-like [Diaphorina citri]	XP_008482733.1	297	150	152	132	139	144	199.667	138.333
PREDICTED: cuticle protein 21-like, partial [Diaphorina citri]	XP_008478819.1	541	392	396	157	236	239	443	210.667
PREDICTED: tropomyosin-1, isoforms 33/34-like isoform X1 [Diaphorina citri]	XP_008477228.1	84.712	6.5683	1.8561	5.4748	0.6187	6.187	31.0455	4.0935
PREDICTED: uncharacterized protein LOC103520974 isoform X1 [Diaphorina citri]	XP_008484297.1	212.77	310.91	188.52	165.02	163.64	184.02	237.4	170.893
PREDICTED: cuticle protein 7-like [Diaphorina citri]	XP_008478519.1	268	58	25	26	35	44	117	35
PREDICTED: cuticle protein 12.5-like [Diaphorina citri]	XP_008474666.1	175	117	106	94	92	108	132.667	98
PREDICTED: vitellogenin-A1-like, partial [Diaphorina citri]	XP_008486488.1	0	4	87.14	0	0	0	30.38	0
PREDICTED: cuticle protein 7-like isoform X1 [Diaphorina citri]	XP_008478817.1	343	110	115	65	81	82	189.333	76
PREDICTED: adhesive plaque matrix protein-like [Diaphorina citri]	XP_008473800.1	190	186	171	143	138	140	182.333	140.333
PREDICTED: mantle protein-like [Diaphorina citri]	XP_008477991.1	115.76	76.88	86.88	61	63	59	93.1733	61
PREDICTED: repetitive proline-rich cell wall protein 2-like isoform X2 [Diaphorina citri]	XP_008484436.1	106.04	50.782	55.044	45.202	44.989	47.291	70.622	45.8273
PREDICTED: LOW QUALITY PROTEIN: cuticle protein 38-like [Diaphorina citri]	XP_008484045.1	20	0	0	0	0	0	6.66667	0
PREDICTED: troponin C, isoform 1-like [Diaphorina citri]	XP_008468906.1	29.781	0	0	0	0	0	9.927	0
PREDICTED: uncharacterized protein LOC103521042 [Diaphorina citri]	XP_008484367.1	24.297	6.0537	0	2.6215	0	2.4322	10.1169	1.68457
PREDICTED: laccase-5-like, partial [Diaphorina citri]	XP_008475745.1	127	69	65	19	53	54	87	42
PREDICTED: pro-resilin-like isoform X1 [Diaphorina citri]	XP_008473466.1	34	4	6	2	6	6	14.6667	4.66667
PREDICTED: microtubule-associated protein futsch-like [Diaphorina citri]	XP_008467835.1	104	65	59	56	38	34	76	42.6667
PREDICTED: extensin-1-like [Diaphorina citri]	XP_008474663.1	69	2	4	0	2	0	25	0.666667
PREDICTED: vitellogenin-1-like [Diaphorina citri]	XP_008487105.1	0	1	25.473	0	0	0	8.82433	0
PREDICTED: uncharacterized protein LOC103512478, partial [Diaphorina citri]	XP_008475462.1	81.956	10.747	11.897	7.8737	6.8737	10.322	34.8667	8.35647
PREDICTED: protein yellow-like [Diaphorina citri]	XP_008470212.1	56.746	6.678	10.103	5.1263	4.1263	7.6779	24.509	5.6435
PREDICTED: probable GPI-anchored adhesin-like protein PGA55 [Diaphorina citri]	XP_008467833.1	73.741	23.843	22.124	22.562	20.494	19.528	39.9027	20.8613
PREDICTED: cuticle protein 7-like [Diaphorina citri]	XP_008468734.1	257	0	0	0	0	0	85.6667	0
PREDICTED: uncharacterized protein LOC103508705 [Diaphorina citri]	XP_008471498.1	43	48.715	43.858	14	31	21	45.191	22
PREDICTED: larval cuticle protein A3A-like [Diaphorina citri]	XP_008473644.1	61	43	50	36	21	20	51.3333	25.6667
PREDICTED: larval/pupal cuticle protein H1C-like [Diaphorina citri]	XP_008484300.1	57.684	1.6771	0.55902	0	1.559	1.6771	19.9734	1.0787
PREDICTED: peroxidase-like [Diaphorina citri]	XP_008473283.1	51	45	36	20	29	30	44	26.3333
PREDICTED: putative mediator of RNA polymerase II transcription subunit 15, partial [Diaphorina citri]	XP_008477907.1	54.31	44.289	39.507	27.345	21.313	20.846	46.0353	23.168
PREDICTED: pupal cuticle protein C1B-like [Diaphorina citri]	XP_008483676.1	22	2	3	0	0	2	9	0.666667
PREDICTED: uncharacterized protein LOC103506885, partial [Diaphorina citri]	XP_008469530.1	37	24	16	4	10	13	25.6667	9
PREDICTED: protein takeout-like [Diaphorina citri]	XP_008480410.1	20.964	2.9864	0.99548	0	1.991	0	8.31529	0.663667
PREDICTED: cuticle protein LPCP-23-like [Diaphorina citri]	XP_008484299.1	19.316	0	0	0	0.44098	1.3229	6.43867	0.58796
PREDICTED: uncharacterized protein LOC103505283 [Diaphorina citri]	XP_008467834.1	9	4	2	0	0	0	5	0
PREDICTED: alpha,alpha-trehalose-phosphate synthase [UDP-forming] A-like [Diaphorina citri]	XP_008468696.1	25.427	38.903	36.427	38.855	67.807	59.903	33.5857	55.5217
PREDICTED: histone H2B-like [Diaphorina citri]	XP_008481587.1	359.61	265.17	591.46	555.79	429.63	457.04	405.413	480.82
heat shock protein 90 [Candidatus Profftella armatura]	AGS06850.1	16.365	15.072	32.817	40.62	40.3	35.183	21.418	38.701
PREDICTED: acetyl-CoA carboxylase-like [Diaphorina citri]	XP_008469923.1	89.682	86.702	142.4	116.5	184.2	127.48	106.261	142.727
PREDICTED: cathepsin B-like cysteine proteinase 4 [Diaphorina citri]	XP_008467581.1	0	1	3	3	10	10	1.33333	7.66667
PREDICTED: coatomer subunit beta' [Diaphorina citri]	XP_008475402.1	14	28	18	35	44	30	20	36.3333
PREDICTED: uncharacterized protein LOC103509181 [Diaphorina citri]	XP_008471998.1	2	8	2	17	10	11	4	12.6667
PREDICTED: DNA mismatch repair protein Msh2-like [Diaphorina citri]	XP_008472063.1	25	17	23	27	40	47	21.6667	38
PREDICTED: uncharacterized protein LOC103520858 [Diaphorina citri]	XP_008484178.1	6.1763	11.508	20.978	31.176	25.761	21.76	12.8874	26.2323
cathepsin B preproprotein-like protein, partial [Diaphorina citri]	ABG74712.1	9	13	18	18	32	29	13.3333	26.3333
PREDICTED: uncharacterized protein LOC103524223 [Diaphorina citri]	XP_008487454.1	63	60	92	96	94	109	71.6667	99.6667
PREDICTED: ornithine aminotransferase, mitochondrial-like [Diaphorina citri]	XP_008470408.1	38	42	45	63	71	55	41.6667	63
PREDICTED: uncharacterized protein LOC103510356 [Diaphorina citri]	XP_008473230.1	0	0	1	7	3	4	0.333333	4.66667
PREDICTED: aminopeptidase N-like [Diaphorina citri]	XP_008471923.1	43	57	81	68	99	87	60.3333	84.6667
PREDICTED: alpha-aminoadipic semialdehyde synthase, mitochondrial [Diaphorina citri]	XP_008470438.1	21.833	31.728	30.77	37.623	54.414	41.56	28.1103	44.5323
PREDICTED: very long-chain specific acyl-CoA dehydrogenase, mitochondrial [Diaphorina citri]	XP_008474742.1	53	45	61	64	80	82	53	75.3333
PREDICTED: soma ferritin-like [Diaphorina citri]	XP_008481078.1	34	38	76	64	70	78	49.3333	70.6667
PREDICTED: spectrin beta chain [Diaphorina citri]	XP_008470128.1	141	200	185	239	248	216	175.333	234.333
PREDICTED: uncharacterized protein LOC103517766 [Diaphorina citri]	XP_008481034.1	18.667	33.022	59.95	76.086	61.581	61.881	37.213	66.516
PREDICTED: uncharacterized protein LOC103517767 [Diaphorina citri]	XP_008481035.1	6.9026	11.743	31.315	45.131	40.984	32.235	16.6535	39.45
PREDICTED: uncharacterized protein LOC103523577, partial [Diaphorina citri]	XP_008486833.1	42.293	78.8	143.88	213.81	176.81	149.23	88.3243	179.95
PREDICTED: uncharacterized protein LOC103517768 [Diaphorina citri]	XP_008481036.1	78.961	125.93	189.88	304.8	234.86	190.9	131.59	243.52
PREDICTED: uncharacterized protein LOC103519413 [Diaphorina citri]	XP_008482719.1	71.878	83.878	113.81	161.74	182.66	164.71	89.8553	169.703
PREDICTED: adenosylhomocysteinase [Diaphorina citri]	XP_008474993.1	51.979	97.936	63	90.872	120.91	93.957	70.9717	101.913
PREDICTED: 60S ribosomal protein L22-like [Diaphorina citri]	XP_008480032.1	93	82	68	151	110	110	81	123.667
PREDICTED: cathepsin B-like [Diaphorina citri]	XP_008475303.1	20.045	27.648	36.329	52.091	53.932	42.409	28.0073	49.4773
PREDICTED: opioid growth factor receptor-like [Diaphorina citri]	XP_008476179.1	1	1	8	22	10	7	3.33333	13
PREDICTED: receptor-type tyrosine-protein phosphatase eta-like [Diaphorina citri]	XP_008481481.1	4.258	5.853	7.499	13.482	21.111	20.335	5.87	18.3093
