# Supplementary material for: Protein interaction networks at the host–microbe interface in Diaphorina citri, the insect vector of the citrus greening pathogen
Source: R Soc Open Sci. 2017 Feb 8;4(2):160545. doi: 10.1098/rsos.160545 (PMC5367280; doi:10.1098/rsos.160545)
Supplement: Table S3. Spectral count data for differentially expressed proteins identified between Adult and Nymph CLas(+) ACP. Average spectral count calculated from three biological replicates analyzed from each sample category. Statistical analysis using Fisher's exact test (p-value<0.05 with Hochberg-Benjam [file rsos160545supp4.xlsx]

## Sheet: Table S3
Ramsey JS et al 2017, Royal Society Open Science supplementary material: Protein interaction networks at the host-microbe interface in Diaphorina citri, the insect vector of the citrus greening pathogen.
Table S3. Spectral count data for differentially expressed proteins identified between Adult and Nymph CLas(+) ACP. Average spectral count calculated from three biological replicates analyzed from each sample category. Statistical analysis using Fisher’s exact test (p-value<0.05 with Hochberg-Benjamini multiple testing correction) was used to determine significance of spectral count differences b…
		Adult CLas(+)			Nymph CLas(+)			Average Spectra
Protein Description	Accession Number	A(+)1	A(+)2	A(+)3	N(+)1	N(+)2	N(+)3	Adult Avg	Nymph Avg
PREDICTED: ras suppressor protein 1-like [Diaphorina citri]	XP_008474077.1	7.6862	8.5293	7.6862	0	3	0	7.96723	1
PREDICTED: ubiquinone biosynthesis protein COQ7 homolog [Diaphorina citri]	XP_008472936.1	9.3479	9.3479	5.6739	0	2.837	0	8.12323	0.945667
PREDICTED: probable pyruvate dehydrogenase E1 component subunit alpha, mitochondrial [Diaphorina citri]	XP_008485752.1	89.59	82.693	79.641	50.071	53.076	45.599	83.9747	49.582
PREDICTED: hexokinase type 2-like [Diaphorina citri]	XP_008472342.1	29.591	29.482	33.116	10.849	17.033	12.02	30.7297	13.3007
PREDICTED: NADH dehydrogenase [ubiquinone] flavoprotein 1, mitochondrial-like [Diaphorina citri]	XP_008472090.1	25.389	19.389	24.389	10	7	9	23.0557	8.66667
PREDICTED: LOW QUALITY PROTEIN: titin-like [Diaphorina citri]	XP_008473425.1	25.967	66.457	58.047	8.6083	27.46	41.825	50.157	25.9644
PREDICTED: LOW QUALITY PROTEIN: 1,2-dihydroxy-3-keto-5-methylthiopentene dioxygenase [Diaphorina citri]	XP_008474681.1	23	26	23	5	14	9	24	9.33333
elongation factor Tu [Wolbachia endosymbiont of Diaphorina citri]	WP_017532483.1	5.4972	6.3308	8.3308	0.9981	0.83175	0.6654	6.7196	0.83175
PREDICTED: retinol dehydrogenase 12-like isoform X1 [Diaphorina citri]	XP_008471521.1	7	6	5	1	0	0	6	0.333333
PREDICTED: enoyl-CoA delta isomerase 1, mitochondrial-like [Diaphorina citri]	XP_008473068.1	16.754	22.896	25.657	7.1867	12.709	3.6643	21.769	7.85333
PREDICTED: peptide methionine sulfoxide reductase-like [Diaphorina citri]	XP_008468973.1	45	36	34	24	15	16	38.3333	18.3333
PREDICTED: myb-like protein X [Diaphorina citri]	XP_008484138.1	24	21	20	8	6	10	21.6667	8
PREDICTED: uncharacterized protein C14orf119 [Diaphorina citri]	XP_008476015.1	15	15	17	6	4	4	15.6667	4.66667
PREDICTED: adenine phosphoribosyltransferase-like [Diaphorina citri]	XP_008482299.1	11	12	12	3	3	2	11.6667	2.66667
PREDICTED: uncharacterized protein LOC103524647 isoform X2 [Diaphorina citri]	XP_008487900.1	85.816	90.819	76.332	54.429	55.939	40.446	84.3223	50.2713
putative fatty acid binding protein [Diaphorina citri]	ABG81985.1	52.222	54.185	57.778	25.667	30.63	31.778	54.7283	29.3583
PREDICTED: pupal cuticle protein C1B-like [Diaphorina citri]	XP_008483676.1	26	23	21	22	2	3	23.3333	9
PREDICTED: protein takeout-like [Diaphorina citri]	XP_008472969.1	8	10	8	2	1	1	8.66667	1.33333
PREDICTED: pyruvate dehydrogenase E1 component subunit beta, mitochondrial-like, partial [Diaphorina citri]	XP_008483400.1	78.107	77.599	70.16	46.756	48.264	36.791	75.2887	43.937
PREDICTED: uncharacterized protein LOC103520914, partial [Diaphorina citri]	XP_008484234.1	36	34	38	17	15	19	36	17
PREDICTED: uncharacterized protein LOC103517594 [Diaphorina citri]	XP_008480860.1	2.8822	3.8233	7.7644	0	0	0	4.8233	0
PREDICTED: fructose-bisphosphate aldolase [Diaphorina citri]	XP_008473197.1	27.935	28.243	29.898	13.53	12.838	10.838	28.692	12.402
PREDICTED: UPF0585 protein C16orf13 homolog A [Diaphorina citri]	XP_008479239.1	11	8	9	1	2	2	9.33333	1.66667
PREDICTED: verprolin-like [Diaphorina citri]	XP_008470922.1	10	9	9	1	2	2	9.33333	1.66667
PREDICTED: sulfotransferase family cytosolic 1B member 1 [Diaphorina citri]	XP_008467478.1	10	7	6	1	1	1	7.66667	1
PREDICTED: uncharacterized protein LOC103513598 [Diaphorina citri]	XP_008476666.1	143	123	110	81	77	85	125.333	81
PREDICTED: phosphate carrier protein, mitochondrial-like [Diaphorina citri]	XP_008476338.1	21.943	28.943	40.943	11.943	15.433	13.924	30.6097	13.7667
PREDICTED: cuticle protein 5-like [Diaphorina citri]	XP_008477115.1	21.308	23.231	13.154	6.2314	7.3085	6.2314	19.231	6.59043
PREDICTED: dehydrogenase/reductase SDR family member 11-like [Diaphorina citri]	XP_008471432.1	9.9501	9.2779	11.295	1.3111	2.9501	1.3111	10.1743	1.85743
PREDICTED: soma ferritin-like [Diaphorina citri]	XP_008481078.1	94	68	85	34	38	76	82.3333	49.3333
PREDICTED: charged multivesicular body protein 4c isoform X1 [Diaphorina citri]	XP_008470005.1	55	53	53	25	32	30	53.6667	29
PREDICTED: annexin B10-like [Diaphorina citri]	XP_008470433.1	72	71	73	42	41	43	72	42
PREDICTED: probable galactose-1-phosphate uridylyltransferase [Diaphorina citri]	XP_008483666.1	12.224	13.69	8.6897	2.8449	3	2	11.5346	2.61497
PREDICTED: prohormone-2-like [Diaphorina citri]	XP_008471650.1	13	12	11	3	2	4	12	3
PREDICTED: probable cysteine desulfurase, mitochondrial, partial [Diaphorina citri]	XP_008483374.1	8	7	5	1	1	0	6.66667	0.666667
PREDICTED: quinone oxidoreductase-like protein 2 homolog [Diaphorina citri]	XP_008481449.1	6.6607	6.0506	4.2202	1	0	0	5.64383	0.333333
PREDICTED: troponin C [Diaphorina citri]	XP_008469064.1	6	8	3	0	1	0	5.66667	0.333333
PREDICTED: uncharacterized protein LOC103505158 [Diaphorina citri]	XP_008467690.1	6	6	5	0	0	1	5.66667	0.333333
PREDICTED: protein lethal(2)essential for life-like [Diaphorina citri]	XP_008473609.1	64.33	67.33	64.661	42.996	36.33	33.996	65.4403	37.774
PREDICTED: ATP synthase subunit epsilon, mitochondrial-like isoform X2 [Diaphorina citri]	XP_008468847.1	17	17	15	5	6	5	16.3333	5.33333
PREDICTED: uncharacterized protein LOC103518014 [Diaphorina citri]	XP_008481287.1	143	133	123	88	87	87	133	87.3333
chaperonin GroEL [Candidatus Carsonella ruddii DC]	AGS06552.1	104	102	115	45	89	70	107	68
PREDICTED: S-phase kinase-associated protein 1 [Diaphorina citri]	XP_008475381.1	42	43	36	24	22	15	40.3333	20.3333
arginine kinase, partial [Diaphorina citri]	ADH04350.1	24.177	23.044	23.775	10.05	11.143	8.2859	23.6653	9.8263
PREDICTED: ribonuclease UK114, partial [Diaphorina citri]	XP_008481616.1	58	57	64	30	34	37	59.6667	33.6667
PREDICTED: probable GPI-anchored adhesin-like protein PGA55 [Diaphorina citri]	XP_008472932.1	19	16	19	4.6532	6.8709	7.8709	18	6.465
PREDICTED: phenoloxidase subunit 1-like [Diaphorina citri]	XP_008469477.1	35.784	32.31	35.31	19.207	15.207	15.784	34.468	16.7327
PREDICTED: uroporphyrinogen decarboxylase-like isoform X1 [Diaphorina citri]	XP_008483242.1	12.637	7.8789	8.6367	1	3	1.8789	9.71753	1.95963
PREDICTED: mimitin, mitochondrial [Diaphorina citri]	XP_008473620.1	6	9	7	1	0	2	7.33333	1
PREDICTED: uncharacterized protein LOC103514211 [Diaphorina citri]	XP_008477298.1	89	91	93	58	58	53	91	56.3333
PREDICTED: elongation factor Tu, mitochondrial-like [Diaphorina citri]	XP_008472883.1	81.685	73.386	69.386	44.79	49.491	40.193	74.819	44.8247
PREDICTED: alpha/beta hydrolase domain-containing protein 11-like, partial [Diaphorina citri]	XP_008484560.1	4.2875	4.2875	4.2875	0	0	0	4.2875	0
PREDICTED: HBS1-like protein [Diaphorina citri]	XP_008484097.1	4	5	4	0	0	0	4.33333	0
PREDICTED: uncharacterized protein LOC103520538 isoform X2 [Diaphorina citri]	XP_008483860.1	4.9456	6.5941	1.6485	0	0	0	4.39607	0
PREDICTED: LOW QUALITY PROTEIN: O-glucosyltransferase rumi homolog [Diaphorina citri]	XP_008487653.1	4.6472	4.2943	4.2943	0	0	0	4.41193	0
thioredoxin-disulfide reductase [Candidatus Profftella armatura]	AGS06792.1	5	3	5	0	0	0	4.33333	0
PREDICTED: neither inactivation nor afterpotential protein C-like [Diaphorina citri]	XP_008480271.1	2.9738	5.9214	3.9738	0	0	0	4.28967	0
PREDICTED: succinate dehydrogenase cytochrome b560 subunit, mitochondrial-like [Diaphorina citri]	XP_008469883.1	4	4	5	0	0	0	4.33333	0
PREDICTED: sideroflexin-3 [Diaphorina citri]	XP_008468216.1	7	12	14	1	4	3	11	2.66667
PREDICTED: LOW QUALITY PROTEIN: uncharacterized protein LOC103513487 [Diaphorina citri]	XP_008476543.1	6	17	14	3	2	5	12.3333	3.33333
PREDICTED: cytochrome b-c1 complex subunit 9 [Diaphorina citri]	XP_008468754.1	11	10	14	3	4	2	11.6667	3
PREDICTED: sorbitol dehydrogenase-like [Diaphorina citri]	XP_008470488.1	25.304	22.753	26.304	6.8548	18.203	7.3041	24.787	10.7873
PREDICTED: uncharacterized protein LOC103523814, partial [Diaphorina citri]	XP_008487055.1	6.2947	6.3042	11.211	0.69444	1.3719	1.7917	7.93663	1.28601
PREDICTED: uncharacterized protein LOC103523813 [Diaphorina citri]	XP_008487054.1	4.7509	4.8774	8.6992	0.3562	0.76627	1.0698	6.10917	0.730757
PREDICTED: uncharacterized protein LOC103508761 [Diaphorina citri]	XP_008471552.1	5	10	9	1	1	2	8	1.33333
PREDICTED: disorganized muscle protein 1-like [Diaphorina citri]	XP_008484338.1	35	41	51	23	22	21	42.3333	22
PREDICTED: protein lethal(2)essential for life-like [Diaphorina citri]	XP_008486790.1	15.693	19.346	17.994	6.0893	5.9534	6.9009	17.6777	6.31453
PREDICTED: arrestin homolog [Diaphorina citri]	XP_008487544.1	3	6	7	0	0	1	5.33333	0.333333
PREDICTED: enoyl-CoA hydratase domain-containing protein 2, mitochondrial-like [Diaphorina citri]	XP_008476024.1	4.9209	5.9209	4.9209	0	0	0.97364	5.25423	0.324547
PREDICTED: D-2-hydroxyglutarate dehydrogenase, mitochondrial-like, partial [Diaphorina citri]	XP_008482403.1	3	5	8	0	0	1	5.33333	0.333333
PREDICTED: SPARC-like [Diaphorina citri]	XP_008478560.1	8	5	3	0	0	1	5.33333	0.333333
PREDICTED: enoyl-CoA hydratase domain-containing protein 3, mitochondrial-like, partial [Diaphorina citri]	XP_008485588.1	4	6	6	0	1	0	5.33333	0.333333
PREDICTED: cAMP-specific 3',5'-cyclic phosphodiesterase, isoform F-like [Diaphorina citri]	XP_008475822.1	11	6	9	1	2	2	8.66667	1.66667
single-stranded DNA-binding protein [Candidatus Profftella armatura]	AGS06953.1	10.962	7.9847	6.9923	5	0	0	8.64633	1.66667
PREDICTED: 6-phosphofructokinase-like, partial [Diaphorina citri]	XP_008479701.1	8.6614	8.424	9.424	1.2373	2.4747	1.2373	8.83647	1.64977
PREDICTED: 28S ribosomal protein S27, mitochondrial-like [Diaphorina citri]	XP_008485784.1	40.454	32.454	31.317	16.727	17.727	16.59	34.7417	17.0147
transcription elongation factor NusA [Candidatus Profftella armatura]	AGS06896.1	13	14	15	6	1	6	14	4.33333
PREDICTED: sorbitol dehydrogenase-like [Diaphorina citri]	XP_008484014.1	36.647	38.789	37.935	13.809	22.061	21.259	37.7903	19.043
PREDICTED: fatty acid synthase-like [Diaphorina citri]	XP_008473182.1	334.47	316.31	403.04	284.98	221.05	274.87	351.273	260.3
PREDICTED: glycine cleavage system H protein, mitochondrial [Diaphorina citri]	XP_008467446.1	11	15	10	2	4	4	12	3.33333
biotin synthase (biotin synthetase) [Candidatus Profftella armatura]	AGS06960.1	12	11	13	2	4	4	12	3.33333
PREDICTED: uncharacterized protein LOC103524291 [Diaphorina citri]	XP_008487527.1	8	7	6	0	1	2	7	1
PREDICTED: phosphomannomutase 2 [Diaphorina citri]	XP_008474363.1	6	6	9	1	1	1	7	1
PREDICTED: uncharacterized protein LOC103522189, partial [Diaphorina citri]	XP_008485514.1	3.5875	5.5875	2.5875	0	0	0	3.92083	0
deoxycytidine triphosphate deaminase [Candidatus Profftella armatura]	AGS06978.1	8	2	2	0	0	0	4	0
restriction endonuclease subunit S [Wolbachia endosymbiont of Diaphorina citri]	WP_017532139.1	5	5	2	0	0	0	4	0
PREDICTED: probable GPI-anchored adhesin-like protein PGA55 [Diaphorina citri]	XP_008488185.1	3	4	5	0	0	0	4	0
PREDICTED: uncharacterized protein LOC103506411 [Diaphorina citri]	XP_008469019.1	5	4	3	0	0	0	4	0
PREDICTED: 1,4-alpha-glucan-branching enzyme-like [Diaphorina citri]	XP_008479152.1	31.848	26.871	33.836	16.895	13.942	12.953	30.8517	14.5967
PREDICTED: uncharacterized protein LOC103519308 [Diaphorina citri]	XP_008482610.1	20	14	16	6	6	6	16.6667	6
PREDICTED: fumarate hydratase, mitochondrial-like [Diaphorina citri]	XP_008484301.1	26.291	26.84	25.485	11.871	9.7746	13.065	26.2053	11.5702
PREDICTED: acetyl-CoA carboxylase-like [Diaphorina citri]	XP_008469923.1	122.46	133.48	210.16	89.682	86.702	142.4	155.367	106.261
PREDICTED: glyoxylate reductase/hydroxypyruvate reductase-like [Diaphorina citri]	XP_008474602.1	14	15	12	3	7	3	13.6667	4.33333
succinyl-CoA synthetase subunit beta [Candidatus Profftella armatura]	AGS07039.1	4	5	9	0	1	1	6	0.666667
PREDICTED: uncharacterized protein LOC103522853, partial [Diaphorina citri]	XP_008486163.1	7.3179	9.7087	7.5497	1.6954	1.159	2.3908	8.1921	1.7484
PREDICTED: uracil phosphoribosyltransferase homolog, partial [Diaphorina citri]	XP_008482565.1	9	6	10	1	3	1	8.33333	1.66667
thioredoxin [Candidatus Profftella armatura]	AGS07047.1	11	9	17	3	3	5	12.3333	3.66667
PREDICTED: peroxisomal (S)-2-hydroxy-acid oxidase GLO3-like [Diaphorina citri]	XP_008477542.1	12	8	7	0	5	1	9	2
PREDICTED: trifunctional enzyme subunit alpha, mitochondrial-like [Diaphorina citri]	XP_008471262.1	44.93	59.993	55.727	29.443	35.087	26.237	53.55	30.2557
putative mitochondrial cytochrome oxidase subunit VIa [Diaphorina citri]	ABG81959.1	28.846	25.13	28.558	12.281	13.137	12.281	27.5113	12.5663
PREDICTED: twitchin-like [Diaphorina citri]	XP_008475376.1	32.005	40.512	51.416	14.011	21.971	29.914	41.311	21.9653
PREDICTED: fibropellin-1-like [Diaphorina citri]	XP_008474691.1	9.9286	10.929	9.7959	3.2653	2.2653	2.398	10.2178	2.64287
PREDICTED: DE-cadherin-like, partial [Diaphorina citri]	XP_008479654.1	25.781	29.726	29.726	13	10	16.945	28.411	13.315
PREDICTED: 3-hydroxyacyl-CoA dehydrogenase type-2 [Diaphorina citri]	XP_008474517.1	56	44	38	25	31	20	46	25.3333
PREDICTED: lysosomal aspartic protease-like [Diaphorina citri]	XP_008470879.1	90	90	93	66	56	52	91	58
PREDICTED: adenylate kinase isoenzyme 1-like, partial [Diaphorina citri]	XP_008483967.1	22.415	23.415	26.843	8.4969	13.78	9.3523	24.2243	10.5431
PREDICTED: long-chain-fatty-acid--CoA ligase ACSBG2-like [Diaphorina citri]	XP_008469651.1	32.536	34.536	36.536	18	17	18	34.536	17.6667
PREDICTED: glyoxylate reductase/hydroxypyruvate reductase-like [Diaphorina citri]	XP_008469310.1	17	17	13	2	8	7	15.6667	5.66667
PREDICTED: vacuolar protein sorting-associated protein 29 [Diaphorina citri]	XP_008480676.1	7	7	8	0	4	0	7.33333	1.33333
PREDICTED: lipid storage droplets surface-binding protein 2 [Diaphorina citri]	XP_008472002.1	11	5	6	2	2	0	7.33333	1.33333
PREDICTED: uncharacterized protein LOC103511547 [Diaphorina citri]	XP_008474493.1	42	44	48	26	28	20	44.6667	24.6667
PREDICTED: nucleoporin NSP1-like [Diaphorina citri]	XP_008473351.1	99	85	86	60	54	59	90	57.6667
PREDICTED: uncharacterized protein LOC103508928 [Diaphorina citri]	XP_008471732.1	18	15	17	8	6	5	16.6667	6.33333
PREDICTED: NADH dehydrogenase [ubiquinone] 1 beta subcomplex subunit 5, mitochondrial [Diaphorina citri]	XP_008471652.1	16	21	23	8	4	13	20	8.33333
PREDICTED: GATA zinc finger domain-containing protein 14-like isoform X5 [Diaphorina citri]	XP_008481806.1	1.5019	6.0075	3.7547	0	0	0	3.7547	0
PREDICTED: myb-like protein X, partial [Diaphorina citri]	XP_008482707.1	10	13	11	0	2	8	11.3333	3.33333
PREDICTED: beta-ureidopropionase-like [Diaphorina citri]	XP_008468259.1	4	6	1	0	0	0	3.66667	0
PREDICTED: membrane metallo-endopeptidase-like 1 [Diaphorina citri]	XP_008476092.1	4	4	3	0	0	0	3.66667	0
PREDICTED: uncharacterized protein LOC103518882 [Diaphorina citri]	XP_008482189.1	2.6197	5	3.6197	0	0	0	3.74647	0
Fe-S cluster assembly scaffold protein [Candidatus Profftella armatura]	AGS06702.1	4.7371	2.8423	3.7897	0	0	0	3.7897	0
PREDICTED: persulfide dioxygenase ETHE1, mitochondrial [Diaphorina citri]	XP_008484025.1	3	5	3	0	0	0	3.66667	0
PREDICTED: tenascin-like [Diaphorina citri]	XP_008478263.1	3	3	5	0	0	0	3.66667	0
PREDICTED: uncharacterized protein LOC103509026 [Diaphorina citri]	XP_008471843.1	3	4	4	0	0	0	3.66667	0
nucleoside diphosphate kinase [Candidatus Profftella armatura]	AGS06783.1	3	5	3	0	0	0	3.66667	0
PREDICTED: alpha-glucosidase-like, partial [Diaphorina citri]	XP_008486900.1	4.1238	6.1238	7.1238	1	0	1	5.79047	0.666667
PREDICTED: titin-like [Diaphorina citri]	XP_008487981.1	19.373	20.315	18.312	8.7763	6.2643	9.0507	19.3333	8.03043
PREDICTED: transmembrane protein 245-like [Diaphorina citri]	XP_008485018.1	10.084	8.8033	11.644	4	2.2803	1.2803	10.1771	2.5202
PREDICTED: band 7 protein AGAP004871-like [Diaphorina citri]	XP_008471166.1	6.2598	10.456	8.866	1.0158	4.4251	1.0158	8.52727	2.15223
PREDICTED: cat eye syndrome critical region protein 5 homolog [Diaphorina citri]	XP_008480884.1	9	7	10	2	2	2	8.66667	2
PREDICTED: uncharacterized protein LOC103509417 [Diaphorina citri]	XP_008472255.1	8	9	9	1	3	2	8.66667	2
PREDICTED: ADP-ribosylation factor 2-like, partial [Diaphorina citri]	XP_008483344.1	11.085	9.2523	9.6687	2.7508	2.7508	2.7508	10.002	2.7508
putative mitochondrial NADH:ubiquinone oxidoreductase 19 kDa subunit [Diaphorina citri]	ABG81971.1	81	71	68	55	42	40	73.3333	45.6667
PREDICTED: extensin-1-like [Diaphorina citri]	XP_008474663.1	47	43	44	69	2	4	44.6667	25
PREDICTED: elongation factor Ts, mitochondrial [Diaphorina citri]	XP_008487941.1	39	31	35	17	20	18	35	18.3333
PREDICTED: carboxypeptidase Q-like [Diaphorina citri]	XP_008487999.1	13	12	10	5	3	3	11.6667	3.66667
PREDICTED: 39S ribosomal protein L19, mitochondrial-like [Diaphorina citri]	XP_008487013.1	6.8344	5.3841	8.7775	1.9338	1.9053	0.48344	6.99867	1.44085
PREDICTED: protein D3-like isoform X1 [Diaphorina citri]	XP_008474464.1	7.8841	6.9176	5.7992	2.4923	0	1.9331	6.86697	1.47513
PREDICTED: protein C19orf12 homolog [Diaphorina citri]	XP_008470621.1	9	8	4	0	4	0	7	1.33333
inorganic pyrophosphatase [Candidatus Profftella armatura]	AGS06862.1	6	8	7	3	1	0	7	1.33333
PREDICTED: probable medium-chain specific acyl-CoA dehydrogenase, mitochondrial [Diaphorina citri]	XP_008482619.1	31.652	36.649	38.649	17.989	22.986	15.657	35.65	18.8773
ATP synthase F0F1 subunit beta [Candidatus Liberibacter asiaticus]	EXU77780.1	21.328	22.632	24.415	8.7401	15.044	6.9791	22.7917	10.2544
PREDICTED: uncharacterized protein LOC103513589 [Diaphorina citri]	XP_008476656.1	8.4541	7.4541	9.1811	1.727	1.4541	2.727	8.3631	1.96937
sulfate adenylyltransferase subunit 2 [Candidatus Profftella armatura]	AGS07022.1	9	12	10	1	1	7	10.3333	3
PREDICTED: clathrin light chain [Diaphorina citri]	XP_008468585.1	10.16	9.9669	9.1603	2.3868	2.3868	3.3868	9.7624	2.72013
PREDICTED: uncharacterized protein LOC103506542 [Diaphorina citri]	XP_008469158.1	100	87	115	65	70	65	100.667	66.6667
PREDICTED: calcium/calmodulin-dependent protein kinase type II alpha chain [Diaphorina citri]	XP_008472098.1	34	33	28	20	14	15	31.6667	16.3333
succinate dehydrogenase flavoprotein subunit [Candidatus Profftella armatura]	AGS06776.1	4	5	7	1	0	1	5.33333	0.666667
PREDICTED: protein msta, isoform A-like [Diaphorina citri]	XP_008482772.1	6	5	5	1	1	0	5.33333	0.666667
unknown, partial [Diaphorina citri]	ABG74721.1	3.4764	2.4764	3.8865	0	0	0	3.27977	0
PREDICTED: ethanolamine-phosphate cytidylyltransferase-like, partial [Diaphorina citri]	XP_008468855.1	4.0641	3.1281	3.0641	0	0	0	3.41877	0
PREDICTED: LOW QUALITY PROTEIN: quinone oxidoreductase-like protein 2 homolog [Diaphorina citri]	XP_008477607.1	4.3393	3.9494	1.7798	0	0	0	3.35617	0
F0F1 ATP synthase subunit alpha [Candidatus Profftella armatura]	AGS06902.1	2	4	4	0	0	0	3.33333	0
PREDICTED: short-chain specific acyl-CoA dehydrogenase, mitochondrial-like [Diaphorina citri]	XP_008485119.1	3	3	4	0	0	0	3.33333	0
PREDICTED: UPF0545 protein C22orf39 homolog [Diaphorina citri]	XP_008478916.1	2.8699	2.8699	3.8266	0	0.47832	0	3.1888	0.15944
hypothetical protein [Wolbachia endosymbiont of Diaphorina citri]	WP_017532549.1	3	2	5	0	0	0	3.33333	0
PREDICTED: isovaleryl-CoA dehydrogenase, mitochondrial [Diaphorina citri]	XP_008481067.1	3	1	6	0	0	0	3.33333	0
PREDICTED: dimethylaniline monooxygenase [N-oxide-forming] 5-like [Diaphorina citri]	XP_008482667.1	1.2811	3.2026	5.1242	0	0	0	3.20263	0
PREDICTED: MATH and LRR domain-containing protein PFE0570w-like [Diaphorina citri]	XP_008474811.1	0	3	7	0	0	0	3.33333	0
PREDICTED: cAMP-specific 3',5'-cyclic phosphodiesterase, isoforms N/G-like [Diaphorina citri]	XP_008476378.1	4	3	3	0	0	0	3.33333	0
PREDICTED: NADH dehydrogenase [ubiquinone] 1 alpha subcomplex assembly factor 3 [Diaphorina citri]	XP_008473527.1	4	2	4	0	0	0	3.33333	0
30S ribosomal protein S21 [Candidatus Profftella armatura]	AGS07050.1	4	5	1	0	0	0	3.33333	0
PREDICTED: mitochondrial import inner membrane translocase subunit TIM14-like [Diaphorina citri]	XP_008471578.1	4	3	3	0	0	0	3.33333	0
PREDICTED: apolipoprotein D-like [Diaphorina citri]	XP_008476120.1	2	3	5	0	0	0	3.33333	0
PREDICTED: cAMP-dependent protein kinase type II regulatory subunit-like, partial [Diaphorina citri]	XP_008485081.1	33.676	32.117	34.455	18	19.779	14.779	33.416	17.5193
PREDICTED: uncharacterized protein LOC103506773 [Diaphorina citri]	XP_008469398.1	12	12	10	5	2	4	11.3333	3.66667
PREDICTED: LOW QUALITY PROTEIN: spectrin beta chain, non-erythrocytic 1-like [Diaphorina citri]	XP_008473865.1	9.9922	14.994	15.988	0.99804	4.998	8.998	13.6581	4.99801
PREDICTED: glutamate decarboxylase [Diaphorina citri]	XP_008481145.1	7	2	4	0	1	0	4.33333	0.333333
PREDICTED: uncharacterized protein LOC103518909, partial [Diaphorina citri]	XP_008482211.1	4.9565	0.97826	7	0	0	1	4.31159	0.333333
PREDICTED: synapsin-like [Diaphorina citri]	XP_008476729.1	10	9	11	3	2	4	10	3
PREDICTED: electron transfer flavoprotein-ubiquinone oxidoreductase, mitochondrial-like [Diaphorina citri]	XP_008486774.1	7.6234	7.1058	5.6234	1.8117	0	1.8117	6.7842	1.2078
PREDICTED: enolase-phosphatase E1-like [Diaphorina citri]	XP_008475696.1	7	11	6	0	0	6	8	2
PREDICTED: protein D3-like isoform X3 [Diaphorina citri]	XP_008474466.1	8.4301	7.3966	6.2008	2.6648	0.081179	2.0669	7.3425	1.60429
PREDICTED: proton-coupled amino acid transporter 1-like [Diaphorina citri]	XP_008483968.1	3.8211	8.687	9.6423	0.95529	1.9106	1.9106	7.38347	1.59216
PREDICTED: uncharacterized protein LOC103520704 [Diaphorina citri]	XP_008484027.1	5.5161	10.516	6.172	1	1	3	7.40137	1.66667
PREDICTED: neurofilament heavy polypeptide-like, partial [Diaphorina citri]	XP_008479689.1	163.53	134.2	130.71	75.93	72.507	152.87	142.813	100.436
PREDICTED: inositol monophosphatase 3, partial [Diaphorina citri]	XP_008470942.1	24	35	25	10	22	11	28	14.3333
PREDICTED: ubiquitin-conjugating enzyme E2 variant 2-like [Diaphorina citri]	XP_008467536.1	15.131	12.618	12.131	6.6182	5.1313	3.0525	13.2933	4.934
PREDICTED: heat shock 70 kDa protein cognate 2-like, partial [Diaphorina citri]	XP_008469382.1	43.191	42.377	37.789	25.145	24.404	21.934	41.119	23.8277
PREDICTED: uridine phosphorylase 1, partial [Diaphorina citri]	XP_008480947.1	14	12	7	4	2	4.6172	11	3.53907
superoxide dismutase [Candidatus Profftella armatura]	AGS06933.1	10	10	13	0	6	5	11	3.66667
PREDICTED: putative leucine-rich repeat-containing protein DDB_G0290503 [Diaphorina citri]	XP_008484244.1	35.281	28.558	18.28	11.946	11.557	18.001	27.373	13.8347
PREDICTED: alcohol dehydrogenase [NADP(+)]-like [Diaphorina citri]	XP_008488157.1	75	70	62	31	63	38	69	44
50S ribosomal protein L31 type B [Candidatus Profftella armatura]	AGS07045.1	6	7	4	1	1	1	5.66667	1
PREDICTED: C3 and PZP-like alpha-2-macroglobulin domain-containing protein 8, partial [Diaphorina citri]	XP_008486939.1	21	18	15	9	7	8	18	8
PREDICTED: O-acetyl-ADP-ribose deacetylase MACROD1-like, partial [Diaphorina citri]	XP_008475365.1	29	21	21	13	11	11	23.6667	11.6667
PREDICTED: insulin-like growth factor-binding protein complex acid labile subunit [Diaphorina citri]	XP_008486465.1	10.617	7.8941	8.8258	3.9283	1.7227	1.9317	9.1123	2.52757
PREDICTED: neurocalcin homolog [Diaphorina citri]	XP_008475782.1	15	15	11	7	5	4	13.6667	5.33333
PREDICTED: uncharacterized protein LOC103519029 [Diaphorina citri]	XP_008482334.1	3	4	2	0	0	0	3	0
PREDICTED: UPF0389 protein CG9231-like isoform X1 [Diaphorina citri]	XP_008476248.1	3	2	4	0	0	0	3	0
PREDICTED: uncharacterized protein LOC103514405 isoform X1 [Diaphorina citri]	XP_008477503.1	3	5	1	0	0	0	3	0
PREDICTED: uncharacterized protein LOC103509599 [Diaphorina citri]	XP_008472445.1	3	2	4	0	0	0	3	0
PREDICTED: complement factor I-like [Diaphorina citri]	XP_008478410.1	0	2	7	0	0	0	3	0
PREDICTED: protein D3-like [Diaphorina citri]	XP_008469302.1	3	3	3	0	0	0	3	0
PREDICTED: uncharacterized protein LOC103508678 [Diaphorina citri]	XP_008471476.1	3	3	3	0	0	0	3	0
PREDICTED: filamin-A-like [Diaphorina citri]	XP_008481696.1	1	3	5	0	0	0	3	0
PREDICTED: uncharacterized protein LOC103519915, partial [Diaphorina citri]	XP_008483225.1	2.6812	1.4087	4.6812	0	0	0	2.9237	0
PREDICTED: LOW QUALITY PROTEIN: sorting and assembly machinery component 50 homolog [Diaphorina citri]	XP_008487713.1	4	5	10	1	1	2	6.33333	1.33333
PREDICTED: estradiol 17-beta-dehydrogenase 8-like isoform X1 [Diaphorina citri]	XP_008480819.1	2.7112	2.8945	5.789	0.33494	0.85319	0	3.79823	0.396043
hypothetical protein SSDC_01565 [Candidatus Profftella armatura]	AGS06998.1	5	5	2	0	0	1	4	0.333333
PREDICTED: ornithine aminotransferase, mitochondrial-like [Diaphorina citri]	XP_008470408.1	65	62	69	38	42	45	65.3333	41.6667
PREDICTED: LOW QUALITY PROTEIN: transferrin-like [Diaphorina citri]	XP_008470529.1	46.228	48.804	47.736	42.999	21.275	21.718	47.5893	28.664
PREDICTED: protein enhancer of sevenless 2B [Diaphorina citri]	XP_008472352.1	21	19	15	6	12	7	18.3333	8.33333
PREDICTED: EH domain-containing protein 3-like [Diaphorina citri]	XP_008475230.1	20	17	18	8	11	6	18.3333	8.33333
PREDICTED: NADH-ubiquinone oxidoreductase 75 kDa subunit, mitochondrial-like, partial [Diaphorina citri]	XP_008486074.1	14.372	11.288	11.36	5.4693	5.0477	3.1201	12.34	4.5457
PREDICTED: peptidyl-prolyl cis-trans isomerase NIMA-interacting 1-like [Diaphorina citri]	XP_008467456.1	24	18	19	10	12	7	20.3333	9.66667
PREDICTED: cuticle protein LPCP-23-like [Diaphorina citri]	XP_008484299.1	19.198	13.229	11.906	19.316	0	0	14.7777	6.43867
PREDICTED: annexin B9-like [Diaphorina citri]	XP_008471196.1	9.0937	9.0937	9.7325	0	6.6856	2.0836	9.30663	2.92307
PREDICTED: cAMP-dependent protein kinase catalytic subunit [Diaphorina citri]	XP_008480723.1	11	7	10	2	5	2	9.33333	3
PREDICTED: protein FAM117B-like [Diaphorina citri]	XP_008487658.1	6	4	4	0	0	2	4.66667	0.666667
PREDICTED: glucosamine-6-phosphate isomerase-like [Diaphorina citri]	XP_008475172.1	3.9985	3.9985	5.7979	0	1.9985	0.3997	4.5983	0.7994
PREDICTED: fumarylacetoacetate hydrolase domain-containing protein 2 [Diaphorina citri]	XP_008476990.1	39	41	38	27	23	19	39.3333	23
PREDICTED: 39S ribosomal protein L38, mitochondrial [Diaphorina citri]	XP_008470626.1	16	11	11	6	4	5	12.6667	5
PREDICTED: phosphoglucomutase-like, partial [Diaphorina citri]	XP_008485306.1	98.959	93.959	90.58	66.925	64.58	61.185	94.4993	64.23
PREDICTED: aspartate aminotransferase, mitochondrial-like [Diaphorina citri]	XP_008483700.1	24	23	22	12	14	9	23	11.6667
PREDICTED: mitochondrial intermembrane space import and assembly protein 40-B-like [Diaphorina citri]	XP_008472168.1	5.6872	6.4129	4.2356	1.4515	0.72576	0.72576	5.44523	0.967673
PREDICTED: COP9 signalosome complex subunit 8 [Diaphorina citri]	XP_008487990.1	8	4	4	0	2	1	5.33333	1
PREDICTED: mitochondrial import inner membrane translocase subunit Tim10 [Diaphorina citri]	XP_008476480.1	18	16	12	7	6	7	15.3333	6.66667
PREDICTED: PDZ and LIM domain protein Zasp-like [Diaphorina citri]	XP_008478305.1	27.08	26.779	27.359	15.96	13.96	14.4	27.0727	14.7733
PREDICTED: glutathione synthetase-like [Diaphorina citri]	XP_008469238.1	6	8	4	1	3	0	6	1.33333
PREDICTED: myosin heavy chain, muscle-like [Diaphorina citri]	XP_008485345.1	13.005	13.414	14.464	5.4735	5.1447	6.1405	13.6277	5.58623
PREDICTED: chitinase-like protein EN03 [Diaphorina citri]	XP_008487098.1	183.88	172.11	178.64	132	133.29	125.29	178.21	130.193
PREDICTED: protein l(2)37Cc-like [Diaphorina citri]	XP_008468329.1	15.5	11.583	8.3333	4.25	6	4	11.8054	4.75
PREDICTED: uncharacterized protein LOC103516359 [Diaphorina citri]	XP_008479546.1	17	18	20	9	7	10	18.3333	8.66667
PREDICTED: acyl-CoA synthetase family member 2, mitochondrial-like [Diaphorina citri]	XP_008476922.1	20	22	16	7	14	7	19.3333	9.33333
PREDICTED: mitochondrial import inner membrane translocase subunit TIM50-C-like isoform X1 [Diaphorina citri]	XP_008470611.1	5	2	4	0	1	0	3.66667	0.333333
PREDICTED: mitochondrial import inner membrane translocase subunit Tim8-like [Diaphorina citri]	XP_008485612.1	4.2694	3.6594	3.0495	0.60991	0	0.60991	3.65943	0.406607
ribosome recycling factor [Candidatus Profftella armatura]	AGS07014.1	2	2	7	0	0	1	3.66667	0.333333
PREDICTED: uncharacterized protein LOC103518756 [Diaphorina citri]	XP_008482061.1	4	3	4	1	0	0	3.66667	0.333333
PREDICTED: LETM1 and EF-hand domain-containing protein 1, mitochondrial-like [Diaphorina citri]	XP_008471399.1	3	5	3	0	1	0	3.66667	0.333333
PREDICTED: neuronal calcium sensor 2 [Diaphorina citri]	XP_008475772.1	13	8	13	3	5	5	11.3333	4.33333
mixed type I polyketide synthase/non-ribosomal peptide synthetase, PedH-like protein [Candidatus Profftella armatura]	AGS06824.1	2	3	3	0	0	0	2.66667	0
PREDICTED: delta(3,5)-Delta(2,4)-dienoyl-CoA isomerase, mitochondrial-like [Diaphorina citri]	XP_008483287.1	3.9875	1.9879	1.5057	0	0.49393	0	2.4937	0.164643
PREDICTED: dihydrolipoyllysine-residue succinyltransferase component of 2-oxoglutarate dehydrogenase complex 2, mitochondrial-like [Diaphorina citri]	XP_008482747.1	2.4236	2.8981	2.8472	0	0	0	2.72297	0
dihydrolipoyltranssuccinate transferase, component of the 2-oxoglutarate dehydrogenase complex [Candidatus Profftella armatura]	AGS06780.1	1.5764	2.1019	4.1528	0	0	0	2.61037	0
PREDICTED: 5-formyltetrahydrofolate cyclo-ligase [Diaphorina citri]	XP_008475101.1	0	4	4	0	0	0	2.66667	0
PREDICTED: abl interactor 2-like [Diaphorina citri]	XP_008468151.1	3	3	2	0	0	0	2.66667	0
50S ribosomal protein L19 [Candidatus Profftella armatura]	AGS07033.1	3	2	3	0	0	0	2.66667	0
PREDICTED: epimerase family protein SDR39U1 isoform X2 [Diaphorina citri]	XP_008476115.1	2	2	4	0	0	0	2.66667	0
PREDICTED: uncharacterized protein LOC103519847 [Diaphorina citri]	XP_008483156.1	2	4	2	0	0	0	2.66667	0
PREDICTED: tubulin-specific chaperone A-like [Diaphorina citri]	XP_008479384.1	2	4	2	0	0	0	2.66667	0
PREDICTED: uncharacterized protein LOC103518094 isoform X1 [Diaphorina citri]	XP_008481372.1	2	5	1	0	0	0	2.66667	0
PREDICTED: phytanoyl-CoA dioxygenase, peroxisomal-like [Diaphorina citri]	XP_008484236.1	3	1	4	0	0	0	2.66667	0
PREDICTED: uncharacterized protein LOC103522062 [Diaphorina citri]	XP_008485392.1	0	3	5	0	0	0	2.66667	0
PREDICTED: heat shock 70 kDa protein cognate 5 [Diaphorina citri]	XP_008476589.1	432.43	382.44	384.43	334.16	282.69	315.93	399.767	310.927
PREDICTED: glyceraldehyde-3-phosphate dehydrogenase-like [Diaphorina citri]	XP_008472826.1	13.946	11.472	16.893	6.6306	5.6834	5.2097	14.1037	5.84123
PREDICTED: inter-alpha-trypsin inhibitor heavy chain H4-like [Diaphorina citri]	XP_008470919.1	14.574	11.382	11.191	6.3387	3.9562	4.765	12.3823	5.01997
PREDICTED: uncharacterized oxidoreductase C24B10.20-like [Diaphorina citri]	XP_008476940.1	7.4468	9.4555	8.2538	2.6139	2.2104	3.0173	8.38537	2.61387
PREDICTED: esterase FE4-like [Diaphorina citri]	XP_008479062.1	8.0887	7.1234	10.333	2.9141	1.6701	3.3056	8.51503	2.62993
PREDICTED: uncharacterized protein LOC103516181 [Diaphorina citri]	XP_008479363.1	7.5619	7.281	10.281	2.5619	3.5619	1.5619	8.37463	2.5619
PREDICTED: 1,4-alpha-glucan-branching enzyme-like isoform X1 [Diaphorina citri]	XP_008479143.1	13	13	14	3	9	5	13.3333	5.66667
PREDICTED: 39S ribosomal protein L39, mitochondrial-like [Diaphorina citri]	XP_008468592.1	5.384	3.7123	3.7341	2.0624	0	0.41248	4.2768	0.82496
PREDICTED: synapsin-like [Diaphorina citri]	XP_008475544.1	6	3	4	1	0	1	4.33333	0.666667
PREDICTED: myotrophin-like [Diaphorina citri]	XP_008482250.1	8	8	7	2	4	1	7.66667	2.33333
PREDICTED: hemK methyltransferase family member 1-like [Diaphorina citri]	XP_008488070.1	4.5963	5.6972	2.7982	2	0	0	4.3639	0.666667
PREDICTED: protein MEMO1 [Diaphorina citri]	XP_008481777.1	6	5	2	2	0	0	4.33333	0.666667
PREDICTED: sialidase-like [Diaphorina citri]	XP_008468091.1	22.548	23.698	27.321	7	14.548	17.321	24.5223	12.9563
PREDICTED: peroxiredoxin-5, mitochondrial-like isoform X2 [Diaphorina citri]	XP_008470699.1	42.666	40.251	34.616	22.943	26.566	21.736	39.1777	23.7483
type I polyketide synthase, PedI-like protein [Candidatus Profftella armatura]	AGS06823.1	5	5	5	1	2	0	5	1
PREDICTED: conserved oligomeric Golgi complex subunit 4 [Diaphorina citri]	XP_008471259.1	4.4251	4.4251	5.5313	1.1063	2.2125	0	4.79383	1.10627
PREDICTED: galactokinase-like [Diaphorina citri]	XP_008479293.1	60.703	69.883	62.703	34.688	57.375	34.688	64.4297	42.2503
PREDICTED: 39S ribosomal protein L46, mitochondrial-like isoform X1 [Diaphorina citri]	XP_008473315.1	7	6	6	1	2	2	6.33333	1.66667
PREDICTED: embryonic polarity protein dorsal-like [Diaphorina citri]	XP_008488037.1	7	6	6	3	0	2	6.33333	1.66667
PREDICTED: aldose 1-epimerase-like [Diaphorina citri]	XP_008478895.1	8	6	5	2	2	1	6.33333	1.66667
PREDICTED: sideroflexin-2 isoform X1 [Diaphorina citri]	XP_008485806.1	5.6818	10.427	11.364	2.8091	3.7455	3.7455	9.1576	3.43337
PREDICTED: PDZ domain-containing protein GIPC3 [Diaphorina citri]	XP_008488045.1	5	5	7	2	1	1	5.66667	1.33333
PREDICTED: 39S ribosomal protein L32, mitochondrial isoform X1 [Diaphorina citri]	XP_008475584.1	9	10	7	3	2	4	8.66667	3
PREDICTED: mitochondrial-processing peptidase subunit alpha-like isoform X1 [Diaphorina citri]	XP_008472588.1	15.479	16.098	15.479	6.8107	6.8107	8.6681	15.6853	7.42983
PREDICTED: putative leucine-rich repeat-containing protein DDB_G0290503 [Diaphorina citri]	XP_008484380.1	16.719	12.442	9.7202	5.0545	5.4433	6.9985	12.9604	5.8321
PREDICTED: LOW QUALITY PROTEIN: 14-3-3 protein epsilon [Diaphorina citri]	XP_008475750.1	163.14	152.33	143.14	92.093	143.09	102.09	152.87	112.424
PREDICTED: fatty acid synthase-like, partial [Diaphorina citri]	XP_008484130.1	143	131	157	118	93	104	143.667	105
PREDICTED: esterase E4-like, partial [Diaphorina citri]	XP_008485680.1	26.423	27.997	34.026	17.174	18.38	15.909	29.482	17.1543
PREDICTED: alcohol dehydrogenase [NADP(+)] A-like, partial [Diaphorina citri]	XP_008482200.1	15	20	19	6	12	9	18	9
PREDICTED: probable methylmalonate-semialdehyde dehydrogenase [acylating], mitochondrial [Diaphorina citri]	XP_008472449.1	6.9707	5.9707	8.6987	1.9707	1.728	3.6067	7.21337	2.43513
PREDICTED: cytochrome b-c1 complex subunit 8-like [Diaphorina citri]	XP_008481615.1	12	10	10	5	5	3	10.6667	4.33333
PREDICTED: titin-like, partial [Diaphorina citri]	XP_008483789.1	6.0193	6.529	9.9082	1.3823	1.5097	4.1468	7.4855	2.34627
PREDICTED: ornithine aminotransferase, mitochondrial-like, partial [Diaphorina citri]	XP_008483218.1	91.853	85.032	74.573	54.471	56.11	64.475	83.8193	58.352
PREDICTED: glycine-rich cell wall structural protein-like [Diaphorina citri]	XP_008469241.1	19.724	17	21.173	7	8	15	19.299	10
PREDICTED: lysosomal alpha-glucosidase-like, partial [Diaphorina citri]	XP_008482665.1	2	1	4	0	0	0	2.33333	0
PREDICTED: dehydrogenase/reductase SDR family member 4-like [Diaphorina citri]	XP_008472659.1	4.3749	4.1414	3.4409	0.70046	0.93395	0.23349	3.98573	0.622633
PREDICTED: alpha/beta hydrolase domain-containing protein 11-like [Diaphorina citri]	XP_008471054.1	2.7125	1.7125	2.7125	0	0	0	2.37917	0
phosphoglucosamine mutase protein [Candidatus Liberibacter asiaticus str. psy62]	ACT57017.1	3	3	1	0	0	0	2.33333	0
PREDICTED: myb-like protein X [Diaphorina citri]	XP_008470683.1	6	3	3	1	1	0	4	0.666667
PREDICTED: N-acetylserotonin O-methyltransferase-like protein [Diaphorina citri]	XP_008473617.1	3	4	5	1	1	0	4	0.666667
PREDICTED: glutaryl-CoA dehydrogenase, mitochondrial isoform X2 [Diaphorina citri]	XP_008471165.1	2	3	2	0	0	0	2.33333	0
50S ribosomal protein L16 [Candidatus Profftella armatura]	AGS06733.1	7	7	6	2	1	3	6.66667	2
PREDICTED: uncharacterized protein LOC103510432 [Diaphorina citri]	XP_008473308.1	3.2683	0	4.0854	0	0	0	2.45123	0
50S ribosomal protein L7/L12 [Wolbachia endosymbiont of Diaphorina citri]	WP_017532113.1	3	2	2	0	0	0	2.33333	0
PREDICTED: U6 snRNA-associated Sm-like protein LSm2 [Diaphorina citri]	XP_008478063.1	4	3	5	1	1	0	4	0.666667
PREDICTED: 3-oxoacyl-[acyl-carrier-protein] synthase, mitochondrial [Diaphorina citri]	XP_008476646.1	3	2	2	0	0	0	2.33333	0
PREDICTED: uncharacterized protein LOC103507787 [Diaphorina citri]	XP_008470514.1	0	2	5	0	0	0	2.33333	0
PREDICTED: uncharacterized protein C6orf203 [Diaphorina citri]	XP_008468288.1	5	0	2	0	0	0	2.33333	0
PREDICTED: ctenidin-1-like isoform X1 [Diaphorina citri]	XP_008473317.1	1	3	3	0	0	0	2.33333	0
PREDICTED: target of Myb protein 1 isoform X5 [Diaphorina citri]	XP_008475949.1	35.86	35.063	29.485	17.531	18.328	23.907	33.4693	19.922
PREDICTED: LOW QUALITY PROTEIN: methylthioribose-1-phosphate isomerase [Diaphorina citri]	XP_008469932.1	26	24	25	13	17	12	25	14
PREDICTED: beta-parvin isoform X1 [Diaphorina citri]	XP_008467449.1	4	4	6	0	3	0	4.66667	1
PREDICTED: dynactin subunit 2-like, partial [Diaphorina citri]	XP_008478737.1	35	35	35	19	21	24	35	21.3333
PREDICTED: probable prefoldin subunit 4 [Diaphorina citri]	XP_008479266.1	17	14	13	5	11	5	14.6667	7
PREDICTED: uncharacterized protein LOC103519593 [Diaphorina citri]	XP_008482905.1	8.5461	8.5461	5.6826	2.273	3.273	2.4096	7.5916	2.65187
PREDICTED: paxillin isoform X3 [Diaphorina citri]	XP_008469978.1	72.507	76.248	72.727	52.201	48.804	52.065	73.8273	51.0233
PREDICTED: succinate-semialdehyde dehydrogenase, mitochondrial-like [Diaphorina citri]	XP_008475373.1	11	14	14	6	8	4	13	6
PREDICTED: vesicle-associated membrane protein 2 [Diaphorina citri]	XP_008471720.1	15	12	12	7	5	6	13	6
PREDICTED: 15 kDa selenoprotein isoform X1 [Diaphorina citri]	XP_008482042.1	10	6	12	2	6	3	9.33333	3.66667
PREDICTED: cytochrome b-c1 complex subunit 6, mitochondrial-like [Diaphorina citri]	XP_008486615.1	25.487	23.211	15.02	14.02	11.829	9.5527	21.2393	11.8006
PREDICTED: ubiquinone biosynthesis protein COQ9-B, mitochondrial [Diaphorina citri]	XP_008472483.1	11	8	7	5	1	4	8.66667	3.33333
PREDICTED: probable methylthioribulose-1-phosphate dehydratase [Diaphorina citri]	XP_008487642.1	5	10	11	4	4	2	8.66667	3.33333
PREDICTED: low molecular weight phosphotyrosine protein phosphatase-like [Diaphorina citri]	XP_008485692.1	12	7	12	3	5	5	10.3333	4.33333
PREDICTED: uncharacterized protein LOC103523026, partial [Diaphorina citri]	XP_008486324.1	11.546	8.5459	13.819	5.273	6.5459	3.273	11.3036	5.03063
PREDICTED: leucine-rich repeat transmembrane neuronal protein 2-like [Diaphorina citri]	XP_008474850.1	7.6537	4.6195	6.6878	2.5854	1.0342	2.0683	6.32033	1.89597
PREDICTED: L-xylulose reductase-like, partial [Diaphorina citri]	XP_008487956.1	12.652	14.652	15.094	5.3261	11.42	4.442	14.1327	7.0627
PREDICTED: titin-like [Diaphorina citri]	XP_008475695.1	8	23	15	5	7	11	15.3333	7.66667
PREDICTED: tropomyosin-like [Diaphorina citri]	XP_008486934.1	2.4557	2.9651	2.9651	0	0	1.4825	2.7953	0.494167
PREDICTED: tubulin-folding cofactor B [Diaphorina citri]	XP_008475897.1	1	3	5	1	0	0	3	0.333333
PREDICTED: uncharacterized protein LOC103506136 [Diaphorina citri]	XP_008468741.1	2.9958	1.9958	4	0	0.99584	0	2.9972	0.331947
PREDICTED: protein LZIC-like [Diaphorina citri]	XP_008474953.1	2	4	3	0	1	0	3	0.333333
PREDICTED: alpha-soluble NSF attachment protein-like, partial [Diaphorina citri]	XP_008476648.1	3	3	3	0	1	0	3	0.333333
PREDICTED: cytochrome c oxidase assembly factor 6 homolog [Diaphorina citri]	XP_008473476.1	2	3	4	1	0	0	3	0.333333
PREDICTED: endophilin-A3-like isoform X1 [Diaphorina citri]	XP_008473110.1	6.6677	6.6677	3.4498	1.9713	0.98566	1.9713	5.59507	1.64275
PREDICTED: lysine-specific histone demethylase 1B-like [Diaphorina citri]	XP_008470517.1	9.0514	5.2793	9.5955	2.9117	2.6838	3.6838	7.9754	3.0931
PREDICTED: adenylate kinase-like [Diaphorina citri]	XP_008478079.1	32	29	27	22	15	16	29.3333	17.6667
PREDICTED: sorbin and SH3 domain-containing protein 1-like [Diaphorina citri]	XP_008470279.1	10	15	10	5	2	9	11.6667	5.33333
PREDICTED: V-type proton ATPase subunit F isoform X1 [Diaphorina citri]	XP_008473370.1	29	22	19	15	14	11	23.3333	13.3333
PREDICTED: four-domain proteases inhibitor [Diaphorina citri]	XP_008469929.1	24	26	27	17	13	15	25.6667	15
PREDICTED: cholinesterase-like [Diaphorina citri]	XP_008476614.1	10.632	17.265	13	7.5296	3.5296	8.7945	13.6323	6.6179
PREDICTED: uncharacterized protein LOC103507795 [Diaphorina citri]	XP_008470521.1	16	11	11	7	5	6	12.6667	6
PREDICTED: MAGUK p55 subfamily member 7 [Diaphorina citri]	XP_008469024.1	5	5	1	1	1	0	3.66667	0.666667
PREDICTED: MD-2-related lipid-recognition protein-like [Diaphorina citri]	XP_008470682.1	6	2	3	1	0	1	3.66667	0.666667
PREDICTED: uncharacterized protein LOC103519425 [Diaphorina citri]	XP_008482734.1	2.7417	2.989	4.7417	0.74172	1.2362	0.24724	3.4908	0.74172
PREDICTED: mitochondrial fission 1 protein isoform X1 [Diaphorina citri]	XP_008479330.1	2	5	4	1	1	0	3.66667	0.666667
PREDICTED: COX assembly mitochondrial protein homolog [Diaphorina citri]	XP_008481776.1	3	5	3	1	0	1	3.66667	0.666667
PREDICTED: acyl-CoA synthetase family member 2, mitochondrial-like [Diaphorina citri]	XP_008485925.1	6.8464	7.6071	8.3678	2.2821	3.0429	2.2821	7.6071	2.5357
PREDICTED: 4-hydroxy-2-oxoglutarate aldolase, mitochondrial-like, partial [Diaphorina citri]	XP_008483574.1	6.3883	4	2.6941	0	1.6941	1.6941	4.3608	1.1294
PREDICTED: diamine acetyltransferase 2-like [Diaphorina citri]	XP_008486310.1	5	4.2166	4	1	2	0	4.40553	1
PREDICTED: protein TFG-like [Diaphorina citri]	XP_008468742.1	12	9	9	4	4	5	10	4.33333
PREDICTED: ATP synthase subunit gamma, mitochondrial [Diaphorina citri]	XP_008472867.1	118	119	125	89	107	71	120.667	89
PREDICTED: putative cysteine proteinase CG12163 [Diaphorina citri]	XP_008472006.1	12	10	11	4	7	4	11	5
PREDICTED: histidine-rich glycoprotein-like [Diaphorina citri]	XP_008482429.1	10	6	9	3	2	5	8.33333	3.33333
electron transfer flavoprotein subunit beta [Candidatus Profftella armatura]	AGS06974.1	2	1	3	0	0	0	2	0
PREDICTED: uncharacterized protein LOC103522391, partial [Diaphorina citri]	XP_008485717.1	1.7474	2.6211	1.7474	0	0	0	2.03863	0
membrane protein [Wolbachia endosymbiont of Diaphorina citri]	WP_017532194.1	1	3	2	0	0	0	2	0
PREDICTED: uncharacterized protein LOC103504974 [Diaphorina citri]	XP_008467501.1	0	2	4	0	0	0	2	0
PREDICTED: probable 28S ribosomal protein S6, mitochondrial, partial [Diaphorina citri]	XP_008479471.1	2	2	2	0	0	0	2	0
PREDICTED: uncharacterized protein DDB_G0286299-like [Diaphorina citri]	XP_008472441.1	1	2.2115	3	0	0	0	2.0705	0
PREDICTED: uncharacterized protein LOC103510798 [Diaphorina citri]	XP_008473711.1	12.036	12.463	9.2342	3.4216	4.7047	6.6141	11.2444	4.91347
PREDICTED: homocysteine S-methyltransferase 2-like [Diaphorina citri]	XP_008477526.1	3	1	2	0	0	0	2	0
PREDICTED: BAG family molecular chaperone regulator 2 [Diaphorina citri]	XP_008468726.1	2	0	4	0	0	0	2	0
PREDICTED: ATP-dependent (S)-NAD(P)H-hydrate dehydratase-like [Diaphorina citri]	XP_008481928.1	2	2.9752	0.98761	0	0	0	1.9876	0
PREDICTED: ankyrin-1-like [Diaphorina citri]	XP_008468593.1	3	1	2	0	0	0	2	0
PREDICTED: LETM1 and EF-hand domain-containing protein anon-60Da, mitochondrial-like [Diaphorina citri]	XP_008471400.1	1	2	3	0	0	0	2	0
PREDICTED: dehydrogenase/reductase SDR family member 11-like [Diaphorina citri]	XP_008471431.1	1	3	2	0	0	0	2	0
PREDICTED: phosphatidylethanolamine-binding protein homolog F40A3.3-like [Diaphorina citri]	XP_008468093.1	2	2	2	0	0	0	2	0
PREDICTED: C-Myc-binding protein homolog [Diaphorina citri]	XP_008470301.1	4	1	1	0	0	0	2	0
PREDICTED: annexin-B12-like isoform X1 [Diaphorina citri]	XP_008467420.1	2	1.2884	2.4326	0	0	0.14419	1.907	0.0480633
PREDICTED: mitochondrial pyruvate carrier 2-like [Diaphorina citri]	XP_008481568.1	0	1	5	0	0	0	2	0
PREDICTED: thymidine phosphorylase-like [Diaphorina citri]	XP_008478015.1	2.2438	1.8292	2.2438	0	0	0	2.1056	0
PREDICTED: thymidine phosphorylase-like [Diaphorina citri]	XP_008469192.1	1.7563	2.1708	1.7563	0	0	0	1.89447	0
PREDICTED: uncharacterized protein LOC103506769 isoform X2 [Diaphorina citri]	XP_008469391.1	1.8695	3.1737	1.3042	0	0	0	2.1158	0
PREDICTED: sorbitol dehydrogenase-like, partial [Diaphorina citri]	XP_008484016.1	11.208	15.673	12.808	6.9433	6.839	6.7083	13.2297	6.8302
PREDICTED: 39S ribosomal protein L39, mitochondrial-like [Diaphorina citri]	XP_008485721.1	11.93	10.837	10.865	6.6873	5	4.5375	11.2107	5.40827
PREDICTED: stathmin-1-A isoform X1 [Diaphorina citri]	XP_008468156.1	12	11	11	8	5	3	11.3333	5.33333
PREDICTED: disks large homolog 1-like, partial [Diaphorina citri]	XP_008484158.1	6	5	7	0	3	3	6	2
PREDICTED: cytochrome b-c1 complex subunit 6, mitochondrial-like [Diaphorina citri]	XP_008478081.1	21.513	16.789	14.98	13.98	7.1709	7.4473	17.7607	9.53273
PREDICTED: 6-phosphogluconolactonase-like [Diaphorina citri]	XP_008486175.1	28	21	25	12	16	16	24.6667	14.6667
PREDICTED: actin, muscle isoform X1 [Diaphorina citri]	XP_008468689.1	2120.2	2168.7	2155.4	1265	1304.1	992.71	2148.1	1187.27
putative actin, partial [Diaphorina citri]	ABG74719.1	260.37	268.82	261.33	146.74	153.5	109.74	263.507	136.66
PREDICTED: myosin heavy chain, muscle-like [Diaphorina citri]	XP_008475404.1	1521.8	1618.5	1696.5	986.76	989.25	1025	1612.27	1000.34
PREDICTED: glyceraldehyde-3-phosphate dehydrogenase 2 isoform X1 [Diaphorina citri]	XP_008479841.1	1235.1	1280.5	1089.1	400.37	384.32	336.79	1201.57	373.827
PREDICTED: myosin heavy chain, muscle-like [Diaphorina citri]	XP_008487564.1	1004	1037.6	1133.1	757.82	801.48	827.7	1058.23	795.667
PREDICTED: ATP synthase subunit beta, mitochondrial-like [Diaphorina citri]	XP_008475020.1	1001.3	1092	1032.9	345.48	368.17	303.39	1042.07	339.013
PREDICTED: allergen Cr-PI-like [Diaphorina citri]	XP_008477906.1	1626.3	2019.9	2052.9	659.69	410.71	412.49	1899.7	494.297
chaperonin GroEL [Candidatus Profftella armatura]	AGS07001.1	1184.6	1217.9	1112.3	363.35	314.35	370.35	1171.6	349.35
PREDICTED: ATP synthase subunit delta, mitochondrial [Diaphorina citri]	XP_008474405.1	1015	1003	987	240	182	138	1001.67	186.667
PREDICTED: ATP synthase subunit beta, mitochondrial-like, partial [Diaphorina citri]	XP_008469213.1	1152.4	1188.4	989.6	308.99	308.99	269.36	1110.13	295.78
PREDICTED: paramyosin [Diaphorina citri]	XP_008471512.1	776	740	754	503	559	577	756.667	546.333
PREDICTED: myosin heavy chain, muscle-like, partial [Diaphorina citri]	XP_008484217.1	869.7	901.69	951.07	475	458.86	502.89	907.487	478.917
PREDICTED: putative uncharacterized protein DDB_G0286901, partial [Diaphorina citri]	XP_008486634.1	682	930	1079	1	1	7	897	3
PREDICTED: probable aconitate hydratase, mitochondrial [Diaphorina citri]	XP_008473057.1	962.65	965.74	1057	336.33	299.7	312.3	995.13	316.11
PREDICTED: myosin regulatory light chain 2 [Diaphorina citri]	XP_008478173.1	758	769	676	219	213	200	734.333	210.667
PREDICTED: enolase [Diaphorina citri]	XP_008481466.1	700.83	665.09	645.05	247.66	301.6	224.38	670.323	257.88
PREDICTED: spectrin alpha chain [Diaphorina citri]	XP_008479424.1	434.66	498.03	496.3	304.02	381.38	336.07	476.33	340.49
PREDICTED: LOW QUALITY PROTEIN: twitchin-like [Diaphorina citri]	XP_008475375.1	376.53	427.44	535.32	238.68	307.56	445.5	446.43	330.58
PREDICTED: mitochondrial-processing peptidase subunit beta, partial [Diaphorina citri]	XP_008475257.1	554.48	550.47	530.67	267.93	241.05	221.1	545.207	243.36
PREDICTED: troponin T, partial [Diaphorina citri]	XP_008477184.1	460	444	451	320	314	309	451.667	314.333
PREDICTED: probable citrate synthase 2, mitochondrial [Diaphorina citri]	XP_008468268.1	344.25	319.9	330.24	161.8	186.81	146.45	331.463	165.02
PREDICTED: probable citrate synthase 2, mitochondrial [Diaphorina citri]	XP_008468266.1	150.75	143.1	145.76	79.204	88.189	71.55	146.537	79.6477
PREDICTED: pyruvate carboxylase, mitochondrial-like [Diaphorina citri]	XP_008469353.1	470.87	498.08	552.23	289.01	262.23	298.44	507.06	283.227
PREDICTED: 60 kDa heat shock protein, mitochondrial [Diaphorina citri]	XP_008472107.1	454	442	425	277	337	270	440.333	294.667
PREDICTED: tropomyosin-1 [Diaphorina citri]	XP_008470475.1	582.36	569.32	532.28	176.2	261.14	208.16	561.32	215.167
PREDICTED: voltage-dependent anion-selective channel-like [Diaphorina citri]	XP_008484163.1	441.38	431.27	404.46	210.65	208.16	207.86	425.703	208.89
PREDICTED: phosphoglycerate kinase isoform X1 [Diaphorina citri]	XP_008473873.1	483.47	458.43	453.18	250.44	274.78	196.65	465.027	240.623
PREDICTED: tropomyosin [Diaphorina citri]	XP_008469522.1	490.64	479.68	462.72	196.8	213.8	202.84	477.68	204.48
PREDICTED: alpha-actinin, sarcomeric [Diaphorina citri]	XP_008477140.1	408	398	425	201	261	225	410.333	229
PREDICTED: LOW QUALITY PROTEIN: titin-like [Diaphorina citri]	XP_008470288.1	380.91	411.92	498.91	142.96	128.98	199.99	430.58	157.31
PREDICTED: heat shock 70 kDa protein F, mitochondrial-like [Diaphorina citri]	XP_008478620.1	523	507	488	202	142	208	506	184
PREDICTED: arginine kinase [Diaphorina citri]	XP_008471592.1	422.77	413.66	394.41	208.06	226.21	175.31	410.28	203.193
PREDICTED: cytochrome b-c1 complex subunit 2, mitochondrial [Diaphorina citri]	XP_008473462.1	463	460	449	189	184	155	457.333	176
PREDICTED: basement membrane-specific heparan sulfate proteoglycan core protein-like [Diaphorina citri]	XP_008472295.1	286	333	295	154	145	180	304.667	159.667
PREDICTED: uncharacterized protein LOC103509418 [Diaphorina citri]	XP_008472259.1	334	362	267	136	74	72	321	94
PREDICTED: alanine aminotransferase 2 [Diaphorina citri]	XP_008476374.1	349	351	333	124	123	119	344.333	122
PREDICTED: myosin light chain alkali [Diaphorina citri]	XP_008470747.1	310	320	270	83	137	72	300	97.3333
PREDICTED: succinyl-CoA ligase subunit alpha, mitochondrial [Diaphorina citri]	XP_008469540.1	343	333	316	158	127	122	330.667	135.667
PREDICTED: fructose-bisphosphate aldolase-like, partial [Diaphorina citri]	XP_008482150.1	507.69	473.39	433.37	176.19	178.45	149.45	471.483	168.03
PREDICTED: dihydrolipoyl dehydrogenase, mitochondrial-like [Diaphorina citri]	XP_008488308.1	323	327	270	118	106	114	306.667	112.667
PREDICTED: muscle-specific protein 20 isoform X1 [Diaphorina citri]	XP_008481814.1	337	310	312	178	175	166	319.667	173
PREDICTED: delta-1-pyrroline-5-carboxylate synthase-like [Diaphorina citri]	XP_008474853.1	335.39	388.54	423.01	86.629	108.47	74.184	382.313	89.761
PREDICTED: delta-1-pyrroline-5-carboxylate synthase-like, partial [Diaphorina citri]	XP_008486629.1	30.696	40.696	39.022	12.522	14.685	11.391	36.8047	12.866
PREDICTED: succinate dehydrogenase [ubiquinone] flavoprotein subunit, mitochondrial [Diaphorina citri]	XP_008487682.1	292	290	292	140	124	136	291.333	133.333
PREDICTED: protein yellow-like [Diaphorina citri]	XP_008470648.1	148.74	136.61	124.22	43.313	50.673	53.131	136.523	49.039
PREDICTED: protein yellow-like [Diaphorina citri]	XP_008470649.1	101.51	91.708	85.801	33.647	39.987	39.753	93.0063	37.7957
PREDICTED: NADH-ubiquinone oxidoreductase 75 kDa subunit, mitochondrial, partial [Diaphorina citri]	XP_008470014.1	273.63	270.71	269.64	130.53	126.95	93.88	271.327	117.12
PREDICTED: 3-ketoacyl-CoA thiolase, mitochondrial isoform X2 [Diaphorina citri]	XP_008477523.1	181.18	186.47	184.83	66.312	61.435	50.616	184.16	59.4543
PREDICTED: 3-ketoacyl-CoA thiolase, mitochondrial isoform X1 [Diaphorina citri]	XP_008477522.1	144.82	157.53	151.17	53.688	44.565	39.384	151.173	45.879
PREDICTED: fructose-bisphosphate aldolase-like [Diaphorina citri]	XP_008481437.1	429.37	429.36	372.72	106.28	104.72	92.716	410.483	101.239
PREDICTED: glutathione S-transferase 1, isoform D-like [Diaphorina citri]	XP_008473050.1	259.17	227.23	224.26	114.66	199.35	141.64	236.887	151.883
PREDICTED: uncharacterized protein LOC103524647 isoform X3 [Diaphorina citri]	XP_008487901.1	146.18	153.18	139.67	41.571	23.061	19.554	146.343	28.062
PREDICTED: ATP synthase subunit alpha, mitochondrial-like, partial [Diaphorina citri]	XP_008485307.1	291.97	297.18	289.97	110.05	114.83	86.266	293.04	103.715
PREDICTED: succinyl-CoA ligase [ADP-forming] subunit beta, mitochondrial [Diaphorina citri]	XP_008470049.1	284	261	250	85	76	59	265	73.3333
PREDICTED: ATP synthase subunit O, mitochondrial [Diaphorina citri]	XP_008470075.1	249.96	242.75	226.15	54.644	87.533	41.352	239.62	61.1763
PREDICTED: ATP synthase subunit O, mitochondrial-like [Diaphorina citri]	XP_008484145.1	63.035	60.254	55.851	11.356	19.467	7.6477	59.7133	12.8236
PREDICTED: pyruvate kinase-like [Diaphorina citri]	XP_008480655.1	296.67	271.71	296.69	139.73	179.71	142.41	288.357	153.95
PREDICTED: 2-oxoglutarate dehydrogenase, mitochondrial [Diaphorina citri]	XP_008476253.1	212.36	204.92	223.28	141.83	128.24	127.4	213.52	132.49
putative ATP synthase subunit d [Diaphorina citri]	ABG82013.1	222	219	206	89	76	49	215.667	71.3333
PREDICTED: probable isocitrate dehydrogenase [NAD] subunit alpha, mitochondrial [Diaphorina citri]	XP_008478851.1	235	226	229	148	138	136	230	140.667
PREDICTED: UTP--glucose-1-phosphate uridylyltransferase-like, partial [Diaphorina citri]	XP_008479736.1	150.52	140.93	130.8	62.173	78.76	94.76	140.75	78.5643
PREDICTED: PDZ and LIM domain protein 3 isoform X1 [Diaphorina citri]	XP_008481050.1	130.62	128.23	124.05	60.919	60.322	59.725	127.633	60.322
PREDICTED: PDZ and LIM domain protein 3 isoform X2 [Diaphorina citri]	XP_008481058.1	85.383	83.772	80.953	41.081	40.678	40.275	83.3693	40.678
PREDICTED: uncharacterized protein LOC103508110 isoform X1 [Diaphorina citri]	XP_008470869.1	166.91	150.33	165.62	47.856	65.903	48.382	160.953	54.047
PREDICTED: helicase domino-like isoform X3 [Diaphorina citri]	XP_008470890.1	44.255	39.21	43.922	13.14	14.951	12.615	42.4623	13.5687
PREDICTED: delta-1-pyrroline-5-carboxylate dehydrogenase, mitochondrial [Diaphorina citri]	XP_008477612.1	241	243	219.95	79	64	63	234.65	68.6667
PREDICTED: ATP synthase subunit alpha, mitochondrial-like [Diaphorina citri]	XP_008482037.1	227	243	192	61	79	48	220.667	62.6667
PREDICTED: uncharacterized protein LOC103525042 [Diaphorina citri]	XP_008488312.1	177	167	191.98	118	103	136	178.66	119
PREDICTED: glycerol-3-phosphate dehydrogenase [NAD(+)], cytoplasmic-like [Diaphorina citri]	XP_008477494.1	228.12	199.62	236.02	77.881	122.36	76.833	221.253	92.358
PREDICTED: tropomyosin-1, isoforms 33/34-like isoform X1 [Diaphorina citri]	XP_008477228.1	304.04	281.57	300.81	84.712	6.5683	1.8561	295.473	31.0455
PREDICTED: PDZ and LIM domain protein Zasp-like [Diaphorina citri]	XP_008478306.1	271.92	272.22	253.64	77.04	51.04	53.6	265.927	60.56
PREDICTED: trifunctional enzyme subunit beta, mitochondrial [Diaphorina citri]	XP_008474931.1	204	230	227	114	134	108	220.333	118.667
PREDICTED: uncharacterized abhydrolase domain-containing protein DDB_G0269086-like isoform X1 [Diaphorina citri]	XP_008477601.1	172.1	159.9	148.48	84.616	78.341	95.745	160.16	86.234
elongation factor Tu [Candidatus Profftella armatura]	AGS06713.1	205.69	198.69	209.18	94.06	75.545	119.15	204.52	96.2517
PREDICTED: SH3 domain-containing protein C23A1.17-like [Diaphorina citri]	XP_008481634.1	184.47	149.06	137.12	68.237	67.354	92.059	156.883	75.8833
PREDICTED: troponin C, isoform 2-like [Diaphorina citri]	XP_008480083.1	186	202	173	78	100	88	187	88.6667
PREDICTED: cuticle protein 7-like [Diaphorina citri]	XP_008478519.1	198	178	171	268	58	25	182.333	117
PREDICTED: glycerol-3-phosphate dehydrogenase, mitochondrial [Diaphorina citri]	XP_008470172.1	227	226	233	31	45	48	228.667	41.3333
PREDICTED: superoxide dismutase [Mn] 1, mitochondrial isoform X2 [Diaphorina citri]	XP_008469002.1	186	178	184	74	82	58	182.667	71.3333
PREDICTED: malate dehydrogenase, mitochondrial-like [Diaphorina citri]	XP_008472108.1	208.37	206.1	199.4	134.87	111.17	108.04	204.623	118.027
PREDICTED: serpin-Z1C-like isoform X9 [Diaphorina citri]	XP_008482053.1	63.548	73.971	75.318	24.58	25.58	22.473	70.9457	24.211
PREDICTED: antichymotrypsin-2-like isoform X4 [Diaphorina citri]	XP_008481717.1	37.558	43.855	42.073	15.456	15.456	14.131	41.162	15.0143
PREDICTED: antichymotrypsin-2-like isoform X3 [Diaphorina citri]	XP_008481649.1	24.5	28.533	27.668	9.5553	9.5553	8.7361	26.9003	9.28223
cold shock transcription regulator protein [Candidatus Profftella armatura]	AGS06790.1	96	155	71	25	19	28	107.333	24
PREDICTED: isocitrate dehydrogenase [NADP], mitochondrial-like [Diaphorina citri]	XP_008481246.1	222.98	229.54	266.01	55.577	69.135	60.137	239.51	61.6163
PREDICTED: heat shock 70 kDa protein cognate 2-like [Diaphorina citri]	XP_008488209.1	121.51	121.22	111.37	75.316	73.419	68.198	118.033	72.311
heat shock protein 90 [Candidatus Profftella armatura]	AGS06850.1	118.4	139.84	128.71	16.365	15.072	32.817	128.983	21.418
PREDICTED: heat shock protein 81-3-like [Diaphorina citri]	XP_008477414.1	56.068	66.48	61.563	7.9506	7.3224	15.458	61.3703	10.2437
PREDICTED: proline-rich extensin-like protein EPR1 [Diaphorina citri]	XP_008484363.1	148.91	140.99	122.95	46.779	45.727	53.839	137.617	48.7817
PREDICTED: gelsolin-like [Diaphorina citri]	XP_008470658.1	148	128	137	75	84	76	137.667	78.3333
PREDICTED: isocitrate dehydrogenase [NAD] subunit gamma, mitochondrial-like isoform X1 [Diaphorina citri]	XP_008479949.1	177	171	185	55	51	39	177.667	48.3333
PREDICTED: dihydrolipoyllysine-residue acetyltransferase component of pyruvate dehydrogenase complex, mitochondrial-like [Diaphorina citri]	XP_008475819.1	168	153	163	109	89	100	161.333	99.3333
PREDICTED: V-type proton ATPase subunit E-like [Diaphorina citri]	XP_008486726.1	141	121	121	53	77	54	127.667	61.3333
PREDICTED: cuticle protein 12.5-like [Diaphorina citri]	XP_008477113.1	239.12	225.67	196.34	3	0	0	220.377	1
PREDICTED: annexin B9 [Diaphorina citri]	XP_008468168.1	134.26	142.81	136.06	53.984	84.686	63.264	137.71	67.3113
PREDICTED: alpha-actinin, sarcomeric-like [Diaphorina citri]	XP_008469384.1	156	154	171	60	76	64	160.333	66.6667
PREDICTED: calmodulin [Diaphorina citri]	XP_008473555.1	163.4	169.77	144.62	59.357	69.619	72.357	159.263	67.111
putative acid phosphatase 1, partial [Diaphorina citri]	ABG74711.1	149.39	154.37	152.37	1.3249	4.6372	1.9874	152.043	2.64983
PREDICTED: venom acid phosphatase Acph-1-like isoform X1 [Diaphorina citri]	XP_008474857.1	69.284	70.114	70.923	1.5463	3.9122	0.81952	70.107	2.09267
PREDICTED: LOW QUALITY PROTEIN: transferrin-like [Diaphorina citri]	XP_008470513.1	314.18	391.98	403.84	11.712	5.4169	7.1615	370	8.0968
PREDICTED: transferrin-like [Diaphorina citri]	XP_008470528.1	42.204	48.846	53.799	0	0	0	48.283	0
PREDICTED: ATP synthase subunit alpha, mitochondrial-like [Diaphorina citri]	XP_008482039.1	224.33	208.59	208.19	90.167	100.87	78.571	213.703	89.8693
PREDICTED: trifunctional enzyme subunit alpha, mitochondrial-like [Diaphorina citri]	XP_008471263.1	87.749	116.32	114.85	47.555	63.805	49.5	106.306	53.62
PREDICTED: 10 kDa heat shock protein, mitochondrial-like [Diaphorina citri]	XP_008467895.1	159	156	161	76	85	68	158.667	76.3333
PREDICTED: cytochrome c oxidase subunit 5A, mitochondrial [Diaphorina citri]	XP_008472941.1	122.38	116.5	119.5	39.058	45.466	31.712	119.46	38.7453
putative mitochondrial cytochrome c oxidase polypeptide Va [Diaphorina citri]	ABG81988.1	36.621	34.498	34.498	11.942	13.534	9.2879	35.2057	11.588
PREDICTED: very long-chain specific acyl-CoA dehydrogenase, mitochondrial [Diaphorina citri]	XP_008474742.1	126	153	210	53	45	61	163	53
alkyl hydroperoxide reductase [Candidatus Profftella armatura]	AGS06921.1	130	129	111	59	44	52	123.333	51.6667
PREDICTED: fatty acid-binding protein, muscle isoform X1 [Diaphorina citri]	XP_008486453.1	95.778	106.81	108.22	33.333	44.37	34.222	103.603	37.3083
PREDICTED: prisilkin-39-like isoform X1 [Diaphorina citri]	XP_008477982.1	85.333	91.333	90.333	47.333	37.333	40	88.9997	41.5553
PREDICTED: sarcalumenin [Diaphorina citri]	XP_008470202.1	129	114	122	63	52	93	121.667	69.3333
PREDICTED: NADP-dependent malic enzyme-like, partial [Diaphorina citri]	XP_008482419.1	131.91	116.96	122.52	57.021	65.947	58.464	123.797	60.4773
PREDICTED: fumarate hydratase, mitochondrial-like [Diaphorina citri]	XP_008475129.1	175.71	155.16	170.51	54.129	46.225	49.935	167.127	50.0963
PREDICTED: vitellogenin-A1-like, partial [Diaphorina citri]	XP_008486488.1	17.564	388.39	587.51	0	4	87.14	331.155	30.38
PREDICTED: vitellogenin-1-like [Diaphorina citri]	XP_008476566.1	0.20313	10.723	19.501	0	0	2.0046	10.1424	0.6682
PREDICTED: uncharacterized protein LOC103523837, partial [Diaphorina citri]	XP_008487074.1	0	13.997	24.751	0	0	2.0409	12.916	0.6803
PREDICTED: NADH dehydrogenase [ubiquinone] iron-sulfur protein 3, mitochondrial [Diaphorina citri]	XP_008476154.1	133.2	137.07	121.38	58.006	52.317	47.503	130.55	52.6087
PREDICTED: NADH dehydrogenase [ubiquinone] iron-sulfur protein 3, mitochondrial-like, partial [Diaphorina citri]	XP_008487314.1	4.8016	5.9258	5.6152	0	0	0	5.44753	0
co-chaperonin GroES [Candidatus Profftella armatura]	AGS07002.1	80.854	82.568	71.14	20.666	19.809	19.809	78.1873	20.0947
PREDICTED: pyruvate kinase-like [Diaphorina citri]	XP_008480656.1	162.33	161.29	154.31	95.27	105.29	88.588	159.31	96.3827
PREDICTED: hydroxysteroid dehydrogenase-like protein 2 isoform X1 [Diaphorina citri]	XP_008477975.1	126.71	145.71	145.68	48.821	52.75	35.893	139.367	45.8213
PREDICTED: malate dehydrogenase, mitochondrial-like [Diaphorina citri]	XP_008476106.1	141.63	130.9	133.6	83.13	82.83	69.964	135.377	78.6413
PREDICTED: probable 3-hydroxyacyl-CoA dehydrogenase B0272.3 isoform X3 [Diaphorina citri]	XP_008478709.1	49.898	51.568	49.152	17.008	14.619	12.034	50.206	14.5537
PREDICTED: probable 3-hydroxyacyl-CoA dehydrogenase B0272.3 [Diaphorina citri]	XP_008478719.1	48.204	51.865	53.695	10.983	9.7628	7.9323	51.2547	9.55937
PREDICTED: probable 3-hydroxyacyl-CoA dehydrogenase B0272.3 isoform X1 [Diaphorina citri]	XP_008478707.1	43.898	46.568	47.152	12.008	11.619	10.034	45.8727	11.2203
PREDICTED: cytochrome c oxidase subunit 4 isoform 2, mitochondrial-like [Diaphorina citri]	XP_008472514.1	112	115	135	38	43	41	120.667	40.6667
PREDICTED: triosephosphate isomerase-like [Diaphorina citri]	XP_008474456.1	133.53	128.66	112.81	68.309	67.35	57.434	125	64.3643
PREDICTED: myosin-9-like [Diaphorina citri]	XP_008475801.1	95	94	88	44	66	41	92.3333	50.3333
PREDICTED: cytochrome c1, heme protein, mitochondrial [Diaphorina citri]	XP_008477821.1	150	148	170	35	34	31	156	33.3333
PREDICTED: probable GPI-anchored adhesin-like protein PGA55 [Diaphorina citri]	XP_008487851.1	173.31	152.95	164.77	16.795	3.6117	4.6117	163.677	8.33947
PREDICTED: fibrous sheath CABYR-binding protein-like [Diaphorina citri]	XP_008487850.1	45.999	36.525	38.42	0.842	0	0	40.3147	0.280667
PREDICTED: muscle-specific protein 20 [Diaphorina citri]	XP_008476059.1	118	112	115	55	75	54	115	61.3333
PREDICTED: aldose reductase-like [Diaphorina citri]	XP_008488148.1	115	109	103	51	77	55	109	61
PREDICTED: uncharacterized protein LOC103517683 [Diaphorina citri]	XP_008480954.1	144.97	148	150.97	9	0	0	147.98	3
PREDICTED: spermine oxidase-like [Diaphorina citri]	XP_008482575.1	150.95	155.72	160.4	20.088	14.316	23.316	155.69	19.24
PREDICTED: ATP synthase-coupling factor 6, mitochondrial-like [Diaphorina citri]	XP_008470026.1	98	90	93	49	36	58	93.6667	47.6667
PREDICTED: NADH dehydrogenase [ubiquinone] 1 alpha subcomplex subunit 9, mitochondrial-like [Diaphorina citri]	XP_008486857.1	87.41	80.311	80.41	39.803	42.607	23.705	82.7103	35.3717
PREDICTED: hydroxyacylglutathione hydrolase, mitochondrial-like [Diaphorina citri]	XP_008475210.1	112.99	110.99	110.99	49.988	35.985	43.988	111.657	43.3203
PREDICTED: probable isocitrate dehydrogenase [NAD] subunit beta, mitochondrial [Diaphorina citri]	XP_008477555.1	118	120	111	39	37	30	116.333	35.3333
PREDICTED: NADP-dependent malic enzyme-like [Diaphorina citri]	XP_008482387.1	130.74	126.74	120.21	32.807	28.807	22.339	125.897	27.9843
PREDICTED: glycogen phosphorylase-like [Diaphorina citri]	XP_008475913.1	91.827	81.36	96.334	41.467	61.44	46.973	89.8403	49.96
PREDICTED: probable 4-coumarate--CoA ligase 1 [Diaphorina citri]	XP_008468202.1	108	119	128	51	47	43	118.333	47
PREDICTED: uncharacterized protein LOC103519217 [Diaphorina citri]	XP_008482522.1	131.45	134.56	150.65	29.197	11.826	16.455	138.887	19.1593
PREDICTED: prohibitin-like [Diaphorina citri]	XP_008468327.1	82.5	81.417	81.667	38.75	57	25	81.8613	40.25
PREDICTED: pituitary homeobox 2-like, partial [Diaphorina citri]	XP_008482186.1	120	120	129	30	44	44	123	39.3333
PREDICTED: dihydrolipoyllysine-residue succinyltransferase component of 2-oxoglutarate dehydrogenase complex, mitochondrial-like [Diaphorina citri]	XP_008481785.1	123.29	126.82	121.41	46.882	29	36	123.84	37.294
PREDICTED: LOW QUALITY PROTEIN: cuticle protein 38-like [Diaphorina citri]	XP_008484045.1	145.41	133.07	116.03	20	0	0	131.503	6.66667
PREDICTED: myc box-dependent-interacting protein 1 [Diaphorina citri]	XP_008479886.1	82.587	79.587	75.587	39.656	48.587	44.656	79.2537	44.2997
putative mitochondrial NADH dehydrogenase (ubiquinone) 1 alpha subcomplex [Diaphorina citri]	ABG81968.1	118	118	110	28	34	15	115.333	25.6667
PREDICTED: pyruvate dehydrogenase protein X component-like, partial [Diaphorina citri]	XP_008486435.1	72.962	73.523	73.277	38.666	34.979	47.478	73.254	40.3743
PREDICTED: NADH-ubiquinone oxidoreductase subunit 8 [Diaphorina citri]	XP_008471561.1	109	104	97	16	25	8	103.333	16.3333
PREDICTED: glutathione S-transferase omega-1-like [Diaphorina citri]	XP_008482953.1	84	78	71	43.898	40.864	38.932	77.6667	41.2313
PREDICTED: protein DJ-1-like, partial [Diaphorina citri]	XP_008469608.1	92	86	89	53	55	44	89	50.6667
PREDICTED: probable medium-chain specific acyl-CoA dehydrogenase, mitochondrial [Diaphorina citri]	XP_008468241.1	99.615	113.48	120.48	38.723	35.446	25.723	111.192	33.2973
PREDICTED: uncharacterized protein LOC103507921 [Diaphorina citri]	XP_008470662.1	112	107	107	14	17	17	108.667	16
PREDICTED: glycogen phosphorylase-like [Diaphorina citri]	XP_008475915.1	100.3	92.942	101.43	33.634	58.121	38.588	98.224	43.4477
PREDICTED: probable enoyl-CoA hydratase, mitochondrial isoform X1 [Diaphorina citri]	XP_008467990.1	103	105	102	37	50	34	103.333	40.3333
PREDICTED: uncharacterized protein LOC103508190 [Diaphorina citri]	XP_008470945.1	96.319	91.591	96.319	60.728	52	39.864	94.743	50.864
PREDICTED: LOW QUALITY PROTEIN: bifunctional 3'-phosphoadenosine 5'-phosphosulfate synthase-like [Diaphorina citri]	XP_008480890.1	87.207	85.446	85.968	17.522	26.163	18.163	86.207	20.616
PREDICTED: bifunctional 3'-phosphoadenosine 5'-phosphosulfate synthase-like [Diaphorina citri]	XP_008480889.1	8.7928	10.554	10.032	0.47807	0.83663	1.8366	9.79293	1.05043
PREDICTED: troponin C, isoform 1-like [Diaphorina citri]	XP_008468906.1	137.1	121.59	116.1	29.781	0	0	124.93	9.927
PREDICTED: pyridoxal kinase [Diaphorina citri]	XP_008474512.1	109	108	126	37	40	24	114.333	33.6667
PREDICTED: uncharacterized protein LOC103515738 isoform X2 [Diaphorina citri]	XP_008478901.1	41.971	44.18	45.947	24.741	14.579	20.323	44.0327	19.881
PREDICTED: uncharacterized protein LOC103506769 isoform X1 [Diaphorina citri]	XP_008469390.1	38.402	40.512	42.065	22.601	13.318	18.565	40.3263	18.1613
putative ATP synthase-like protein [Diaphorina citri]	ABG81990.1	79.299	81.357	90.123	20.589	26.296	14.677	83.593	20.5207
PREDICTED: succinate dehydrogenase [ubiquinone] iron-sulfur subunit, mitochondrial [Diaphorina citri]	XP_008470107.1	102	100	100	6	10	15	100.667	10.3333
PREDICTED: pro-resilin-like [Diaphorina citri]	XP_008469526.1	103	99	94	41	30	40	98.6667	37
PREDICTED: NADH dehydrogenase [ubiquinone] 1 alpha subcomplex subunit 10, mitochondrial [Diaphorina citri]	XP_008480228.1	78	78	89	14	23	11	81.6667	16
PREDICTED: paramyosin, short form-like, partial [Diaphorina citri]	XP_008480872.1	85	74	80	37	33	41	79.6667	37
PREDICTED: phosphoglycerate mutase 1-like [Diaphorina citri]	XP_008472673.1	101	95	90	21	36	17	95.3333	24.6667
PREDICTED: cytochrome c [Diaphorina citri]	XP_008469702.1	106	94	105	34	38	30	101.667	34
PREDICTED: cytochrome c oxidase subunit 6A1, mitochondrial-like [Diaphorina citri]	XP_008472794.1	51.154	50.87	50.442	15.719	11.863	12.719	50.822	13.4337
PREDICTED: adenylate kinase isoenzyme 1-like [Diaphorina citri]	XP_008468090.1	64.585	66.585	64.157	23.503	27.22	28.648	65.109	26.457
PREDICTED: 2-oxoglutarate dehydrogenase-like, mitochondrial [Diaphorina citri]	XP_008478580.1	103	100	102	32	15	15	101.667	20.6667
PREDICTED: uncharacterized protein LOC103521042 [Diaphorina citri]	XP_008484367.1	150.1	131.37	121.56	24.297	6.0537	0	134.343	10.1169
PREDICTED: cytochrome c oxidase subunit 5B, mitochondrial-like isoform X1 [Diaphorina citri]	XP_008479635.1	94	89	81	36	35	32	88	34.3333
PREDICTED: very low-density lipoprotein receptor-like [Diaphorina citri]	XP_008481396.1	73	78	68	25	20	42	73	29
PREDICTED: NADH dehydrogenase [ubiquinone] 1 alpha subcomplex subunit 7-like [Diaphorina citri]	XP_008473497.1	92	94	89	38	32	26	91.6667	32
PREDICTED: cAMP-dependent protein kinase type I regulatory subunit [Diaphorina citri]	XP_008478898.1	77	72	70	39	40	39	73	39.3333
PREDICTED: alcohol dehydrogenase [NADP(+)], partial [Diaphorina citri]	XP_008476665.1	67	71	65	25	27	29	67.6667	27
PREDICTED: uncharacterized protein LOC103524593 [Diaphorina citri]	XP_008487841.1	98.756	90.829	84.729	11.764	0	0	91.438	3.92133
PREDICTED: ankyrin-2-like [Diaphorina citri]	XP_008468596.1	44	56	57	22	21	29	52.3333	24
PREDICTED: probable succinyl-CoA ligase [GDP-forming] subunit beta, mitochondrial [Diaphorina citri]	XP_008477987.1	83	91	96	30	29	24	90	27.6667
PREDICTED: phosphoglycerate mutase 2-like [Diaphorina citri]	XP_008472666.1	74	68	70	32	32	23	70.6667	29
PREDICTED: ATPase inhibitor mai-2, mitochondrial-like isoform X2 [Diaphorina citri]	XP_008480549.1	64	77	68	31	14	25	69.6667	23.3333
PREDICTED: ejaculatory bulb-specific protein 3-like [Diaphorina citri]	XP_008471479.1	109	118	116	7	5	7	114.333	6.33333
PREDICTED: triosephosphate isomerase-like, partial [Diaphorina citri]	XP_008474454.1	76	66	68	42	36	35	70	37.6667
PREDICTED: probable hydroxyacid-oxoacid transhydrogenase, mitochondrial [Diaphorina citri]	XP_008475568.1	63	71	68	30	38	26	67.3333	31.3333
PREDICTED: cytochrome b-c1 complex subunit 7-like [Diaphorina citri]	XP_008484791.1	79	79	76	19	28	20	78	22.3333
PREDICTED: probable NADH dehydrogenase [ubiquinone] flavoprotein 2, mitochondrial [Diaphorina citri]	XP_008485384.1	78	74	76	31	31	24	76	28.6667
PREDICTED: NADH dehydrogenase [ubiquinone] flavoprotein 1, mitochondrial [Diaphorina citri]	XP_008468097.1	64	63	68	33	24	33	65	30
PREDICTED: flavin reductase (NADPH) [Diaphorina citri]	XP_008471183.1	73	52	59	31	42	24	61.3333	32.3333
PREDICTED: NADH dehydrogenase [ubiquinone] iron-sulfur protein 4, mitochondrial isoform X1 [Diaphorina citri]	XP_008469680.1	68	64	64	21	17	14	65.3333	17.3333
PREDICTED: proline dehydrogenase 1, mitochondrial [Diaphorina citri]	XP_008479475.1	61	75	97	7	15	7	77.6667	9.66667
PREDICTED: trifunctional enzyme subunit alpha, mitochondrial-like [Diaphorina citri]	XP_008471251.1	60.275	79.566	81.081	34.585	38.508	28.915	73.6407	34.0027
PREDICTED: GTP:AMP phosphotransferase AK3, mitochondrial [Diaphorina citri]	XP_008480235.1	86	85	87	30	33	42	86	35
PREDICTED: uncharacterized protein LOC103517317 [Diaphorina citri]	XP_008480567.1	144.23	149.1	152.47	13.231	24.092	10.482	148.6	15.935
PREDICTED: pro-resilin-like isoform X1 [Diaphorina citri]	XP_008473466.1	84	90	81	34	4	6	85	14.6667
PREDICTED: putative malate dehydrogenase 1B [Diaphorina citri]	XP_008472149.1	49	49	53	26	27	14	50.3333	22.3333
PREDICTED: probable GPI-anchored adhesin-like protein PGA55 [Diaphorina citri]	XP_008469126.1	82	93	91	0	0	0	88.6667	0
PREDICTED: probable delta-1-pyrroline-5-carboxylate synthase, partial [Diaphorina citri]	XP_008483053.1	63.91	82.759	94.971	24.849	25.849	20.424	80.5467	23.7073
PREDICTED: neurofilament heavy polypeptide-like, partial [Diaphorina citri]	XP_008486962.1	34.506	24.258	21.34	7.7897	7.04	12.131	26.7013	8.9869
PREDICTED: neurofilament heavy polypeptide-like [Diaphorina citri]	XP_008469117.1	31.568	17.624	15.699	4.959	4.959	9.9181	21.6303	6.61203
PREDICTED: cytochrome c oxidase subunit 6C-like [Diaphorina citri]	XP_008479708.1	56	61	51	16	29	10	56	18.3333
PREDICTED: enoyl-CoA delta isomerase 1, mitochondrial-like [Diaphorina citri]	XP_008480709.1	45.246	49.104	59.343	16.813	32.291	11.336	51.231	20.1467
PREDICTED: prisilkin-39-like [Diaphorina citri]	XP_008481838.1	84	86	89	22	16	15	86.3333	17.6667
PREDICTED: coiled-coil-helix-coiled-coil-helix domain-containing protein 3, mitochondrial [Diaphorina citri]	XP_008485186.1	65	58	51	21	14	15	58	16.6667
hypothetical protein [Wolbachia endosymbiont of Diaphorina citri]	WP_017531978.1	58	70	71	0	0	0	66.3333	0
PREDICTED: LOW QUALITY PROTEIN: uncharacterized protein LOC103520694 [Diaphorina citri]	XP_008484018.1	37.484	45.333	29.828	6	6	22	37.5483	11.3333
putative Rieske iron-sulfur protein, partial [Diaphorina citri]	ABG74729.1	62.512	62.35	61.35	35	26	24	62.0707	28.3333
PREDICTED: probable trans-2-enoyl-CoA reductase, mitochondrial isoform X2 [Diaphorina citri]	XP_008472323.1	27.375	30.531	31.109	12.243	12.399	9.5103	29.6717	11.3841
PREDICTED: probable trans-2-enoyl-CoA reductase, mitochondrial isoform X1 [Diaphorina citri]	XP_008472322.1	20.625	19.469	21.891	6.7566	8.6011	5.4897	20.6617	6.94913
PREDICTED: NADH dehydrogenase [ubiquinone] 1 alpha subcomplex subunit 5 [Diaphorina citri]	XP_008480506.1	67	70	67	13	14	9	68	12
PREDICTED: neurogenic locus notch homolog protein 1 [Diaphorina citri]	XP_008482198.1	65.071	66.071	56.204	12.735	14.735	17.602	62.4487	15.024
PREDICTED: inter-alpha-trypsin inhibitor heavy chain H3-like [Diaphorina citri]	XP_008469736.1	32.038	26.876	26.173	11.513	7.1608	7.6139	28.3623	8.76257
PREDICTED: uncharacterized protein LOC103517165 [Diaphorina citri]	XP_008480409.1	61	60	59	9	16	16	60	13.6667
PREDICTED: uncharacterized protein LOC103524429 [Diaphorina citri]	XP_008487666.1	45	32	28	17	18	12	35	15.6667
PREDICTED: 85/88 kDa calcium-independent phospholipase A2-like [Diaphorina citri]	XP_008470242.1	69	68	60	17	13	14	65.6667	14.6667
PREDICTED: esterase FE4-like isoform X2 [Diaphorina citri]	XP_008480256.1	48.4	53.2	51.15	14.85	6.85	18.6	50.9167	13.4333
PREDICTED: uncharacterized protein LOC103512374 [Diaphorina citri]	XP_008475357.1	67	61	62	18	14	6	63.3333	12.6667
PREDICTED: uncharacterized oxidoreductase C663.06c-like [Diaphorina citri]	XP_008476938.1	50.553	54.545	45.746	8.3861	5.7896	7.9827	50.2813	7.38613
PREDICTED: apyrase-like [Diaphorina citri]	XP_008486149.1	88.179	95.011	112.76	2.3369	2.9211	2.9211	98.65	2.72637
PREDICTED: pyruvate dehydrogenase E1 component subunit beta, mitochondrial-like [Diaphorina citri]	XP_008469917.1	83.893	78.401	80.84	37.244	39.736	31.209	81.0447	36.063
PREDICTED: transforming acidic coiled-coil-containing protein 3-like [Diaphorina citri]	XP_008472470.1	59	51	55.781	4	6	7	55.2603	5.66667
PREDICTED: collagen alpha-5(IV) chain [Diaphorina citri]	XP_008479572.1	34	39	38	15	17	15	37	15.6667
small heat shock protein IbpA [Candidatus Profftella armatura]	AGS06804.1	65	72	63	6	6	9	66.6667	7
PREDICTED: uncharacterized protein LOC103521004 [Diaphorina citri]	XP_008484331.1	69	86	80	14	11	13	78.3333	12.6667
F0F1 ATP synthase subunit beta [Candidatus Profftella armatura]	AGS06900.1	58	59	61	8	5	7	59.3333	6.66667
PREDICTED: probable NADH dehydrogenase [ubiquinone] 1 alpha subcomplex subunit 12 [Diaphorina citri]	XP_008487550.1	55	58	66	5	5	0	59.6667	3.33333
PREDICTED: 6-phosphofructokinase-like [Diaphorina citri]	XP_008479704.1	35	40	51	3	10	4	42	5.66667
PREDICTED: uncharacterized protein LOC103508562 [Diaphorina citri]	XP_008471340.1	22.682	28.291	29.45	10.305	5.841	9.6093	26.8077	8.5851
PREDICTED: probable pyruvate dehydrogenase E1 component subunit alpha, mitochondrial [Diaphorina citri]	XP_008474820.1	58.393	54.337	62.865	19.528	12	12	58.5317	14.5093
PREDICTED: muscle-specific protein 20-like [Diaphorina citri]	XP_008483308.1	60.566	50.703	55.926	8.8629	8.0572	8.0572	55.7317	8.32577
PREDICTED: uncharacterized protein LOC103521674 [Diaphorina citri]	XP_008485039.1	60.596	68.596	81.195	0	0	0	70.129	0
PREDICTED: uncharacterized protein LOC103520002 [Diaphorina citri]	XP_008483346.1	10.404	11.404	9.8048	5	1	0	10.5376	2
PREDICTED: mitochondrial import inner membrane translocase subunit TIM44 isoform X1 [Diaphorina citri]	XP_008471076.1	41	39	48	17	15	19	42.6667	17
PREDICTED: apolipoprotein O-like isoform X1 [Diaphorina citri]	XP_008468458.1	66	56	64	17	11	12	62	13.3333
PREDICTED: uncharacterized protein LOC103511074 isoform X1 [Diaphorina citri]	XP_008474007.1	55	54	54	22	17	21	54.3333	20
PREDICTED: LOW QUALITY PROTEIN: uncharacterized protein LOC103511713 [Diaphorina citri]	XP_008474671.1	68.524	75.524	86.059	0	0	0	76.7023	0
PREDICTED: NADH dehydrogenase [ubiquinone] 1 beta subcomplex subunit 9-like [Diaphorina citri]	XP_008480867.1	44	44	31	6	7	7	39.6667	6.66667
PREDICTED: uncharacterized protein LOC103505958 [Diaphorina citri]	XP_008468563.1	44	40	46	15	23	19	43.3333	19
PREDICTED: tubulin beta chain-like [Diaphorina citri]	XP_008468602.1	122.39	103.26	113.46	64.945	63.455	53.8	113.037	60.7333
PREDICTED: vitellogenin-1-like [Diaphorina citri]	XP_008487105.1	5	104.39	161.51	0	1	25.473	90.3	8.82433
PREDICTED: vitellogenin-1-like [Diaphorina citri]	XP_008487106.1	0	34.074	41.34	0.77304	0	7.7732	25.138	2.84875
PREDICTED: NADH dehydrogenase [ubiquinone] iron-sulfur protein 6, mitochondrial-like [Diaphorina citri]	XP_008476475.1	26.103	27.84	30.313	10.841	5.8942	6.8942	28.0853	7.87647
PREDICTED: NADH dehydrogenase [ubiquinone] iron-sulfur protein 2, mitochondrial [Diaphorina citri]	XP_008487487.1	33	39	44	9	11	11	38.6667	10.3333
PREDICTED: probable phospholipid hydroperoxide glutathione peroxidase [Diaphorina citri]	XP_008468456.1	37	38	40	7	10	10	38.3333	9
PREDICTED: gamma-interferon-inducible lysosomal thiol reductase-like [Diaphorina citri]	XP_008469244.1	31.185	27.189	24.189	11.193	5.3977	11.595	27.521	9.39523
PREDICTED: protein lethal(2)essential for life-like [Diaphorina citri]	XP_008486793.1	22.976	28.324	27.345	8.9152	8.7163	10.104	26.215	9.24517
50S ribosomal protein L7/L12 [Candidatus Profftella armatura]	AGS06719.1	43	41	39	17	19	23	41	19.6667
PREDICTED: leucine-rich repeat extensin-like protein 1 [Diaphorina citri]	XP_008482971.1	46	30	23	3	3	9	33	5
PREDICTED: uncharacterized protein LOC103505826 [Diaphorina citri]	XP_008468410.1	36	46	40	11	9	11	40.6667	10.3333
PREDICTED: uncharacterized protein LOC103507731 [Diaphorina citri]	XP_008470455.1	22.155	19.001	18.232	0	1.9232	3.7695	19.796	1.89757
PREDICTED: NADH dehydrogenase [ubiquinone] 1 beta subcomplex subunit 10 [Diaphorina citri]	XP_008485834.1	49	51	39	13	9	9	46.3333	10.3333
PREDICTED: activating signal cointegrator 1 complex subunit 2 homolog [Diaphorina citri]	XP_008470923.1	35	30	31	15	7	9	32	10.3333
methyltransferase type 11, PedE-like protein [Candidatus Profftella armatura]	AGS06826.1	49	50	52	5	5	5	50.3333	5
PREDICTED: S-adenosylmethionine synthase-like [Diaphorina citri]	XP_008478754.1	26.325	27.874	23.228	5.678	1.5485	4.1294	25.809	3.7853
S-adenosylmethionine synthetase [Candidatus Profftella armatura]	AGS07055.1	24.675	26.126	21.772	5.322	0	3.8706	24.191	3.0642
PREDICTED: serine proteinase stubble-like [Diaphorina citri]	XP_008470941.1	34	32	29	7	10	18	31.6667	11.6667
PREDICTED: cathepsin B-like cysteine proteinase 4 isoform X1 [Diaphorina citri]	XP_008471034.1	31.29	30.421	30.421	14.776	9.5609	12.168	30.7107	12.1683
PREDICTED: Na(+)/H(+) exchange regulatory cofactor NHE-RF1-like [Diaphorina citri]	XP_008469921.1	35	33	36	10	13	19	34.6667	14
PREDICTED: synapse-associated protein of 47 kDa-like isoform X1 [Diaphorina citri]	XP_008477561.1	28.061	35.25	29.96	8.0879	7.1893	11.784	31.0903	9.0204
PREDICTED: pyrroline-5-carboxylate reductase [Diaphorina citri]	XP_008483900.1	58	56	52	16	17	13	55.3333	15.3333
PREDICTED: papilin-like [Diaphorina citri]	XP_008469052.1	45.074	40.813	34.366	15.4	10.539	23.169	40.0843	16.3693
PREDICTED: flightin-like [Diaphorina citri]	XP_008471095.1	68.898	69.626	68.437	3.7033	0	0	68.987	1.23443
PREDICTED: NADP-dependent malic enzyme-like, partial [Diaphorina citri]	XP_008477023.1	26	28	25	7	5	5	26.3333	5.66667
PREDICTED: pyrroline-5-carboxylate reductase 1, mitochondrial-like [Diaphorina citri]	XP_008482709.1	45	44	41	12	11	15	43.3333	12.6667
hypothetical protein [Wolbachia endosymbiont of Diaphorina citri]	WP_017532319.1	30.799	32.518	32.114	1.5533	0	2.2417	31.8103	1.265
outer surface protein, partial [Wolbachia endosymbiont of Diaphorina citri]	ACU86968.1	7.5082	7.7613	8.1939	0.20398	0	0.40796	7.82113	0.20398
PREDICTED: putative cysteine proteinase CG12163 [Diaphorina citri]	XP_008472301.1	51	56	48	0	0	1	51.6667	0.333333
PREDICTED: spermine oxidase-like, partial [Diaphorina citri]	XP_008477745.1	46.052	52.265	59.66	0	0	0	52.659	0
PREDICTED: heat shock protein 70 A1-like [Diaphorina citri]	XP_008477019.1	33.697	30.759	33.458	11.176	12.081	12.429	32.638	11.8953
DNA-directed RNA polymerase subunit alpha [Candidatus Profftella armatura]	AGS06752.1	38	36	35	10	7	11	36.3333	9.33333
putative mitochondrial ATP synthase H+ transporting F0 complex subunit g [Diaphorina citri]	ABG81995.1	48	53	61	4	4	1	54	3
PREDICTED: uncharacterized protein LOC103507391 [Diaphorina citri]	XP_008470083.1	64	89	77	2	4	3	76.6667	3
PREDICTED: sulfotransferase 1A3/1A4-like isoform X1 [Diaphorina citri]	XP_008480898.1	31.147	31.147	30.396	2.2528	4.0038	3.0038	30.8967	3.0868
PREDICTED: estrogen sulfotransferase-like isoform X2 [Diaphorina citri]	XP_008480899.1	10.33	10.33	10.081	0.74718	0.99624	0.99624	10.247	0.91322
PREDICTED: NADH dehydrogenase [ubiquinone] 1 beta subcomplex subunit 8, mitochondrial-like [Diaphorina citri]	XP_008487309.1	14.198	14.655	16.941	2.7428	3.1999	2.7428	15.2647	2.89517
PREDICTED: skin secretory protein xP2-like [Diaphorina citri]	XP_008475812.1	41	29	27	0.82768	0.41384	0.41384	32.3333	0.551787
PREDICTED: juvenile hormone epoxide hydrolase 1-like [Diaphorina citri]	XP_008475363.1	23.419	37.253	42.087	14.668	11.71	17.585	34.253	14.6543
PREDICTED: uncharacterized protein LOC103520809 [Diaphorina citri]	XP_008484127.1	35	41	38	0	0	0	38	0
PREDICTED: succinate-semialdehyde dehydrogenase, mitochondrial-like [Diaphorina citri]	XP_008475372.1	36	36	34	11	14	8	35.3333	11
PREDICTED: fructose-1,6-bisphosphatase isozyme 2-like [Diaphorina citri]	XP_008477091.1	26.331	19.265	28.289	10.065	8.9095	7.5326	24.6283	8.8357
elongation factor G [Candidatus Profftella armatura]	AGS06724.1	19.935	31.805	24.935	2	3	11	25.5583	5.33333
hypothetical protein [Wolbachia endosymbiont of Diaphorina citri]	WP_017531980.1	37	44	44	0	0	0	41.6667	0
molecular chaperone GroeL [Wolbachia endosymbiont of Diaphorina citri]	WP_017531621.1	39.38	36.11	36.745	3.6502	3.6502	3.6502	37.4117	3.6502
PREDICTED: sporozoite surface protein 2-like [Diaphorina citri]	XP_008475471.1	27	26	27	8	6	10	26.6667	8
PREDICTED: mucin-17-like [Diaphorina citri]	XP_008469130.1	85.403	86.103	77.453	23.251	20.001	25.951	82.9863	23.0677
PREDICTED: mitochondrial import inner membrane translocase subunit Tim13-like [Diaphorina citri]	XP_008471594.1	32	28	28	11	9	6	29.3333	8.66667
PREDICTED: acyl carrier protein, mitochondrial-like, partial [Diaphorina citri]	XP_008469819.1	44.436	45.045	46.045	14.436	14.436	15.218	45.1753	14.6967
PREDICTED: uncharacterized protein LOC103523114 [Diaphorina citri]	XP_008486405.1	18.916	23.197	26.356	6	5.7197	5.7197	22.823	5.81313
PREDICTED: NADH dehydrogenase [ubiquinone] 1 alpha subcomplex subunit 2-like [Diaphorina citri]	XP_008481651.1	42	38	38	6	9	7	39.3333	7.33333
transcription elongation factor GreA [Candidatus Profftella armatura]	AGS06796.1	23	27	23	9	9	9	24.3333	9
PREDICTED: uncharacterized protein LOC103505336 [Diaphorina citri]	XP_008467888.1	10.761	13.521	10	0	0	0	11.4273	0
PREDICTED: CAP-Gly domain-containing linker protein 1-like [Diaphorina citri]	XP_008470254.1	14	12.793	12	5	0	3	12.931	2.66667
PREDICTED: uncharacterized protein LOC103508016 [Diaphorina citri]	XP_008470768.1	54	67	63	3	0	0	61.3333	1
30S ribosomal protein S1 [Candidatus Profftella armatura]	AGS06956.1	33	33	27	4	1	6	31	3.66667
molecular chaperone GrpE [Candidatus Profftella armatura]	AGS06915.1	46	42	37	3	0	0	41.6667	1
PREDICTED: keratin-associated protein 5-3-like [Diaphorina citri]	XP_008477552.1	41	42	37	0	0	0	40	0
PREDICTED: gamma-glutamyl hydrolase-like [Diaphorina citri]	XP_008468997.1	35	39	51	0	0	0	41.6667	0
PREDICTED: maltase A1-like [Diaphorina citri]	XP_008469813.1	29.771	32.771	35.666	16.685	9.8951	13	32.736	13.1934
ATP F0F1 synthase subunit beta [Wolbachia endosymbiont of Diaphorina citri]	WP_026092698.1	24.401	29.401	29.118	11.13	9.1297	4.2709	27.64	8.17687
PREDICTED: suppressor protein SRP40-like [Diaphorina citri]	XP_008483070.1	40	36	35	2	1	3	37	2
S-adenosylhomocysteine hydrolase [Candidatus Profftella armatura]	AGS07054.1	25.334	24.481	29.696	3.5079	5.2899	6.9785	26.5037	5.25877
PREDICTED: protein PF14_0175-like [Diaphorina citri]	XP_008469820.1	9	8	9	0	0	0	8.66667	0
PREDICTED: gamma-glutamylcyclotransferase-like [Diaphorina citri]	XP_008476871.1	27	24	21	10	7	7	24	8
PREDICTED: LOW QUALITY PROTEIN: uncharacterized RNA-binding protein C660.15-like [Diaphorina citri]	XP_008469686.1	29	24	23	4	7	6	25.3333	5.66667
PREDICTED: electron transfer flavoprotein subunit beta-like [Diaphorina citri]	XP_008471978.1	29	26	27	6	9	7	27.3333	7.33333
PREDICTED: bile salt-activated lipase-like, partial [Diaphorina citri]	XP_008479807.1	22.479	25.301	29.032	9.195	5.5528	8.2844	25.604	7.6774
PREDICTED: uncharacterized protein LOC103510601 [Diaphorina citri]	XP_008473535.1	34.033	36.602	32.624	10.88	7.9749	15.728	34.4197	11.5276
PREDICTED: acyl-protein thioesterase 1 [Diaphorina citri]	XP_008475591.1	28	23	24	7	7	13	25	9
PREDICTED: glutaredoxin-related protein 5, mitochondrial-like [Diaphorina citri]	XP_008482476.1	40	31	29	5	6	4	33.3333	5
PREDICTED: NADH dehydrogenase [ubiquinone] 1 alpha subcomplex subunit 13-like [Diaphorina citri]	XP_008476215.1	16.182	19.471	18.827	2.5785	2.5785	0	18.16	1.719
PREDICTED: lachesin-like [Diaphorina citri]	XP_008470248.1	44	40	37	3	1	0	40.3333	1.33333
PREDICTED: putative uncharacterized protein DDB_G0282133 [Diaphorina citri]	XP_008472041.1	5	8	9	0	0	0	7.33333	0
PREDICTED: tropomodulin [Diaphorina citri]	XP_008469637.1	24	22	24	9	5	5	23.3333	6.33333
PREDICTED: probable aconitate hydratase, mitochondrial [Diaphorina citri]	XP_008482975.1	46.905	47.821	48.363	21.952	18.578	18.12	47.6963	19.55
PREDICTED: uncharacterized protein LOC103515246 [Diaphorina citri]	XP_008478397.1	24.817	27.635	21.817	8.2262	6.8175	9.2262	24.7563	8.08997
PREDICTED: larval/pupal cuticle protein H1C-like [Diaphorina citri]	XP_008484300.1	50.802	40.771	41.094	57.684	1.6771	0.55902	44.2223	19.9734
thioredoxin reductase [Candidatus Profftella armatura]	AGS07032.1	23	29	34	9	7	15	28.6667	10.3333
PREDICTED: spermine oxidase-like [Diaphorina citri]	XP_008471156.1	56.191	47.572	66.429	1	0	1	56.7307	0.666667
PREDICTED: uncharacterized protein LOC103506518 [Diaphorina citri]	XP_008469129.1	29.015	30.211	29.015	3.1737	5.0881	3.2871	29.4137	3.84963
PREDICTED: NADH dehydrogenase [ubiquinone] 1 alpha subcomplex subunit 6 [Diaphorina citri]	XP_008469368.1	34	30	37	0	11	1	33.6667	4
PREDICTED: uncharacterized protein LOC103516583, partial [Diaphorina citri]	XP_008479778.1	33	29	30	3	4	2	30.6667	3
PREDICTED: vegetative cell wall protein gp1-like [Diaphorina citri]	XP_008474662.1	32	28	22	1	2	0	27.3333	1
PREDICTED: uncharacterized protein LOC103511706 [Diaphorina citri]	XP_008474664.1	23	21	25	9	7	6	23	7.33333
PREDICTED: dehydrogenase/reductase SDR family member 11-like [Diaphorina citri]	XP_008471413.1	32.614	31.237	32.269	9.4949	16.614	6.4949	32.04	10.8679
PREDICTED: NADH dehydrogenase [ubiquinone] 1 beta subcomplex subunit 4 [Diaphorina citri]	XP_008477125.1	22	22	29	4	2	4	24.3333	3.33333
PREDICTED: parathymosin-like isoform X1 [Diaphorina citri]	XP_008467684.1	30	34	34	3	0	0	32.6667	1
PREDICTED: thioredoxin, mitochondrial-like [Diaphorina citri]	XP_008468833.1	26	28	23	4	7	7	25.6667	6
PREDICTED: probable ATP-dependent RNA helicase DDX52 [Diaphorina citri]	XP_008475959.1	22.798	25.442	29.442	6	6	5	25.894	5.66667
PREDICTED: uncharacterized family 31 glucosidase KIAA1161-like [Diaphorina citri]	XP_008475960.1	11.202	14.558	14.558	2	1	1	13.4393	1.33333
PREDICTED: NADH dehydrogenase [ubiquinone] iron-sulfur protein 7, mitochondrial-like [Diaphorina citri]	XP_008474085.1	29	31	33	9	7	5	31	7
PREDICTED: electron transfer flavoprotein subunit beta-like [Diaphorina citri]	XP_008482184.1	38	35	35	13	17	13	36	14.3333
ATP-dependent protease ATP-binding subunit [Candidatus Profftella armatura]	AGS06857.1	21.849	19.863	20.863	0	0	0.99279	20.8583	0.33093
PREDICTED: uncharacterized protein LOC103520248 [Diaphorina citri]	XP_008483561.1	22	19	18	4	7	8	19.6667	6.33333
PREDICTED: hybrid signal transduction histidine kinase L-like isoform X1 [Diaphorina citri]	XP_008482730.1	31	24	37	8	2	4	30.6667	4.66667
PREDICTED: uncharacterized protein LOC103512226 [Diaphorina citri]	XP_008475198.1	22	23	19	10	1	3	21.3333	4.66667
PREDICTED: plexin A3-like isoform X1 [Diaphorina citri]	XP_008474176.1	30.666	31	40	12	7.3333	8.9999	33.8887	9.4444
5-methyltetrahydropteroyltriglutamate--homocysteine S-methyltransferase [Candidatus Carsonella ruddii DC]	AGS06515.1	18	13	27	2	2	4	19.3333	2.66667
PREDICTED: CAR1 transcription factor-like [Diaphorina citri]	XP_008479688.1	15.273	23.703	24.273	0	0	0	21.083	0
PREDICTED: uncharacterized protein LOC103520996, partial [Diaphorina citri]	XP_008484320.1	8.7271	8.2974	9.7271	0	1	0	8.9172	0.333333
PREDICTED: cathepsin L1-like [Diaphorina citri]	XP_008478336.1	14.299	46.906	53.347	0	0	0	38.184	0
PREDICTED: cathepsin F-like [Diaphorina citri]	XP_008474196.1	3.603	13.3	15.628	0	0	0	10.8437	0
PREDICTED: cathepsin L1-like [Diaphorina citri]	XP_008484592.1	10.868	19.236	21.673	0	0	0	17.259	0
PREDICTED: dehydrogenase/reductase SDR family member 11-like [Diaphorina citri]	XP_008470153.1	22.773	20.386	27.159	7.1589	10.773	5.3863	23.4393	7.77273
PREDICTED: delta(3,5)-Delta(2,4)-dienoyl-CoA isomerase, mitochondrial-like [Diaphorina citri]	XP_008486808.1	21.869	20.098	17.944	4.5444	7.731	3.6355	19.9703	5.30363
PREDICTED: tropinone reductase 2-like isoform X1 [Diaphorina citri]	XP_008476959.1	27.125	29.125	28.125	9	19.297	5	28.125	11.099
hypothetical protein [Wolbachia endosymbiont of Diaphorina citri]	WP_017531979.1	24	30	30	0	0	0	28	0
PREDICTED: succinyl-CoA:3-ketoacid coenzyme A transferase 1, mitochondrial-like [Diaphorina citri]	XP_008471734.1	22	22	23	9	5	9	22.3333	7.66667
PREDICTED: uncharacterized protein LOC103506439 [Diaphorina citri]	XP_008469051.1	15	16	13	4	3	4	14.6667	3.66667
PREDICTED: TPPP family protein CG45057 [Diaphorina citri]	XP_008480691.1	23	24	24	2	0	0	23.6667	0.666667
membrane protein [Wolbachia endosymbiont of Diaphorina citri]	WP_026092655.1	24	30	33	0	0	0	29	0
PREDICTED: neprilysin-2-like [Diaphorina citri]	XP_008479985.1	33.038	72.294	58.819	9.2983	8.6704	7.4643	54.717	8.47767
PREDICTED: 3-hydroxyisobutyryl-CoA hydrolase, mitochondrial-like [Diaphorina citri]	XP_008481018.1	16.84	10	14	2	4	4	13.6133	3.33333
PREDICTED: phosphoglycerate mutase 1-like [Diaphorina citri]	XP_008487904.1	21.983	13.991	10.991	3	2	1	15.655	2
PREDICTED: succinate-semialdehyde dehydrogenase, mitochondrial [Diaphorina citri]	XP_008488051.1	14	17	19	2	3	2	16.6667	2.33333
PREDICTED: antichymotrypsin-2-like [Diaphorina citri]	XP_008471111.1	20	21	15	2	1	1	18.6667	1.33333
PREDICTED: dehydrogenase/reductase SDR family member 11-like [Diaphorina citri]	XP_008471414.1	23	23	18	3	4	0	21.3333	2.33333
PREDICTED: NADH dehydrogenase [ubiquinone] 1 alpha subcomplex subunit 1-like isoform X1 [Diaphorina citri]	XP_008468648.1	22	23	22	5	4	2	22.3333	3.66667
PREDICTED: short/branched chain specific acyl-CoA dehydrogenase, mitochondrial-like [Diaphorina citri]	XP_008474863.1	11.556	13.411	18.545	3.4224	4.4224	2.5668	14.504	3.47053
PREDICTED: dehydrogenase/reductase SDR family member 11-like isoform X3 [Diaphorina citri]	XP_008471417.1	14.744	15.531	17.744	0	0	0	16.0063	0
PREDICTED: charged multivesicular body protein 3 [Diaphorina citri]	XP_008478843.1	19	15	15	3	3	3	16.3333	3
PREDICTED: ejaculatory bulb-specific protein 3-like [Diaphorina citri]	XP_008476701.1	26	30	31	6	5	7	29	6
PREDICTED: uncharacterized protein LOC103524910, partial [Diaphorina citri]	XP_008488175.1	22	23	24	7	6	9	23	7.33333
PREDICTED: electron transfer flavoprotein-ubiquinone oxidoreductase, mitochondrial-like [Diaphorina citri]	XP_008469735.1	30.377	31.894	41.377	8.1883	4.4824	7.1883	34.5493	6.61967
PREDICTED: uncharacterized protein LOC103518492 [Diaphorina citri]	XP_008481782.1	34	48	54	0	0	0	45.3333	0
PREDICTED: endophilin-B1 isoform X2 [Diaphorina citri]	XP_008471835.1	9.8602	10.843	6.3864	0	0	0	9.02987	0
PREDICTED: endophilin-B2 isoform X1 [Diaphorina citri]	XP_008471828.1	8.1398	9.1573	6.6136	0	0	1	7.97023	0.333333
PREDICTED: muscle M-line assembly protein unc-89-like [Diaphorina citri]	XP_008472442.1	10	14.789	11	0	1	4	11.9297	1.66667
PREDICTED: uncharacterized protein LOC103517373 isoform X1 [Diaphorina citri]	XP_008480624.1	24	24	31	1	0	0	26.3333	0.333333
PREDICTED: uncharacterized protein DDB_G0288805 [Diaphorina citri]	XP_008469251.1	17	17	16	4	0	3	16.6667	2.33333
PREDICTED: short-chain specific acyl-CoA dehydrogenase, mitochondrial-like [Diaphorina citri]	XP_008474943.1	14	17	16	2	3	1	15.6667	2
PREDICTED: retinol dehydrogenase 12-like [Diaphorina citri]	XP_008476264.1	22	24	22	1	11	0	22.6667	4
PREDICTED: arylsulfatase B-like isoform X1 [Diaphorina citri]	XP_008481120.1	7	34.948	34.917	0	0	0	25.6217	0
PREDICTED: cytochrome c-type heme lyase [Diaphorina citri]	XP_008469322.1	22	10	11	2	0	2	14.3333	1.33333
PREDICTED: isocitrate dehydrogenase [NADP], mitochondrial-like [Diaphorina citri]	XP_008481256.1	22.992	29.875	25.934	6.817	7.7002	7.7002	26.267	7.4058
4Fe-4S ferredoxin [Candidatus Profftella armatura]	AGS07031.1	15	18	15	3	4	6	16	4.33333
dihydrolipoamide dehydrogenase [Candidatus Profftella armatura]	AGS06781.1	10.981	19.906	18.934	2.9906	0	1	16.607	1.3302
PREDICTED: uncharacterized protein LOC103524606 [Diaphorina citri]	XP_008487853.1	21.886	17.183	17.829	3.9658	4.354	5.354	18.966	4.55793
PREDICTED: uncharacterized protein LOC103515486 [Diaphorina citri]	XP_008478649.1	29	27	32	0	0	0	29.3333	0
PREDICTED: myb-like protein X [Diaphorina citri]	XP_008480539.1	8.4126	7.7063	4.4126	0	0	0	6.84383	0
PREDICTED: 39S ribosomal protein L47, mitochondrial-like [Diaphorina citri]	XP_008481595.1	8.9243	7.9432	6.9527	0	0	0	7.94007	0
PREDICTED: endonuclease G, mitochondrial-like [Diaphorina citri]	XP_008478270.1	16	13	10	5	2	2	13	3
PREDICTED: putative ATP synthase subunit f, mitochondrial [Diaphorina citri]	XP_008474714.1	16	22	30	6	5	3	22.6667	4.66667
PREDICTED: alpha-crystallin A chain-like [Diaphorina citri]	XP_008475973.1	28	25	29	0	0	0	27.3333	0
PREDICTED: flocculation protein FLO11-like [Diaphorina citri]	XP_008479175.1	13	15	13	0	0	0	13.6667	0
PREDICTED: 6-phosphofructokinase-like [Diaphorina citri]	XP_008479702.1	22.339	20.576	32.576	3.7627	5.5253	3.7627	25.1637	4.35023
PREDICTED: uncharacterized protein LOC103507494 isoform X1 [Diaphorina citri]	XP_008470187.1	4.7646	11.412	10.412	0	0	0	8.86287	0
malonyl CoA-acyl carrier protein transacylase, FabD-like protein [Candidatus Profftella armatura]	AGS06838.1	8	10	10	1	0	1	9.33333	0.666667
PREDICTED: delta-aminolevulinic acid dehydratase [Diaphorina citri]	XP_008476966.1	20	16	19	4	7	1	18.3333	4
PREDICTED: guanine nucleotide-binding protein subunit beta-2 [Diaphorina citri]	XP_008476251.1	10	8	8	1	0	0	8.66667	0.333333
PREDICTED: troponin C, isoform 1-like, partial [Diaphorina citri]	XP_008480855.1	19.902	20.414	17.902	5.2193	6	5	19.406	5.40643
PREDICTED: glucosamine-6-phosphate isomerase-like [Diaphorina citri]	XP_008477730.1	21.002	19.002	20.202	3	10.002	3.6003	20.0687	5.5341
PREDICTED: dehydrogenase/reductase SDR family member 4-like [Diaphorina citri]	XP_008472530.1	11.498	11.731	9.4316	2.2995	3.0661	0.76651	10.8869	2.04404
PREDICTED: microtubule-associated protein tau isoform X1 [Diaphorina citri]	XP_008470748.1	16.318	10.912	13.615	1	0	3.8021	13.615	1.6007
malate dehydrogenase [Candidatus Profftella armatura]	AGS06773.1	14	22	16	1	0	1	17.3333	0.666667
PREDICTED: sorting nexin-6 isoform X1 [Diaphorina citri]	XP_008473222.1	12	11	12	0	5	1	11.6667	2
ferredoxin, 2Fe-2S type, ISC system [Candidatus Profftella armatura]	AGS06706.1	16	17	20	0	0	0	17.6667	0
PREDICTED: uncharacterized protein F02A9.4b-like [Diaphorina citri]	XP_008484493.1	14	12	6	0	0	0	10.6667	0
PREDICTED: succinate dehydrogenase assembly factor 2, mitochondrial-like isoform X1 [Diaphorina citri]	XP_008473959.1	10.594	10.729	7.8646	0	0	0	9.7292	0
PREDICTED: lipid storage droplets surface-binding protein 1-like [Diaphorina citri]	XP_008471210.1	21.258	19.011	23.258	5.2583	3.7638	0.75276	21.1757	3.25829
PREDICTED: homeodomain-only protein-like [Diaphorina citri]	XP_008481772.1	13.032	13.944	13.12	2.912	0.91198	0.91198	13.3653	1.57865
PREDICTED: ejaculatory bulb-specific protein 3-like [Diaphorina citri]	XP_008478138.1	11.668	10.834	8	0	0	3	10.1673	1
PREDICTED: uncharacterized protein LOC103507066 [Diaphorina citri]	XP_008469728.1	10	13	18	0	0	0	13.6667	0
PREDICTED: 3-hydroxyisobutyryl-CoA hydrolase, mitochondrial-like [Diaphorina citri]	XP_008479299.1	17.181	10.591	14.386	3	1	2	14.0527	2
PREDICTED: protein MTL1-like [Diaphorina citri]	XP_008476776.1	10	16.272	20.272	0	0	0	15.5147	0
PREDICTED: cathepsin L1-like [Diaphorina citri]	XP_008480368.1	12	38	36	0	0	0	28.6667	0
PREDICTED: chorion class high-cysteine HCB protein 13-like [Diaphorina citri]	XP_008470402.1	19	17	16	1	0	0	17.3333	0.333333
DnaK suppressor protein [Candidatus Profftella armatura]	AGS06859.1	14	17	12	0	0	0	14.3333	0
PREDICTED: ATP-dependent Clp protease proteolytic subunit, mitochondrial-like [Diaphorina citri]	XP_008481047.1	14	13	11	0	1	0	12.6667	0.333333
PREDICTED: ethanolamine-phosphate phospho-lyase-like [Diaphorina citri]	XP_008469770.1	14	10	16	1	1	1	13.3333	1
PREDICTED: calexcitin-2-like [Diaphorina citri]	XP_008484482.1	12	12	15	4	2	3	13	3
PREDICTED: cytochrome c oxidase copper chaperone [Diaphorina citri]	XP_008479415.1	10	10	10	2	1	2	10	1.66667
PREDICTED: CAP-Gly domain-containing linker protein 2-like [Diaphorina citri]	XP_008479040.1	12	14	17	1	1	1	14.3333	1
PREDICTED: uncharacterized protein LOC103519237, partial [Diaphorina citri]	XP_008482545.1	14	22	29	0	0	0	21.6667	0
PREDICTED: uncharacterized protein LOC103513455 [Diaphorina citri]	XP_008476507.1	21	35	31	0	0	0	29	0
PREDICTED: uncharacterized protein LOC103508667 [Diaphorina citri]	XP_008471461.1	19	21	23	0	0	0	21	0
PREDICTED: uncharacterized protein LOC103508661 isoform X2 [Diaphorina citri]	XP_008471455.1	28.653	27.238	27.653	0	0	0	27.848	0
PREDICTED: uncharacterized protein LOC103506628 [Diaphorina citri]	XP_008469246.1	7.58	5.8701	6.58	0	0.64501	0	6.6767	0.215003
PREDICTED: NADH dehydrogenase [ubiquinone] 1 beta subcomplex subunit 3 [Diaphorina citri]	XP_008480599.1	8	12	14	3	2	2	11.3333	2.33333
translation initiation factor IF-1 [Candidatus Profftella armatura]	AGS06747.1	10	8	7	0	0	0	8.33333	0
PREDICTED: hyphal wall protein 2-like [Diaphorina citri]	XP_008478960.1	13	12	10	3	0	2	11.6667	1.66667
PREDICTED: uncharacterized protein F02A9.4b-like [Diaphorina citri]	XP_008488268.1	14	11	5	0	2	2	10	1.33333
PREDICTED: glucose-induced degradation protein 8 homolog [Diaphorina citri]	XP_008475511.1	5	7	5	0	0	0	5.66667	0
PREDICTED: reticulocalbin-2 [Diaphorina citri]	XP_008476146.1	14	9	7	2	0	0	10	0.666667
hypothetical protein SSDC_01295 [Candidatus Profftella armatura]	AGS06948.1	9	8	7	0	0	0	8	0
hypothetical protein [Wolbachia endosymbiont of Diaphorina citri]	WP_017531866.1	11	7	9	0	0	0	9	0
PREDICTED: calcineurin subunit B type 2 [Diaphorina citri]	XP_008474269.1	15	11	11	0	0	0	12.3333	0
hypothetical protein [Wolbachia endosymbiont of Diaphorina citri]	WP_017531759.1	8	10	8	0	0	0	8.66667	0
acetyl-CoA carboxylase, biotin carboxyl carrier protein subunit [Candidatus Profftella armatura]	AGS06763.1	8	9	13	1	0	2	10	1
PREDICTED: uncharacterized protein LOC103510411 [Diaphorina citri]	XP_008473288.1	8	7	4	0	0	0	6.33333	0
PREDICTED: cell wall protein DAN4-like, partial [Diaphorina citri]	XP_008480590.1	6.6768	6.6768	7.6768	0	0	0.77947	7.01013	0.259823
PREDICTED: mitochondrial import inner membrane translocase subunit Tim16-like isoform X1 [Diaphorina citri]	XP_008472978.1	5	5	6	0	0	0	5.33333	0
PREDICTED: esterase FE4-like isoform X1 [Diaphorina citri]	XP_008468779.1	8	11	9	0	0	0	9.33333	0
PREDICTED: uncharacterized protein LOC103506691 [Diaphorina citri]	XP_008469309.1	7	5	10	2	0	0	7.33333	0.666667
PREDICTED: uncharacterized protein LOC103518002 [Diaphorina citri]	XP_008481275.1	15	13	21	0	0	0	16.3333	0
PREDICTED: uncharacterized protein LOC103515162 [Diaphorina citri]	XP_008478307.1	7	8	7	0	0	0	7.33333	0
PREDICTED: N(4)-(beta-N-acetylglucosaminyl)-L-asparaginase-like [Diaphorina citri]	XP_008467482.1	7	9	6	0	0	0	7.33333	0
PREDICTED: uncharacterized protein LOC103521797 [Diaphorina citri]	XP_008485125.1	11	11	7	0	1	0	9.66667	0.333333
PREDICTED: uncharacterized protein DDB_G0283357-like [Diaphorina citri]	XP_008469937.1	7.8825	3.553	6.8825	0	0	0	6.106	0
PREDICTED: protein PRY1-like [Diaphorina citri]	XP_008482440.1	5	6	8	0	0	0	6.33333	0
PREDICTED: ribonuclease H1 [Diaphorina citri]	XP_008478028.1	7	5	9	0	0	0	7	0
PREDICTED: probable cysteine desulfurase, mitochondrial isoform X1 [Diaphorina citri]	XP_008480555.1	6	5	6	0	0	0	5.66667	0
PREDICTED: lachesin-like [Diaphorina citri]	XP_008483959.1	8	9	9	0	1	1	8.66667	0.666667
PREDICTED: vitellogenin-3-like [Diaphorina citri]	XP_008476565.1	1.4668	53.554	79.238	3.7344	0	7.8924	44.7529	3.8756
PREDICTED: uncharacterized protein LOC103513290 [Diaphorina citri]	XP_008476330.1	9	9	9	0	0	0	9	0
PREDICTED: uncharacterized protein LOC103511289 [Diaphorina citri]	XP_008474229.1	8	16	18	0	0	0	14	0
PREDICTED: myb-like protein X [Diaphorina citri]	XP_008469755.1	4	7	16	0	0	0	9	0
PREDICTED: very low-density lipoprotein receptor-like, partial [Diaphorina citri]	XP_008473464.1	6.9117	7.0719	4.9117	0	0	0	6.29843	0
PREDICTED: zinc finger FYVE domain-containing protein 16-like [Diaphorina citri]	XP_008482398.1	9	12	8	0	0	0	9.66667	0
PREDICTED: 60S ribosomal protein L22-like [Diaphorina citri]	XP_008484926.1	15.259	21.243	14.275	0	0	0	16.9257	0
PREDICTED: uncharacterized protein LOC103524398 [Diaphorina citri]	XP_008487632.1	9	8	6	0	0	0	7.66667	0
membrane protein [Wolbachia endosymbiont of Diaphorina citri]	WP_017532127.1	9	8	10	0	0	0	9	0
PREDICTED: C-Myc-binding protein homolog [Diaphorina citri]	XP_008474182.1	7	12	14	0	0	0	11	0
PREDICTED: uncharacterized family 31 glucosidase KIAA1161-like, partial [Diaphorina citri]	XP_008485355.1	12	13	9	1	0	0	11.3333	0.333333
PREDICTED: cathepsin F-like [Diaphorina citri]	XP_008474194.1	10.229	26.558	34.352	0	0	0	23.713	0
PREDICTED: uncharacterized protein LOC103508661 isoform X1 [Diaphorina citri]	XP_008471454.1	19.347	22.762	20.347	0	0	0	20.8187	0
PREDICTED: uncharacterized protein LOC103508742 [Diaphorina citri]	XP_008471535.1	6	8	9	0	0	0	7.66667	0
PREDICTED: uncharacterized protein LOC103504943 [Diaphorina citri]	XP_008467472.1	4	5	14	0	0	0	7.66667	0
PREDICTED: vitellogenin-2-like [Diaphorina citri]	XP_008476568.1	0.5332	81.132	136.1	4.2656	0	13.129	72.5884	5.7982
PREDICTED: thioredoxin-like isoform X1 [Diaphorina citri]	XP_008481735.1	6	5	8	0	0	0	6.33333	0
PREDICTED: protein D3-like [Diaphorina citri]	XP_008469300.1	7	5	4	0	0	0	5.33333	0
30S ribosomal subunit protein S10 [Candidatus Profftella armatura]	AGS06725.1	4	6	5	0	0	0	5	0
PREDICTED: uncharacterized protein LOC103506617 [Diaphorina citri]	XP_008469235.1	5.2012	5	6.6035	0	0	0	5.60157	0
PREDICTED: uncharacterized protein LOC103508449 [Diaphorina citri]	XP_008471218.1	0	8	10	0	0	0	6	0
PREDICTED: uncharacterized protein LOC103515448 [Diaphorina citri]	XP_008478613.1	0	4.6471	14.588	0	0	0	6.4117	0
PREDICTED: uncharacterized protein LOC103517932 [Diaphorina citri]	XP_008481201.1	5.7411	6.757	6.7251	0	0	0	6.40773	0
PREDICTED: uncharacterized protein LOC103515899, partial [Diaphorina citri]	XP_008479064.1	0	0	0	3.8576	3.3065	5.3271	0	4.16373
PREDICTED: 116 kDa U5 small nuclear ribonucleoprotein component [Diaphorina citri]	XP_008487678.1	1.8705	1.8705	1.8705	5.6114	10.547	9.4819	1.8705	8.54677
PREDICTED: importin-5-like [Diaphorina citri]	XP_008483154.1	2	2	2	5.4122	13.412	6.4122	2	8.41213
PREDICTED: uncharacterized protein LOC103504936 [Diaphorina citri]	XP_008467460.1	0	0	0	2.7272	4.1816	4.7272	0	3.87867
PREDICTED: protein takeout-like [Diaphorina citri]	XP_008480410.1	1.991	1.991	1.991	20.964	2.9864	0.99548	1.991	8.31529
PREDICTED: collagen alpha-2(IV) chain-like, partial [Diaphorina citri]	XP_008480895.1	0	0	0	5	0	7	0	4
PREDICTED: transmembrane emp24 domain-containing protein 5 [Diaphorina citri]	XP_008470696.1	0	0	0	3	2	7	0	4
PREDICTED: glutamine--fructose-6-phosphate aminotransferase [isomerizing] 2-like [Diaphorina citri]	XP_008475298.1	0	0	0	1	9.5292	1.6117	0	4.04697
PREDICTED: zeta-crystallin-like, partial [Diaphorina citri]	XP_008481745.1	0	0	0	6	1	5	0	4
PREDICTED: myosin-IA-like, partial [Diaphorina citri]	XP_008486470.1	0	0	0	4	6	2	0	4
PREDICTED: uncharacterized protein LOC103519409, partial [Diaphorina citri]	XP_008482716.1	0	0	0	3	4	5	0	4
PREDICTED: uncharacterized protein LOC103517964 [Diaphorina citri]	XP_008481235.1	0	0	0	3	2	7	0	4
PREDICTED: heat shock 70 kDa protein 14-like [Diaphorina citri]	XP_008482106.1	0	0	0	3	5	4	0	4
PREDICTED: myosin heavy chain, non-muscle-like, partial [Diaphorina citri]	XP_008486417.1	0	0	0	4	5	3	0	4
PREDICTED: uncharacterized protein LOC103504875 [Diaphorina citri]	XP_008467397.1	0	0	0	4.9037	3.082	4.0075	0	3.99773
PREDICTED: uncharacterized protein LOC103512942 isoform X1 [Diaphorina citri]	XP_008475962.1	0	0	0	8	0	4	0	4
PREDICTED: T-complex protein 1 subunit zeta-like [Diaphorina citri]	XP_008479013.1	29	24	22	34	49	30	25	37.6667
PREDICTED: serine/threonine-protein phosphatase PP1-beta catalytic subunit [Diaphorina citri]	XP_008476512.1	1.9981	1.6785	1.6785	3.685	8.3316	10.282	1.78503	7.43287
PREDICTED: uncharacterized protein LOC103510691, partial [Diaphorina citri]	XP_008473598.1	6	2	3	10	6	17	3.66667	11
PREDICTED: probable protein phosphatase 2C 69 [Diaphorina citri]	XP_008477106.1	2	0	3	6	6	11	1.66667	7.66667
PREDICTED: probable monodehydroascorbate reductase, cytoplasmic isoform 1 [Diaphorina citri]	XP_008479527.1	5	1	5	7.628	11.628	13.942	3.66667	11.066
PREDICTED: 40S ribosomal protein S12 [Diaphorina citri]	XP_008474843.1	33.307	27.464	31.554	43.825	42.657	44.994	30.775	43.8253
PREDICTED: GMP synthase [glutamine-hydrolyzing] [Diaphorina citri]	XP_008487475.1	17	17	23	26	36	30	19	30.6667
PREDICTED: fasciclin-1 [Diaphorina citri]	XP_008474052.1	11	12	10	18	20	25	11	21
PREDICTED: ubiquitin carboxyl-terminal hydrolase 15-like [Diaphorina citri]	XP_008485110.1	1	1	2	9	6	6	1.33333	7
PREDICTED: mucin-5AC-like [Diaphorina citri]	XP_008474732.1	4	2	2	8	9	11	2.66667	9.33333
PREDICTED: myosin regulatory light chain sqh [Diaphorina citri]	XP_008478185.1	28	25	25	46	38	32	26	38.6667
PREDICTED: tubulin alpha chain-like, partial [Diaphorina citri]	XP_008485221.1	9.2295	4.6737	7.4447	11.417	19.091	16.445	7.11597	15.651
PREDICTED: aminoacyl tRNA synthase complex-interacting multifunctional protein 1-like [Diaphorina citri]	XP_008481655.1	6.3762	3.7351	5.9232	15.564	12.564	12.017	5.34483	13.3817
PREDICTED: V-type proton ATPase subunit H [Diaphorina citri]	XP_008467401.1	48	53	61	56	79	71	54	68.6667
PREDICTED: peptidyl-prolyl cis-trans isomerase B-like [Diaphorina citri]	XP_008475440.1	8	10	10	19	17	20	9.33333	18.6667
PREDICTED: skin secretory protein xP2 [Diaphorina citri]	XP_008468701.1	71	56	43	56	86	72	56.6667	71.3333
PREDICTED: myosin light chain kinase, smooth muscle-like [Diaphorina citri]	XP_008487959.1	12	17	13	21	18	34	14	24.3333
PREDICTED: chromobox protein homolog 1 [Diaphorina citri]	XP_008476218.1	7	6	2	10	13	15	5	12.6667
PREDICTED: zinc finger protein 2 [Diaphorina citri]	XP_008478326.1	4	4	3	14	9	9	3.66667	10.6667
PREDICTED: uncharacterized protein LOC103512224 [Diaphorina citri]	XP_008475197.1	6	1	4	7.8627	15.657	8.7254	3.66667	10.7484
PREDICTED: serine-threonine kinase receptor-associated protein [Diaphorina citri]	XP_008473381.1	3	5	3	9	15	8	3.66667	10.6667
PREDICTED: PERQ amino acid-rich with GYF domain-containing protein 2-like [Diaphorina citri]	XP_008471891.1	0	1	0	4	3	7	0.333333	4.66667
PREDICTED: partner of Y14 and mago [Diaphorina citri]	XP_008475214.1	1	0	0	4	4	6	0.333333	4.66667
PREDICTED: uncharacterized protein LOC103515765, partial [Diaphorina citri]	XP_008478930.1	0	0	1	5	4	5	0.333333	4.66667
putative 60S acidic ribosomal protein P1 [Diaphorina citri]	ABG81961.1	83	80	79	102	96	89	80.6667	95.6667
PREDICTED: ras GTPase-activating protein-binding protein 1 isoform X1 [Diaphorina citri]	XP_008473962.1	48	41	39	44	60	65	42.6667	56.3333
PREDICTED: heterogeneous nuclear ribonucleoprotein A1, A2/B1 homolog [Diaphorina citri]	XP_008482914.1	42	34	40	48	48	60	38.6667	52
PREDICTED: septin-7-like, partial [Diaphorina citri]	XP_008477879.1	0	0	0	3.5766	4.4484	3.3844	0	3.80313
PREDICTED: carboxypeptidase D-like [Diaphorina citri]	XP_008467966.1	0	0	0	3	3	5	0	3.66667
PREDICTED: signal recognition particle 54 kDa protein-like [Diaphorina citri]	XP_008480600.1	0	0	0	3	6	2	0	3.66667
PREDICTED: natterin-3-like [Diaphorina citri]	XP_008488281.1	0	0	0	4	4	3	0	3.66667
PREDICTED: protein odr-4 homolog [Diaphorina citri]	XP_008476451.1	0	0	0	4	4	3	0	3.66667
PREDICTED: LOW QUALITY PROTEIN: putative uncharacterized protein DDB_G0271606, partial [Diaphorina citri]	XP_008483716.1	0	0	0	3	3	5	0	3.66667
PREDICTED: translocation protein SEC63 homolog [Diaphorina citri]	XP_008467603.1	0	0	0	4	2	5	0	3.66667
PREDICTED: uncharacterized protein LOC103511193 [Diaphorina citri]	XP_008474136.1	0	0	0	5	2	4	0	3.66667
PREDICTED: estrogen sulfotransferase [Diaphorina citri]	XP_008480900.1	0	0	0	4	4	3	0	3.66667
PREDICTED: calsyntenin-1-like [Diaphorina citri]	XP_008471653.1	0	0	0	3	5	3	0	3.66667
PREDICTED: chromodomain-helicase-DNA-binding protein Mi-2 homolog [Diaphorina citri]	XP_008483624.1	0	0	0	2.4862	2.4862	5.9725	0	3.6483
PREDICTED: LOW QUALITY PROTEIN: uncharacterized protein LOC103517088 [Diaphorina citri]	XP_008480321.1	2	2	0	4	5	11	1.33333	6.66667
PREDICTED: eukaryotic translation initiation factor 3 subunit B-like [Diaphorina citri]	XP_008469146.1	6	3	3	12	9	12	4	11
PREDICTED: 26S proteasome non-ATPase regulatory subunit 1-like, partial [Diaphorina citri]	XP_008478148.1	5	3	4	7	17	9	4	11
PREDICTED: collagen alpha-1(III) chain-like, partial [Diaphorina citri]	XP_008475140.1	1	1	1	4	6	8	1	6
PREDICTED: receptor-type tyrosine-protein phosphatase eta-like [Diaphorina citri]	XP_008481481.1	0.62898	1.258	1.258	4.258	5.853	7.499	1.04833	5.87
PREDICTED: neural cell adhesion molecule 2-like, partial [Diaphorina citri]	XP_008479399.1	1.483	0.74152	0.74152	8.1568	5.1907	4.4491	0.98868	5.9322
PREDICTED: T-complex protein 1 subunit beta-like [Diaphorina citri]	XP_008469218.1	88	77	76	82	125	77	80.3333	94.6667
PREDICTED: 60S ribosomal protein L31-like [Diaphorina citri]	XP_008478965.1	26	26	32	29	35	56	28	40
PREDICTED: neprilysin-2-like [Diaphorina citri]	XP_008477654.1	2	4	1	8	7	10	2.33333	8.33333
PREDICTED: translocon-associated protein subunit alpha [Diaphorina citri]	XP_008471593.1	7	8	8	16	19	13	7.66667	16
PREDICTED: LOW QUALITY PROTEIN: heat shock protein 83-like [Diaphorina citri]	XP_008483910.1	60.892	44.878	43.832	52.631	77.834	60.289	49.8673	63.5847
PREDICTED: uncharacterized protein LOC103507179 [Diaphorina citri]	XP_008469853.1	11	4	6	14	10	21	7	15
PREDICTED: contactin-like, partial [Diaphorina citri]	XP_008484603.1	6.6507	8.5222	5.6969	13.137	13.183	18.816	6.9566	15.0453
PREDICTED: ATP-dependent RNA helicase dbp2-like [Diaphorina citri]	XP_008481244.1	10.295	8.928	8.9559	18.573	15.26	20.242	9.39297	18.025
PREDICTED: uncharacterized protein LOC103504969 [Diaphorina citri]	XP_008467498.1	9	10	9	16	16	22	9.33333	18
PREDICTED: protein singed-like [Diaphorina citri]	XP_008467768.1	6	7	3	8	14	16	5.33333	12.6667
PREDICTED: denticleless protein homolog, partial [Diaphorina citri]	XP_008479035.1	5	4	7	11	14	13	5.33333	12.6667
PREDICTED: esterase E4 isoform X1 [Diaphorina citri]	XP_008475315.1	17.971	19.978	14.978	21.957	29.943	31.95	17.6423	27.95
PREDICTED: polyhomeotic-proximal chromatin protein-like [Diaphorina citri]	XP_008475028.1	10.724	6.7934	7.7245	10.862	13.656	25.587	8.41397	16.7017
PREDICTED: microtubule-actin cross-linking factor 1-like, partial [Diaphorina citri]	XP_008485189.1	5	7	7	9	14	19	6.33333	14
PREDICTED: UPF0568 protein C14orf166 isoform X1 [Diaphorina citri]	XP_008487501.1	8	7	7	14	19	13	7.33333	15.3333
PREDICTED: heat shock protein 105 kDa-like [Diaphorina citri]	XP_008469279.1	10	15	13	18	22	26	12.6667	22
PREDICTED: GMP synthase [glutamine-hydrolyzing]-like [Diaphorina citri]	XP_008487484.1	3.9674	2.9347	0.96736	6.8368	10.772	8.8042	2.62315	8.80433
PREDICTED: 28S ribosomal protein S35, mitochondrial-like isoform X1 [Diaphorina citri]	XP_008473685.1	2	4	2	14	8	4	2.66667	8.66667
PREDICTED: T-complex protein 1 subunit beta-like [Diaphorina citri]	XP_008482626.1	41	39	35	47	63	42	38.3333	50.6667
PREDICTED: LOW QUALITY PROTEIN: cullin-associated NEDD8-dissociated protein 1-like [Diaphorina citri]	XP_008467840.1	5	2.9484	4	3.9484	18.797	8.9484	3.9828	10.5646
PREDICTED: la-related protein 4-like [Diaphorina citri]	XP_008478163.1	1	0	0	2	4	7	0.333333	4.33333
PREDICTED: CDK5RAP3-like protein [Diaphorina citri]	XP_008476375.1	0	1	0	3	6	4	0.333333	4.33333
PREDICTED: sodium/potassium-transporting ATPase subunit beta-like [Diaphorina citri]	XP_008478282.1	0	0	1	1	4	8	0.333333	4.33333
PREDICTED: signal recognition particle subunit SRP72-like, partial [Diaphorina citri]	XP_008486155.1	0	1	0	5	4	4	0.333333	4.33333
PREDICTED: ester hydrolase C11orf54 homolog [Diaphorina citri]	XP_008470095.1	6	7	7	14	14	15	6.66667	14.3333
PREDICTED: uncharacterized protein LOC103511219 [Diaphorina citri]	XP_008474160.1	0	2	2	5	5	9	1.33333	6.33333
putative acidic p0 ribosomal protein, partial [Diaphorina citri]	ABG74704.1	29.079	25.914	28.598	38.626	39.626	39.942	27.8637	39.398
PREDICTED: programmed cell death 6-interacting protein-like [Diaphorina citri]	XP_008478791.1	4.758	2.667	7.6063	10.03	13.969	12.303	5.01043	12.1007
PREDICTED: tripeptidyl-peptidase 2-like [Diaphorina citri]	XP_008468625.1	5	5	4.6841	10	11	15	4.8947	12
PREDICTED: serine/arginine-rich splicing factor 1A [Diaphorina citri]	XP_008476225.1	34	26	25	40	32	47	28.3333	39.6667
PREDICTED: eukaryotic translation initiation factor 4H-like isoform X3 [Diaphorina citri]	XP_008471662.1	11.303	10.429	9.9291	19.108	17.61	22.044	10.5537	19.5873
PREDICTED: LOW QUALITY PROTEIN: nucleoprotein TPR-like [Diaphorina citri]	XP_008475335.1	0.77691	0.77691	0	3.9055	3.8834	7.4372	0.51794	5.07537
PREDICTED: uncharacterized protein LOC103520384 [Diaphorina citri]	XP_008483698.1	8	7	6	16	15	13	7	14.6667
PREDICTED: importin subunit beta-1-like [Diaphorina citri]	XP_008477155.1	7	8	13	10	23	20	9.33333	17.6667
PREDICTED: peroxisomal carnitine O-octanoyltransferase-like [Diaphorina citri]	XP_008472361.1	7	6	8	14	16	14	7	14.6667
PREDICTED: probable tRNA (guanine(26)-N(2))-dimethyltransferase [Diaphorina citri]	XP_008474262.1	0.75289	1	1	3.7529	5.2587	7.7644	0.91763	5.592
PREDICTED: uncharacterized protein LOC103508600 [Diaphorina citri]	XP_008471378.1	0.95255	0.47627	0.47627	4.8102	4.2865	6.1916	0.63503	5.0961
PREDICTED: LOW QUALITY PROTEIN: eukaryotic translation initiation factor 3 subunit L [Diaphorina citri]	XP_008479210.1	1	1	5	6	12	6	2.33333	8
PREDICTED: protein LSM14 homolog A-like [Diaphorina citri]	XP_008477819.1	27	30	30	33	43	45	29	40.3333
PREDICTED: pulmonary surfactant-associated protein B-like [Diaphorina citri]	XP_008486909.1	5	4	4	12	8	13	4.33333	11
PREDICTED: microtubule-associated protein Jupiter-like isoform X3 [Diaphorina citri]	XP_008471439.1	22.302	18.781	19.564	28.389	29.737	34.649	20.2157	30.925
PREDICTED: LOW QUALITY PROTEIN: uncharacterized protein LOC103507041 [Diaphorina citri]	XP_008469694.1	0	0	0	2.4208	3.5827	4.1232	0	3.37557
PREDICTED: probable 26S proteasome non-ATPase regulatory subunit 3 [Diaphorina citri]	XP_008473192.1	0	0	0	0.63932	7.2786	1.959	0	3.29231
PREDICTED: uncharacterized protein LOC103514777 [Diaphorina citri]	XP_008477901.1	0	0	0	3.4493	3.4493	3.4493	0	3.4493
PREDICTED: RNA-binding protein 25-like isoform X1 [Diaphorina citri]	XP_008474338.1	0	0	0	2	3	5	0	3.33333
PREDICTED: probable nucleolar GTP-binding protein 1, partial [Diaphorina citri]	XP_008479267.1	0	0	0	1	5	4	0	3.33333
PREDICTED: serine/threonine-protein kinase TAO3 [Diaphorina citri]	XP_008469612.1	0	0	0	2	3.876	3.876	0	3.25067
PREDICTED: probable ATP-dependent RNA helicase pitchoune [Diaphorina citri]	XP_008470115.1	0	0	0	3.8307	2.9154	2.8731	0	3.2064
PREDICTED: regulator of microtubule dynamics protein 1-like [Diaphorina citri]	XP_008469343.1	0	0	0	2	5	3	0	3.33333
PREDICTED: decaprenyl-diphosphate synthase subunit 2 [Diaphorina citri]	XP_008472412.1	0	0	0	3	4	3	0	3.33333
PREDICTED: nuclear receptor coactivator 5-like [Diaphorina citri]	XP_008468115.1	0	0	0	2	6	2	0	3.33333
PREDICTED: maternal effect protein staufen [Diaphorina citri]	XP_008475483.1	0	0	0	2.4612	2.4612	5.1918	0	3.3714
PREDICTED: protein FAM192A isoform X2 [Diaphorina citri]	XP_008476013.1	0	0	0	1.9236	1.9236	5.7708	0	3.206
30S ribosomal protein S12 [Candidatus Carsonella ruddii DC]	AGS06676.1	0	0	0	2	3	5	0	3.33333
PREDICTED: deoxyuridine 5'-triphosphate nucleotidohydrolase isoform X1 [Diaphorina citri]	XP_008479743.1	0	0	0	0	9.3784	0.87568	0	3.41803
PREDICTED: HMG domain-containing protein 4 [Diaphorina citri]	XP_008478377.1	0	0	0	4	2	4	0	3.33333
PREDICTED: exosome complex component MTR3 [Diaphorina citri]	XP_008478905.1	0	0	0	1	5	4	0	3.33333
PREDICTED: clavesin-1-like [Diaphorina citri]	XP_008471901.1	0	0	0	4	4	2	0	3.33333
PREDICTED: filamin-A-like [Diaphorina citri]	XP_008468307.1	0	0	0	3	3	4	0	3.33333
PREDICTED: uncharacterized protein LOC103507309 [Diaphorina citri]	XP_008469991.1	0	0	0	4	4	2	0	3.33333
PREDICTED: transitional endoplasmic reticulum ATPase-like, partial [Diaphorina citri]	XP_008485419.1	41.677	38.199	38.922	54.083	50.431	50.908	39.5993	51.8073
PREDICTED: dnaJ homolog subfamily A member 2-like [Diaphorina citri]	XP_008467980.1	22	23	18	27	35	32	21	31.3333
PREDICTED: uncharacterized protein LOC103516968 isoform X1 [Diaphorina citri]	XP_008480183.1	24.992	19.325	19.658	29.656	27.324	38.319	21.325	31.7663
PREDICTED: gamma-glutamyl hydrolase A-like [Diaphorina citri]	XP_008473562.1	7.0217	7.8994	4.3886	12.533	8.7771	19.677	6.43657	13.6624
PREDICTED: heterogeneous nuclear ribonucleoprotein L-like isoform X3 [Diaphorina citri]	XP_008479481.1	14.519	10.76	10	18.355	19.836	22.682	11.7597	20.291
PREDICTED: proteasome subunit alpha type-1-like [Diaphorina citri]	XP_008475286.1	54.677	50.677	51.831	57.29	76.899	59.445	52.395	64.5447
PREDICTED: obg-like ATPase 1 isoform X2 [Diaphorina citri]	XP_008472913.1	45.966	40.966	44.949	44.966	69.937	52.949	43.9603	55.9507
putative ribosomal protein S20 [Diaphorina citri]	ABG81997.1	43	43	46	55	58	55	44	56
PREDICTED: protein disulfide-isomerase-like [Diaphorina citri]	XP_008476261.1	114	111	111	106	142	125	112	124.333
PREDICTED: histone H1.M6.2-like [Diaphorina citri]	XP_008480034.1	8	13	10	15	19	22	10.3333	18.6667
PREDICTED: transcription factor A, mitochondrial [Diaphorina citri]	XP_008485003.1	4.852	3.704	3.852	10.982	10.982	8.426	4.136	10.13
PREDICTED: uncharacterized protein LOC103520623 isoform X1 [Diaphorina citri]	XP_008483946.1	5	2	1	5	11	9	2.66667	8.33333
PREDICTED: thyroid receptor-interacting protein 11-like [Diaphorina citri]	XP_008467810.1	12	10	6	16	17	19	9.33333	17.3333
PREDICTED: endothelial differentiation-related factor 1 homolog [Diaphorina citri]	XP_008476710.1	6.5794	4.5794	6.4392	13.598	11.738	13.738	5.866	13.0247
PREDICTED: gamma-gliadin-like, partial [Diaphorina citri]	XP_008487043.1	3.517	0	0	8.8432	3.8093	5.5509	1.17233	6.0678
PREDICTED: nucleoporin NSP1 [Diaphorina citri]	XP_008468872.1	1	2	1	3	7	8	1.33333	6
PREDICTED: uncharacterized protein LOC103509380 [Diaphorina citri]	XP_008472214.1	2	1	1	7	4	7	1.33333	6
PREDICTED: peptidyl-prolyl cis-trans isomerase 5 isoform X2 [Diaphorina citri]	XP_008485827.1	40.42	37.839	41.839	48.302	52.732	52.871	40.0327	51.3017
PREDICTED: neuroglian-like, partial [Diaphorina citri]	XP_008483474.1	29.625	28.175	31.175	47.35	32.9	40.625	29.6583	40.2917
PREDICTED: heat shock protein 83 [Diaphorina citri]	XP_008470814.1	270.28	234.83	233.56	215.14	288.87	252.72	246.223	252.243
PREDICTED: uncharacterized protein LOC103525009 [Diaphorina citri]	XP_008488275.1	0	0	1	3	3	6	0.333333	4
50S ribosomal protein L15 [Candidatus Carsonella ruddii DC]	AGS06656.1	0	1	0	3	4	5	0.333333	4
PREDICTED: carboxypeptidase D-like [Diaphorina citri]	XP_008476443.1	1	0	0	4.5283	2.7642	4.7642	0.333333	4.0189
PREDICTED: high mobility group protein I-like [Diaphorina citri]	XP_008476831.1	14	17	15	18	19	36	15.3333	24.3333
PREDICTED: peptidyl-prolyl cis-trans isomerase 5 isoform X1 [Diaphorina citri]	XP_008485826.1	75.58	71.161	71.161	84.698	88.268	81.128	72.634	84.698
PREDICTED: uncharacterized protein LOC103524282 [Diaphorina citri]	XP_008487518.1	1	2	0	2	3	11	1	5.33333
PREDICTED: hydroxymethylglutaryl-CoA synthase 1-like [Diaphorina citri]	XP_008470419.1	1	1	1	2	9.8131	4	1	5.27103
PREDICTED: acyl-CoA-binding protein homolog [Diaphorina citri]	XP_008472877.1	0	2	1	6	6	4	1	5.33333
PREDICTED: histone H1E-like [Diaphorina citri]	XP_008482743.1	0.4974	0.85766	0.84333	3.5391	5.2597	4.9137	0.732797	4.57083
PREDICTED: integrin alpha-PS2-like [Diaphorina citri]	XP_008484783.1	23.524	21.524	17.946	28.783	25.048	37.783	20.998	30.538
PREDICTED: remodeling and spacing factor 1-like [Diaphorina citri]	XP_008477342.1	2	0	0	2	5	7	0.666667	4.66667
PREDICTED: putative polypeptide N-acetylgalactosaminyltransferase 9 [Diaphorina citri]	XP_008476731.1	1	1	0	3	5	6	0.666667	4.66667
PREDICTED: survival of motor neuron-related-splicing factor 30 [Diaphorina citri]	XP_008472696.1	2	0	0	2	5	7	0.666667	4.66667
PREDICTED: uncharacterized protein LOC103515368 [Diaphorina citri]	XP_008478531.1	6.3709	5.4301	8.4645	11.801	16.33	12.835	6.75517	13.6553
PREDICTED: peptidyl-prolyl cis-trans isomerase FKBP14-like, partial [Diaphorina citri]	XP_008484997.1	69	62	58	77	66	81	63	74.6667
PREDICTED: sericin 1-like [Diaphorina citri]	XP_008469781.1	24.047	26.364	25.047	30.29	39.241	34.973	25.1527	34.8347
PREDICTED: venom serine carboxypeptidase [Diaphorina citri]	XP_008478839.1	40	38	42	58	46	49	40	51
PREDICTED: zinc finger CCCH domain-containing protein 11A-like [Diaphorina citri]	XP_008469473.1	2	2	2	7	7	7	2	7
PREDICTED: putative RNA-binding protein 15 [Diaphorina citri]	XP_008485431.1	2	2	2	7	7	7	2	7
PREDICTED: pupal cuticle protein-like [Diaphorina citri]	XP_008477118.1	48.957	55.352	44.125	67.353	53.607	60.532	49.478	60.4973
PREDICTED: uncharacterized protein LOC103510011 isoform X3 [Diaphorina citri]	XP_008472872.1	5.4677	4.4677	2.4769	7.4492	9.44	12.421	4.13743	9.77007
PREDICTED: proteasome subunit beta type-3 [Diaphorina citri]	XP_008476124.1	15	15	14	26	27	17	14.6667	23.3333
PREDICTED: fatty aldehyde dehydrogenase [Diaphorina citri]	XP_008483175.1	1	6	3	8.6303	9.6303	8.8768	3.33333	9.0458
PREDICTED: LOW QUALITY PROTEIN: probable peroxisomal acyl-coenzyme A oxidase 1 [Diaphorina citri]	XP_008480008.1	3	0	5	4	15	5	2.66667	8
PREDICTED: importin-4-like [Diaphorina citri]	XP_008479665.1	3	0	4.6417	5	10.283	9.2833	2.54723	8.18877
PREDICTED: uncharacterized protein LOC103524563 [Diaphorina citri]	XP_008487812.1	0.45113	0	0	0.67669	2.7895	4.6767	0.150377	2.7143
PREDICTED: casein kinase II subunit beta-like [Diaphorina citri]	XP_008480678.1	11	9	10	16	19	18	10	17.6667
PREDICTED: transcription elongation factor SPT6-like [Diaphorina citri]	XP_008473181.1	0	0	0	1.9977	1.8942	4.9954	0	2.96243
PREDICTED: DNA replication licensing factor Mcm3 [Diaphorina citri]	XP_008478491.1	0	0	0	2	5	2	0	3
PREDICTED: uncharacterized protein LOC103519362 [Diaphorina citri]	XP_008482673.1	0	0	0	2	1	6	0	3
PREDICTED: DNA replication licensing factor Mcm5-like [Diaphorina citri]	XP_008479764.1	0	0	0	0	5.8458	2.8458	0	2.8972
PREDICTED: uncharacterized protein LOC103510509 [Diaphorina citri]	XP_008473405.1	0	0	0	0	4	5	0	3
PREDICTED: longitudinals lacking protein, isoforms H/M/V-like [Diaphorina citri]	XP_008474727.1	0	0	0	4	3	2	0	3
PREDICTED: apoptosis inhibitor 5 homolog, partial [Diaphorina citri]	XP_008484059.1	0	0	0	2	3	4	0	3
PREDICTED: phosphatidate phosphatase LPIN3 [Diaphorina citri]	XP_008481438.1	0	0	0	2	0	7	0	3
PREDICTED: leucine-rich PPR motif-containing protein, mitochondrial-like, partial [Diaphorina citri]	XP_008486614.1	0	0	0	2	4	3	0	3
PREDICTED: ABC transporter G family member 20, partial [Diaphorina citri]	XP_008482846.1	0	0	0	1	3	5	0	3
PREDICTED: GTP-binding protein 1-like [Diaphorina citri]	XP_008486676.1	0	0	0	2	2	5	0	3
PREDICTED: cleft lip and palate transmembrane protein 1 homolog [Diaphorina citri]	XP_008474421.1	0	0	0	1.5182	2.0364	5.5546	0	3.0364
PREDICTED: alpha-tocopherol transfer protein-like [Diaphorina citri]	XP_008475181.1	0	0	0	0.55014	6.7076	2.1003	0	3.11935
PREDICTED: transmembrane 9 superfamily member 2 [Diaphorina citri]	XP_008474180.1	0	0	0	2	2	5	0	3
PREDICTED: pre-mRNA-processing factor 19-like, partial [Diaphorina citri]	XP_008473782.1	0	0	0	2	4	3	0	3
PREDICTED: cysteine--tRNA ligase, cytoplasmic-like, partial [Diaphorina citri]	XP_008484240.1	0	0	0	4	4	1	0	3
PREDICTED: RNA-binding protein 8A [Diaphorina citri]	XP_008486375.1	0	0	0	2	5	2	0	3
PREDICTED: hepatocyte growth factor-regulated tyrosine kinase substrate-like [Diaphorina citri]	XP_008476025.1	0	0	0	2	3	4	0	3
PREDICTED: GTP-binding protein 128up-like [Diaphorina citri]	XP_008468321.1	0	0	0	0	6	3	0	3
PREDICTED: translocation protein SEC62 isoform X1 [Diaphorina citri]	XP_008481494.1	0	0	0	2	4	3	0	3
30S ribosomal protein S19 [Candidatus Carsonella ruddii DC]	AGS06668.1	0	0	0	2	3	4	0	3
PREDICTED: uncharacterized protein LOC103508195 [Diaphorina citri]	XP_008470949.1	2	1	2	4	9	6	1.66667	6.33333
PREDICTED: 26S protease regulatory subunit 7 [Diaphorina citri]	XP_008472582.1	32	29	30	38	51	32	30.3333	40.3333
PREDICTED: transketolase-like [Diaphorina citri]	XP_008469924.1	28.516	27.516	22.516	36	42	30	26.1827	36
dihydroxy-acid dehydratase [Candidatus Carsonella ruddii DC]	AGS06520.1	4	3	2	8	5	12	3	8.33333
PREDICTED: ejaculatory bulb-specific protein 3-like [Diaphorina citri]	XP_008471452.1	1.7097	2.7355	2.7355	5.7871	5.4193	10.787	2.39357	7.33113
PREDICTED: adenylate cyclase, terminal-differentiation specific-like [Diaphorina citri]	XP_008467940.1	2	2	3	7	7	8	2.33333	7.33333
PREDICTED: cylicin-1-like [Diaphorina citri]	XP_008478864.1	2	3	2	6	8	8	2.33333	7.33333
PREDICTED: peptidyl-prolyl cis-trans isomerase NIMA-interacting 4 [Diaphorina citri]	XP_008480633.1	3	4	2	8	9	8	3	8.33333
PREDICTED: phosphatidylinositol-binding clathrin assembly protein LAP [Diaphorina citri]	XP_008479271.1	11	12	15	15	23	24	12.6667	20.6667
PREDICTED: NSFL1 cofactor p47-like [Diaphorina citri]	XP_008482482.1	13	12	14	20	22	21	13	21
PREDICTED: 15-hydroxyprostaglandin dehydrogenase [NAD(+)]-like isoform X1 [Diaphorina citri]	XP_008471070.1	46.791	41.176	37.432	49.91	47.414	58.644	41.7997	51.9893
PREDICTED: eukaryotic translation initiation factor 4 gamma-like [Diaphorina citri]	XP_008477662.1	39	32	34	36	39	60	35	45
PREDICTED: lysosomal alpha-mannosidase-like [Diaphorina citri]	XP_008481268.1	4	5	3	9	8	12	4	9.66667
putative ribosomal protein S12 [Diaphorina citri]	ABG81963.1	23.693	19.536	22.446	31.175	30.343	32.006	21.8917	31.1747
PREDICTED: sodium/potassium-transporting ATPase subunit alpha, partial [Diaphorina citri]	XP_008470515.1	0	0	1.3002	1.4003	2.5504	6.5004	0.4334	3.4837
PREDICTED: endoplasmic reticulum aminopeptidase 1-like [Diaphorina citri]	XP_008478251.1	13.701	13.377	21.052	18.052	24.403	30.403	16.0433	24.286
PREDICTED: uncharacterized protein LOC103508543 [Diaphorina citri]	XP_008471322.1	7	9	6	14	11	17	7.33333	14
PREDICTED: catenin delta-2-like [Diaphorina citri]	XP_008469097.1	1	2	0	2.8267	3.74	8.8267	1	5.13113
PREDICTED: lachesin [Diaphorina citri]	XP_008480373.1	3.9789	4.4684	6.4684	11.468	9.4684	11.958	4.9719	10.9648
PREDICTED: uncharacterized protein LOC103515043 [Diaphorina citri]	XP_008478180.1	1	0	0	4	4	3	0.333333	3.66667
PREDICTED: COP9 signalosome complex subunit 2 [Diaphorina citri]	XP_008487582.1	0	0	0.61579	3.8474	3	4.4632	0.205263	3.7702
PREDICTED: N-alpha-acetyltransferase 16, NatA auxiliary subunit [Diaphorina citri]	XP_008471752.1	0	0	3	2	5	8	1	5
PREDICTED: dihydropyrimidine dehydrogenase [NADP(+)] [Diaphorina citri]	XP_008472274.1	1	0	0	5	3	3	0.333333	3.66667
PREDICTED: uncharacterized protein LOC103511661 isoform X1 [Diaphorina citri]	XP_008474611.1	0.84284	0	0	4.2142	3.3714	3.3714	0.280947	3.65233
PREDICTED: coiled-coil-helix-coiled-coil-helix domain-containing protein 1 [Diaphorina citri]	XP_008476005.1	1	0	0	4	2	5	0.333333	3.66667
PREDICTED: transcription elongation factor S-II-like, partial [Diaphorina citri]	XP_008486447.1	0.7342	0	0.3671	3.1013	3.4684	3.8355	0.3671	3.4684
PREDICTED: proteasome subunit alpha type-7-1 [Diaphorina citri]	XP_008472199.1	23	17	19	22	35	28	19.6667	28.3333
PREDICTED: uncharacterized protein LOC103514874, partial [Diaphorina citri]	XP_008478013.1	23	20	25	29	30	36	22.6667	31.6667
PREDICTED: uncharacterized protein LOC103509447, partial [Diaphorina citri]	XP_008472289.1	1	0	1	3	6	4	0.666667	4.33333
PREDICTED: acyl-coenzyme A thioesterase 13-like [Diaphorina citri]	XP_008487897.1	6	7	6	13	12	13	6.33333	12.6667
PREDICTED: coatomer subunit beta-like, partial [Diaphorina citri]	XP_008486523.1	0.34577	0.34577	1.3458	0.51866	3.3458	8.8644	0.679113	4.24295
PREDICTED: glutamine synthetase 2 cytoplasmic-like isoform X1 [Diaphorina citri]	XP_008476884.1	81.428	71.849	77.437	87.017	86.218	88.613	76.9047	87.2827
PREDICTED: basigin [Diaphorina citri]	XP_008481353.1	29	36	36	46	40	44	33.6667	43.3333
PREDICTED: neuroglian-like [Diaphorina citri]	XP_008475866.1	11.375	9.8249	10.825	17.65	15.1	21.375	10.675	18.0417
PREDICTED: eukaryotic translation initiation factor 3 subunit J [Diaphorina citri]	XP_008477294.1	12	11	9	16	20	18	10.6667	18
PREDICTED: NECAP-like protein CG9132 isoform X1 [Diaphorina citri]	XP_008481127.1	4	3	6	10	10	10	4.33333	10
PREDICTED: glycogen synthase kinase-3 beta-like isoform X1 [Diaphorina citri]	XP_008468427.1	3.1267	3.9083	5.4717	8.8167	9.38	11.943	4.1689	10.0466
PREDICTED: histone H2A.V [Diaphorina citri]	XP_008487247.1	8.4326	10.004	8.4326	15.433	15.004	17.433	8.9564	15.9567
PREDICTED: bifunctional purine biosynthesis protein PURH isoform X1 [Diaphorina citri]	XP_008478246.1	32.215	35.04	39.255	36.145	53.379	46.543	35.5033	45.3557
PREDICTED: programmed cell death 6-interacting protein-like [Diaphorina citri]	XP_008471936.1	8.1657	5.735	13.839	12.535	19.997	16.903	9.24657	16.4783
PREDICTED: uncharacterized protein LOC103514871, partial [Diaphorina citri]	XP_008478010.1	26	19	18	29	28	32	21	29.6667
PREDICTED: uncharacterized protein LOC103524604 [Diaphorina citri]	XP_008487855.1	2	2	1	6	3	9	1.66667	6
PREDICTED: uncharacterized protein LOC103518648 [Diaphorina citri]	XP_008481949.1	6.5336	5.4526	4.9121	9.155	9.6145	16.398	5.63277	11.7225
PREDICTED: homocysteine S-methyltransferase 1-like [Diaphorina citri]	XP_008475485.1	0.91744	2	1.9174	5.9174	6.8349	4.9174	1.61161	5.8899
PREDICTED: laminin subunit gamma-1 [Diaphorina citri]	XP_008471363.1	89.612	87.672	91.672	88.881	87.91	120.82	89.652	99.2037
PREDICTED: heat shock protein 83-like [Diaphorina citri]	XP_008482889.1	33.783	27.382	27.195	29.54	48.685	36.132	29.4533	38.119
PREDICTED: isocitrate dehydrogenase [NADP] cytoplasmic [Diaphorina citri]	XP_008485007.1	157.02	146.58	137.05	144.61	181.17	137.16	146.883	154.313
PREDICTED: dnaJ homolog subfamily A member 1-like [Diaphorina citri]	XP_008476652.1	0.068392	0	0	2.1368	1.0684	4.2736	0.0227973	2.49293
PREDICTED: nucleoprotein TPR-like [Diaphorina citri]	XP_008486572.1	0.13804	0.13804	0	1.7897	0.89484	4.8835	0.0920267	2.52268
PREDICTED: LIM domain and actin-binding protein 1-like [Diaphorina citri]	XP_008476187.1	11.777	6.5182	3.5182	10.555	16.814	13.555	7.27113	13.6413
PREDICTED: uncharacterized protein LOC103513383 [Diaphorina citri]	XP_008476430.1	0	0	0	1.9038	0.95191	4.7596	0	2.53844
PREDICTED: uncharacterized protein LOC103506162 [Diaphorina citri]	XP_008468771.1	5	4	3	9	10	9	4	9.33333
PREDICTED: 5'-3' exoribonuclease 2 homolog [Diaphorina citri]	XP_008468375.1	0	0	0	2	2	4	0	2.66667
PREDICTED: proline-rich proteoglycan 2-like [Diaphorina citri]	XP_008474921.1	0	0	0	3	2	3	0	2.66667
PREDICTED: pseudouridylate synthase 7 homolog [Diaphorina citri]	XP_008470413.1	0	0	0	2.3355	2.2259	3.1162	0	2.5592
PREDICTED: WD repeat-containing protein 26 [Diaphorina citri]	XP_008470797.1	0	0	0	1	4	3	0	2.66667
PREDICTED: fibronectin type III domain-containing protein 3B-like [Diaphorina citri]	XP_008471875.1	0	0	0	3	2	3	0	2.66667
PREDICTED: uncharacterized protein LOC103507265 [Diaphorina citri]	XP_008469939.1	0	0	0	2.1894	2.1894	3.1894	0	2.52273
PREDICTED: beta-hexosaminidase subunit alpha-like [Diaphorina citri]	XP_008482820.1	0	0	0	1	1.9525	4.9051	0	2.6192
PREDICTED: PHD finger protein 14-like [Diaphorina citri]	XP_008479584.1	0	0	0.31913	2.2339	2.2765	3.2765	0.106377	2.59563
PREDICTED: tRNA (uracil-5-)-methyltransferase homolog A-like [Diaphorina citri]	XP_008484737.1	0	0	0	2.225	2.8375	3.225	0	2.7625
PREDICTED: RNA-binding protein 39 isoform X1 [Diaphorina citri]	XP_008475056.1	0	0	0	0	3.3983	4.2479	0	2.54873
PREDICTED: vesicle-trafficking protein SEC22b-B [Diaphorina citri]	XP_008482700.1	0	0	0	3	1	4	0	2.66667
50S ribosomal protein L2 [Candidatus Carsonella ruddii DC]	AGS06669.1	0	0	0	2	1	5	0	2.66667
PREDICTED: uncharacterized protein LOC103520747 [Diaphorina citri]	XP_008484069.1	0	0	0	0.70642	1.4128	5.4128	0	2.51067
PREDICTED: serine/threonine-protein phosphatase PGAM5, mitochondrial [Diaphorina citri]	XP_008484486.1	0	0	0	1.9696	2.9391	2.9391	0	2.61593
PREDICTED: presenilin-2 [Diaphorina citri]	XP_008487432.1	0	0	0	2	3	3	0	2.66667
PREDICTED: putative uncharacterized protein DDB_G0282499 [Diaphorina citri]	XP_008472239.1	0	0	0	0	5	3	0	2.66667
PREDICTED: uncharacterized protein LOC103509395 [Diaphorina citri]	XP_008472230.1	0	0	0	2.2159	1.9727	3.4591	0	2.54923
PREDICTED: splicing factor 3B subunit 1-like [Diaphorina citri]	XP_008483600.1	0	0	0	0	3	5	0	2.66667
PREDICTED: trehalase-like [Diaphorina citri]	XP_008469087.1	0	0	0	1	1.6333	4.9	0	2.5111
PREDICTED: histone H2A-like [Diaphorina citri]	XP_008477669.1	40.833	36.618	33.324	44.254	45.898	48.833	36.925	46.3283
PREDICTED: cathepsin L1-like [Diaphorina citri]	XP_008469183.1	33.404	40.085	36.085	39.723	40.404	58.191	36.5247	46.106
PREDICTED: serine/threonine-protein phosphatase PP1-alpha catalytic subunit, partial [Diaphorina citri]	XP_008472317.1	10.69	9.8427	11.843	10.854	17.643	23.865	10.7919	17.454
PREDICTED: casein kinase I isoform alpha-like, partial [Diaphorina citri]	XP_008484449.1	2	1	1.3679	4.3679	6.7358	4.9223	1.45597	5.342
cold shock protein [Candidatus Carsonella ruddii DC]	AGS06696.1	31	31	31	41	38	41	31	40
PREDICTED: uncharacterized protein LOC103518664 [Diaphorina citri]	XP_008481965.1	25	20	20	29	23	38	21.6667	30
PREDICTED: serine/arginine-rich splicing factor 7-like [Diaphorina citri]	XP_008478365.1	14	13	12	17	19	25	13	20.3333
PREDICTED: uncharacterized protein LOC103510011 isoform X1 [Diaphorina citri]	XP_008472869.1	3.5323	3.5323	2.5231	7.5508	7.56	10.579	3.1959	8.56327
PREDICTED: small nuclear ribonucleoprotein Sm D3 [Diaphorina citri]	XP_008487366.1	5.5872	8.3854	4.7891	11.376	12.973	13.376	6.2539	12.575
PREDICTED: ankyrin-3-like, partial [Diaphorina citri]	XP_008485658.1	9.66	8.49	10.83	12.98	16.64	19.703	9.66	16.441
PREDICTED: phosphatidylinositol-glycan biosynthesis class X protein [Diaphorina citri]	XP_008486723.1	4	3	6	9	10	10	4.33333	9.66667
PREDICTED: 40S ribosomal protein S28 [Diaphorina citri]	XP_008476639.1	25	22	24	29	35	32	23.6667	32
PREDICTED: 26S proteasome non-ATPase regulatory subunit 11 [Diaphorina citri]	XP_008467486.1	11	15	16	14	39	11	14	21.3333
PREDICTED: ATP synthase subunit alpha, chloroplastic-like, partial [Diaphorina citri]	XP_008484402.1	0.8669	0.95677	1.3003	4.3003	3.8669	5.3003	1.04132	4.48917
PREDICTED: ADP-ribosylation factor GTPase-activating protein 1 [Diaphorina citri]	XP_008483337.1	2	1	0	4	4	6	1	4.66667
PREDICTED: coatomer subunit zeta-1 [Diaphorina citri]	XP_008469546.1	2	1	0	2	10	2	1	4.66667
PREDICTED: protein lap4-like [Diaphorina citri]	XP_008467874.1	8.8409	9.8409	5.8409	19.682	8.8409	15.523	8.17423	14.682
PREDICTED: heat shock 70 kDa protein cognate 4-like [Diaphorina citri]	XP_008486283.1	119.79	112.06	108.54	119.12	126.15	118.77	113.463	121.347
PREDICTED: eukaryotic translation initiation factor 3 subunit G-like [Diaphorina citri]	XP_008481548.1	13	12	12	18	21	19	12.3333	19.3333
PREDICTED: uncharacterized protein LOC103510933 [Diaphorina citri]	XP_008473860.1	8.3459	6.0188	6.3459	16	13	10	6.90353	13
PREDICTED: uncharacterized protein LOC103514091 [Diaphorina citri]	XP_008477180.1	1	0	0	2.5684	2.5684	4.5684	0.333333	3.23507
PREDICTED: putative ferric-chelate reductase 1 homolog [Diaphorina citri]	XP_008473988.1	4.883	3.9064	4.883	9.8128	10.74	9.7635	4.55747	10.1054
PREDICTED: uncharacterized protein LOC103518694 [Diaphorina citri]	XP_008481995.1	0	1	0	1	3	6	0.333333	3.33333
PREDICTED: cytosolic purine 5'-nucleotidase-like [Diaphorina citri]	XP_008477590.1	5	3	5.9929	6.9929	11.993	10.993	4.6643	9.99297
PREDICTED: multidrug resistance-associated protein 1-like [Diaphorina citri]	XP_008468231.1	0	0	1	0	7	3	0.333333	3.33333
PREDICTED: protein krasavietz-like [Diaphorina citri]	XP_008478048.1	4	5	5	9.508	12.524	8	4.66667	10.0107
PREDICTED: COP9 signalosome complex subunit 4 [Diaphorina citri]	XP_008480582.1	0	1	0	0	9	1	0.333333	3.33333
PREDICTED: DNA-directed RNA polymerases I, II, and III subunit RPABC1 [Diaphorina citri]	XP_008476635.1	0	2	0	2	6	4	0.666667	4
PREDICTED: cytoplasmic protein NCK1 [Diaphorina citri]	XP_008474767.1	1	1	0	4	4	4	0.666667	4
PREDICTED: cleft lip and palate transmembrane protein 1 homolog, partial [Diaphorina citri]	XP_008480745.1	0	0	1	1.4818	3.9636	4.4454	0.333333	3.29693
PREDICTED: yorkie homolog [Diaphorina citri]	XP_008468362.1	0.7179	0.7179	0	2	4	3.7179	0.4786	3.2393
PREDICTED: LOW QUALITY PROTEIN: hemocytin-like [Diaphorina citri]	XP_008471801.1	2.3213	0.71233	2.4247	2.137	8.492	5.9863	1.81944	5.53843
PREDICTED: uncharacterized protein LOC103519971, partial [Diaphorina citri]	XP_008483284.1	3	1	1	5	6	6	1.66667	5.66667
PREDICTED: kinesin-like protein Klp10A [Diaphorina citri]	XP_008473013.1	1.1675	2.7513	1.1675	5.67	1.7513	9.0051	1.69543	5.47547
PREDICTED: low molecular weight phosphotyrosine protein phosphatase-like isoform X2 [Diaphorina citri]	XP_008474975.1	3	2	2	5	5	10	2.33333	6.66667
PREDICTED: RNA-binding protein squid-like [Diaphorina citri]	XP_008469085.1	40.797	38.797	41.797	46.258	51.612	49.152	40.4637	49.0073
PREDICTED: putative ATP-dependent RNA helicase me31b [Diaphorina citri]	XP_008480260.1	3	9	11.931	8	19.653	14.861	7.977	14.1713
PREDICTED: cytochrome P450 6a2-like [Diaphorina citri]	XP_008467610.1	17	12	15	19	22	24	14.6667	21.6667
PREDICTED: RNA-binding protein Nova-1-like [Diaphorina citri]	XP_008467920.1	6	2	2	6	5	13	3.33333	8
PREDICTED: peroxisomal multifunctional enzyme type 2-like, partial [Diaphorina citri]	XP_008485888.1	0.53606	0.45948	2.6892	4.9955	5.2253	5.1487	1.22825	5.12317
PREDICTED: heterogeneous nuclear ribonucleoprotein 27C-like [Diaphorina citri]	XP_008480062.1	40	34	35	44	47	43	36.3333	44.6667
PREDICTED: protein transport protein Sec23A-like, partial [Diaphorina citri]	XP_008477629.1	1.4283	1.4283	1.4283	4.2853	2.9996	7.7136	1.4283	4.9995
PREDICTED: U1 small nuclear ribonucleoprotein C [Diaphorina citri]	XP_008482434.1	2	1	1	4	5	6	1.33333	5
PREDICTED: moesin/ezrin/radixin homolog 1-like, partial [Diaphorina citri]	XP_008482396.1	41.153	38.153	39.461	39.153	51.846	53.153	39.589	48.0507
PREDICTED: importin-7-like [Diaphorina citri]	XP_008479663.1	2.6537	2.6537	2.6537	4.6537	8.1343	8.3074	2.6537	7.0318
PREDICTED: minor histocompatibility antigen H13-like [Diaphorina citri]	XP_008487814.1	2	2	4	6	6	9	2.66667	7
PREDICTED: lamin Dm0-like, partial [Diaphorina citri]	XP_008473010.1	47	46	41	49	53	57	44.6667	53
PREDICTED: protein lingerer-like [Diaphorina citri]	XP_008480173.1	0	2	4	7	8	3	2	6
PREDICTED: alkaline phosphatase-like [Diaphorina citri]	XP_008479449.1	77.066	75.066	78.066	71.066	77.066	106.07	76.7327	84.734
PREDICTED: myb-like protein X [Diaphorina citri]	XP_008472359.1	51.225	51.734	38.445	50.073	46.903	68.142	47.1347	55.0393
PREDICTED: nucleosome assembly protein 1-like 1, partial [Diaphorina citri]	XP_008483824.1	5.1819	4	5	7	10	12	4.7273	9.66667
PREDICTED: LOW QUALITY PROTEIN: 26S proteasome non-ATPase regulatory subunit 1-like, partial [Diaphorina citri]	XP_008477035.1	3	5.3376	2.3376	4.6688	12.33	8.6685	3.5584	8.55577
PREDICTED: uncharacterized protein C9E9.15-like [Diaphorina citri]	XP_008487264.1	4	3	4	10	7	8	3.66667	8.33333
PREDICTED: UDP-glucose:glycoprotein glucosyltransferase 2-like [Diaphorina citri]	XP_008470391.1	0	0	0	0	2.243	5	0	2.41433
PREDICTED: trehalase-like isoform X2 [Diaphorina citri]	XP_008469072.1	0	0	0	1.991	1.8127	3.6255	0	2.4764
PREDICTED: dentin sialophosphoprotein-like [Diaphorina citri]	XP_008472486.1	0	0	0	4.0156	1.6062	1.6062	0	2.40933
PREDICTED: serine protease inhibitor dipetalogastin-like [Diaphorina citri]	XP_008474481.1	0	0	0	4.9844	0.39376	1.3938	0	2.25732
translation initiation factor IF-2 [Candidatus Profftella armatura]	AGS06895.1	0	0	0	3	0	4	0	2.33333
PREDICTED: uncharacterized protein LOC103523335 [Diaphorina citri]	XP_008486617.1	0	0	0	3	2	2	0	2.33333
PREDICTED: eukaryotic initiation factor 4A-III, partial [Diaphorina citri]	XP_008469938.1	0	0	0	1	4	2	0	2.33333
PREDICTED: myb-like protein X isoform X1 [Diaphorina citri]	XP_008480386.1	0	0	0	2	2	3	0	2.33333
PREDICTED: protein maelstrom homolog [Diaphorina citri]	XP_008474842.1	0	0	0	2	3	2	0	2.33333
PREDICTED: coatomer subunit epsilon [Diaphorina citri]	XP_008476085.1	0	0	0	1	4.8721	1	0	2.2907
PREDICTED: coiled-coil domain-containing protein 47 [Diaphorina citri]	XP_008479168.1	0	0	0	0	2	4.9161	0	2.30537
PREDICTED: 39S ribosomal protein L4, mitochondrial [Diaphorina citri]	XP_008470557.1	0	0	0	3	2	2	0	2.33333
PREDICTED: RRP15-like protein [Diaphorina citri]	XP_008474162.1	0	0	0	1	3	3	0	2.33333
PREDICTED: protein-L-isoaspartate(D-aspartate) O-methyltransferase-like [Diaphorina citri]	XP_008468543.1	0	0	0	2	1	4	0	2.33333
PREDICTED: uncharacterized protein LOC103510388 [Diaphorina citri]	XP_008473262.1	0	0	0	1	2	4	0	2.33333
PREDICTED: nesprin-1-like, partial [Diaphorina citri]	XP_008480935.1	0	0	0	2	3	2	0	2.33333
PREDICTED: actin-related protein 2-like [Diaphorina citri]	XP_008474074.1	0	0	0	1	3	3	0	2.33333
PREDICTED: probable serine hydrolase [Diaphorina citri]	XP_008473901.1	0	0	0	2	2	3	0	2.33333
PREDICTED: DNA ligase 1-like [Diaphorina citri]	XP_008477343.1	0	0	0	3	1	3	0	2.33333
PREDICTED: collagen type IV alpha-3-binding protein-like [Diaphorina citri]	XP_008474702.1	0	0	0	1	4	2	0	2.33333
PREDICTED: circadian clock-controlled protein-like, partial [Diaphorina citri]	XP_008480640.1	0	0	0	3	3	1	0	2.33333
PREDICTED: ankyrin-3-like [Diaphorina citri]	XP_008470928.1	0	0	0	1.6624	2.2861	3.3249	0	2.42447
PREDICTED: uncharacterized protein LOC103509279 [Diaphorina citri]	XP_008472100.1	0	0	0	1	3	3	0	2.33333
PREDICTED: serine proteinase stubble [Diaphorina citri]	XP_008482921.1	0	0	0	4	0	3	0	2.33333
PREDICTED: uncharacterized protein LOC103512846, partial [Diaphorina citri]	XP_008475852.1	0	0	0	1	1	5	0	2.33333
PREDICTED: alpha-tocopherol transfer protein-like [Diaphorina citri]	XP_008471745.1	30.311	12.104	9.1038	16.656	30.535	25.983	17.1729	24.3913
PREDICTED: transcription elongation regulator 1-like [Diaphorina citri]	XP_008472989.1	8	10	5	12	13	15	7.66667	13.3333
PREDICTED: putative leucine-rich repeat-containing protein DDB_G0290503 [Diaphorina citri]	XP_008471148.1	0	1	2	4	4	4.8923	1	4.29743
PREDICTED: myb-like protein X, partial [Diaphorina citri]	XP_008485118.1	3	0	0	3	4	6	1	4.33333
PREDICTED: uncharacterized protein LOC103523288, partial [Diaphorina citri]	XP_008486569.1	1	1	1	3	4	6	1	4.33333
PREDICTED: chitooligosaccharidolytic beta-N-acetylglucosaminidase-like [Diaphorina citri]	XP_008471996.1	1	1	1	3	3	7	1	4.33333
PREDICTED: nascent polypeptide-associated complex subunit alpha [Diaphorina citri]	XP_008480836.1	43	37	41	46	49	50	40.3333	48.3333
PREDICTED: actin-like protein 6B [Diaphorina citri]	XP_008484337.1	6.0274	5.0229	4.0183	9.5434	10.543	10.041	5.02287	10.0425
PREDICTED: U1 small nuclear ribonucleoprotein 70 kDa [Diaphorina citri]	XP_008478992.1	7.9188	5.9459	4.9729	9.9188	10.919	13.865	6.2792	11.5676
PREDICTED: cathepsin B-like cysteine proteinase 4 [Diaphorina citri]	XP_008471046.1	3.1567	1.7711	3.9278	7.0845	6.3134	8.6267	2.95187	7.34153
PREDICTED: V-type proton ATPase subunit B-like [Diaphorina citri]	XP_008477871.1	218	213	210	198	237	207	213.667	214
PREDICTED: peptidyl-prolyl cis-trans isomerase FKBP8-like, partial [Diaphorina citri]	XP_008485086.1	1.9856	0.99279	1.7645	4.9639	6.7357	4.9712	1.58096	5.55693
PREDICTED: alpha-N-acetylgalactosaminidase-like [Diaphorina citri]	XP_008471086.1	3	1	1	5	5	6	1.66667	5.33333
PREDICTED: ubiquitin-like domain-containing CTD phosphatase 1 isoform X2 [Diaphorina citri]	XP_008472411.1	0	0	1.6016	3.2033	3.2033	4.8049	0.533867	3.73717
PREDICTED: uncharacterized protein LOC103508606 [Diaphorina citri]	XP_008471385.1	0.56675	0.28337	0.28337	2.267	2.5504	3.6838	0.37783	2.83373
PREDICTED: RNA-binding protein 45-like [Diaphorina citri]	XP_008476577.1	0	1	0	3.895	2.4475	2.895	0.333333	3.07917
PREDICTED: cytochrome P450 4g15-like isoform X2 [Diaphorina citri]	XP_008474793.1	0.79118	0	0	2.1285	3.7702	2.8225	0.263727	2.90707
PREDICTED: nucleotide exchange factor SIL1 [Diaphorina citri]	XP_008476301.1	0	0	1	3	2	4	0.333333	3
PREDICTED: putative tricarboxylate transport protein, mitochondrial [Diaphorina citri]	XP_008471666.1	0	0	1	3	5	1	0.333333	3
PREDICTED: uncharacterized protein LOC103510669 [Diaphorina citri]	XP_008473574.1	1	0	0	2	1	6	0.333333	3
PREDICTED: putative GTP cyclohydrolase 1 type 2 [Diaphorina citri]	XP_008481006.1	1	0	0	3	3	2.9482	0.333333	2.98273
PREDICTED: ruvB-like 2, partial [Diaphorina citri]	XP_008487086.1	0	1	0	2	4	3	0.333333	3
30S ribosomal protein S14 [Candidatus Profftella armatura]	AGS06739.1	0	1	0	1	1	7	0.333333	3
PREDICTED: probable elongation factor 1-delta [Diaphorina citri]	XP_008475635.1	84	74	65	78.628	92.256	74	74.3333	81.628
PREDICTED: tubulin alpha-1 chain-like [Diaphorina citri]	XP_008475351.1	37.813	38.18	39.326	40.422	48.817	48.308	38.4397	45.849
PREDICTED: uncharacterized protein LOC103519786 [Diaphorina citri]	XP_008483097.1	5.2553	4.0291	4.0291	8.2333	9.2844	9.2844	4.43783	8.93403
PREDICTED: stress-induced-phosphoprotein 1 [Diaphorina citri]	XP_008468033.1	103.82	86.892	89.926	85.926	110.72	104.69	93.546	100.445
PREDICTED: neuropeptide-like protein 31 [Diaphorina citri]	XP_008475850.1	48	40	41	53	47	52	43	50.6667
PREDICTED: eukaryotic translation initiation factor 3 subunit H-like [Diaphorina citri]	XP_008487991.1	15	13	13	14	29	17	13.6667	20
PREDICTED: uncharacterized protein LOC103508780 [Diaphorina citri]	XP_008471575.1	6	7	4	15	10	7	5.66667	10.6667
PREDICTED: 26S proteasome non-ATPase regulatory subunit 4 [Diaphorina citri]	XP_008467977.1	50.55	43.585	41.412	52.308	48.481	58.447	45.1823	53.0787
PREDICTED: esterase E4-like [Diaphorina citri]	XP_008479061.1	31.237	29.284	30.912	39.121	33.58	39.648	30.4777	37.4497
PREDICTED: lysosomal alpha-mannosidase-like [Diaphorina citri]	XP_008471082.1	16.674	12.755	13.143	20.592	18.98	22.592	14.1907	20.7213
PREDICTED: ferritin subunit, partial [Diaphorina citri]	XP_008478009.1	11	10	7	14	16	15	9.33333	15
PREDICTED: histone H3.3 [Diaphorina citri]	XP_008481972.1	3.0491	2.668	2.5246	6.9057	7.4634	5.7204	2.74723	6.6965
PREDICTED: adenosylhomocysteinase [Diaphorina citri]	XP_008474993.1	75.957	58.936	55.957	51.979	97.936	63	63.6167	70.9717
ketol-acid reductoisomerase [Candidatus Carsonella ruddii DC]	AGS06639.1	22	23	27	23	40	30	24	31
PREDICTED: tripeptidyl-peptidase 2-like [Diaphorina citri]	XP_008468616.1	3.8524	4.2819	6.2819	6.9933	8.9933	11.275	4.8054	9.0872
PREDICTED: keratin, type I cytoskeletal 9-like, partial [Diaphorina citri]	XP_008484067.1	6	5	7	12	9	12	6	11
PREDICTED: adhesive plaque matrix protein 2-like [Diaphorina citri]	XP_008482645.1	6	4	4	8	12	8	4.66667	9.33333
PREDICTED: uncharacterized protein LOC103520008 [Diaphorina citri]	XP_008483323.1	11.336	6.3766	4.9595	16.296	8.5021	14.17	7.55737	12.9894
PREDICTED: LOW QUALITY PROTEIN: ubiquitin carboxyl-terminal hydrolase 5-like [Diaphorina citri]	XP_008469074.1	38.875	35.875	39.875	40.85	44.875	51.825	38.2083	45.85
PREDICTED: dynamin-1-like protein [Diaphorina citri]	XP_008473822.1	13	14	20	18	27	21	15.6667	22
PREDICTED: suppressor protein SRP40-like [Diaphorina citri]	XP_008485527.1	2.0186	1.514	0.50466	4.5233	4.5326	5.0373	1.34575	4.69773
PREDICTED: putative leucine-rich repeat-containing protein DDB_G0290503 [Diaphorina citri]	XP_008475699.1	0.67934	2.3397	1.3397	1	3.019	10.019	1.45291	4.67933
PREDICTED: ataxin-2 homolog [Diaphorina citri]	XP_008479853.1	6.8133	5.8133	6.7386	10.739	8.7759	13.664	6.45507	11.0596
PREDICTED: uncharacterized protein LOC103517484 [Diaphorina citri]	XP_008480740.1	2	1.9185	1.9185	6.5923	6.5923	3.8369	1.94567	5.67383
PREDICTED: E3 ubiquitin-protein ligase KCMF1-like isoform X1 [Diaphorina citri]	XP_008473775.1	2.7503	1.8335	1.8335	4.5838	4.5838	7.334	2.1391	5.50053
PREDICTED: serine/threonine-protein phosphatase 4 regulatory subunit 2 [Diaphorina citri]	XP_008486751.1	3	2	1	4	4	9	2	5.66667
PREDICTED: uncharacterized protein LOC103514632 [Diaphorina citri]	XP_008477752.1	1	1	4	4.3033	3.6516	8.9549	2	5.6366
PREDICTED: LOW QUALITY PROTEIN: actin-like protein 6B [Diaphorina citri]	XP_008474186.1	5.9726	4.9771	3.9817	9.4566	10.457	8.9588	4.97713	9.62413
PREDICTED: ADP-ribosylation factor GTPase-activating protein 2-like [Diaphorina citri]	XP_008488073.1	17	24	23	25.816	29.816	28.816	21.3333	28.1493
PREDICTED: LOW QUALITY PROTEIN: 26S proteasome non-ATPase regulatory subunit 1-like, partial [Diaphorina citri]	XP_008477036.1	3.6574	1.4911	4.1485	3.3312	12.126	5.1502	3.099	6.86913
PREDICTED: protein Gawky-like [Diaphorina citri]	XP_008481214.1	4	2	3	5	8	8	3	7
PREDICTED: uncharacterized protein LOC103511826 [Diaphorina citri]	XP_008474789.1	6.2824	5.5285	4.5234	8.5441	10.554	10.806	5.44477	9.96803
PREDICTED: uncharacterized protein LOC103514828 isoform X1 [Diaphorina citri]	XP_008477965.1	14.31	14.131	13.952	16.414	14.772	28.903	14.131	20.0297
PREDICTED: 28 kDa heat- and acid-stable phosphoprotein-like [Diaphorina citri]	XP_008481698.1	28	26	22	31	33	32	25.3333	32
PREDICTED: ATP-dependent RNA helicase DBP2-like [Diaphorina citri]	XP_008479788.1	0.67655	1.1276	0.90207	3.6083	3.6083	4.7359	0.902073	3.98417
PREDICTED: uncharacterized protein LOC103511588 [Diaphorina citri]	XP_008474535.1	0	0	3	2	7	3	1	4
PREDICTED: elongation of very long chain fatty acids protein AAEL008004-like [Diaphorina citri]	XP_008472691.1	2	1	0	3	4	5	1	4
PREDICTED: asparagine--tRNA ligase, cytoplasmic-like [Diaphorina citri]	XP_008468915.1	2	0	1	1.9326	6.1729	3.9486	1	4.01803
PREDICTED: serine/threonine-protein phosphatase 4 regulatory subunit 1-like [Diaphorina citri]	XP_008487894.1	1	2	0	2	3	7	1	4
PREDICTED: eukaryotic translation initiation factor 3 subunit K [Diaphorina citri]	XP_008467626.1	7	5	5	5	18	8	5.66667	10.3333
PREDICTED: ketimine reductase mu-crystallin-like [Diaphorina citri]	XP_008472061.1	6	3	4	12	6	8	4.33333	8.66667
PREDICTED: gamma-glutamyl hydrolase-like [Diaphorina citri]	XP_008471379.1	2	3	2	5	4	9	2.33333	6
PREDICTED: RNA polymerase II transcriptional coactivator-like [Diaphorina citri]	XP_008481979.1	2	2	3	5	6	7	2.33333	6
PREDICTED: uncharacterized protein LOC103516016 [Diaphorina citri]	XP_008479192.1	2.7059	2.7059	1.8039	4.6078	5.6078	7.5098	2.40523	5.90847
PREDICTED: transmembrane emp24 domain-containing protein 2-like isoform X1 [Diaphorina citri]	XP_008481507.1	7.7855	8.6783	12.571	13.571	16.41	15.464	9.67827	15.1483
PREDICTED: stromal cell-derived factor 2-like, partial [Diaphorina citri]	XP_008468345.1	4.1538	3.8845	2.3461	7.8845	7.8845	5.8077	3.46147	7.19223
PREDICTED: uncharacterized protein LOC103509670 [Diaphorina citri]	XP_008472518.1	2	1	2	5	4	6	1.66667	5
PREDICTED: putative RNA-binding protein Luc7-like 1 [Diaphorina citri]	XP_008478631.1	2	1	2	5	5	5	1.66667	5
PREDICTED: uncharacterized protein LOC103511538 [Diaphorina citri]	XP_008474483.1	2.0043	1	2.0043	4.0043	2.5022	8.5151	1.66953	5.0072
PREDICTED: eukaryotic translation initiation factor 4H-like isoform X2 [Diaphorina citri]	XP_008471661.1	5.1512	4.7527	4.5251	8.7084	8.0255	10.046	4.80967	8.92663
PREDICTED: spermidine synthase [Diaphorina citri]	XP_008482556.1	4	6	4	11	15	1	4.66667	9
PREDICTED: uncharacterized protein LOC103517399, partial [Diaphorina citri]	XP_008480652.1	4	4	6	7	8	12	4.66667	9
PREDICTED: titin-like, partial [Diaphorina citri]	XP_008482157.1	39	75	82	32	76	107	65.3333	71.6667
PREDICTED: dnaJ homolog subfamily C member 3-like [Diaphorina citri]	XP_008483817.1	14.831	7.8314	8.8314	10	19.775	16.831	10.4979	15.5353
PREDICTED: cullin-associated NEDD8-dissociated protein 1-like, partial [Diaphorina citri]	XP_008485639.1	0	0	0	1	3.0478	2	0	2.01593
PREDICTED: nucleoprotein TPR-like, partial [Diaphorina citri]	XP_008486573.1	0.085051	0.085051	0	1.1027	0.63167	4.0892	0.0567007	1.94119
PREDICTED: coatomer subunit delta-like [Diaphorina citri]	XP_008475888.1	0.57672	0.57672	0.38448	4.2681	3.2681	3.2681	0.51264	3.60143
PREDICTED: gelsolin-related protein of 125 kDa-like [Diaphorina citri]	XP_008468248.1	16	12	14	12	18	29	14	19.6667
PREDICTED: chromodomain-helicase-DNA-binding protein Mi-2 homolog, partial [Diaphorina citri]	XP_008485821.1	0	0	0	1.1952	2.3416	2.244	0	1.92693
PREDICTED: flocculation protein FLO11-like [Diaphorina citri]	XP_008477367.1	5	2	4	8	5	10	3.66667	7.66667
PREDICTED: ABC transporter G family member 23-like [Diaphorina citri]	XP_008479375.1	0	0	0	0.68767	3.3359	1.9143	0	1.97929
PREDICTED: protein transport protein Sec24A-like isoform X1 [Diaphorina citri]	XP_008486771.1	0	0	0.4454	0.89081	0.89081	3.6724	0.148467	1.81801
PREDICTED: uncharacterized protein LOC103518186 [Diaphorina citri]	XP_008481465.1	0	0	0	1	2	3	0	2
PREDICTED: eukaryotic translation initiation factor 4 gamma 3-like [Diaphorina citri]	XP_008476045.1	0	0	0	0	3	3	0	2
PREDICTED: filamin-A-like, partial [Diaphorina citri]	XP_008479626.1	2	2	4	6	3	10	2.66667	6.33333
PREDICTED: uncharacterized protein LOC103524541 [Diaphorina citri]	XP_008487790.1	0	0	1.6041	1.6041	4.2083	4.2083	0.5347	3.34023
PREDICTED: myosin heavy chain 95F [Diaphorina citri]	XP_008473333.1	0	0	0	2	2.9134	1	0	1.97113
bifunctional proline dehydrogenase/pyrroline-5-carboxylate dehydrogenase [Candidatus Carsonella ruddii DC]	AGS06583.1	0	0	0	0	1	5	0	2
PREDICTED: putative U5 small nuclear ribonucleoprotein 200 kDa helicase [Diaphorina citri]	XP_008487886.1	0	0	0	0	3	3	0	2
PREDICTED: nuclear pore membrane glycoprotein 210-like [Diaphorina citri]	XP_008471516.1	0	0	0	1.8267	0.91335	2.8267	0	1.85558
PREDICTED: pre-mRNA-processing-splicing factor 8-like, partial [Diaphorina citri]	XP_008478932.1	0	0	0	0.95179	1.9518	2.9518	0	1.9518
PREDICTED: metastasis-associated protein MTA3-like [Diaphorina citri]	XP_008485063.1	0	0	0	0	0	6	0	2
PREDICTED: protein UBASH3A homolog [Diaphorina citri]	XP_008487520.1	0	0	0	1	2	3	0	2
PREDICTED: protein DDI1 homolog 2-like [Diaphorina citri]	XP_008469107.1	0	1	1	2.0948	2.3965	5.0948	0.666667	3.19537
PREDICTED: CCR4-NOT transcription complex subunit 3 [Diaphorina citri]	XP_008468822.1	0	0	0	0	2	4	0	2
PREDICTED: uncharacterized protein LOC103519808 [Diaphorina citri]	XP_008483117.1	0	0	0	1	3.8768	1	0	1.95893
PREDICTED: uncharacterized protein LOC103519797 [Diaphorina citri]	XP_008483107.1	0	0	0	2	4	0	0	2
PREDICTED: sodium/potassium-transporting ATPase subunit alpha-like [Diaphorina citri]	XP_008471186.1	0	0	0	0	3	3	0	2
PREDICTED: translation initiation factor eIF-2B subunit epsilon [Diaphorina citri]	XP_008476004.1	0	0	0	2	2	2	0	2
PREDICTED: PC4 and SFRS1-interacting protein-like [Diaphorina citri]	XP_008472386.1	1	1	0	3	4	3	0.666667	3.33333
PREDICTED: LOW QUALITY PROTEIN: ras-related protein Rab-7a [Diaphorina citri]	XP_008476685.1	0	0	0	0	5	1	0	2
PREDICTED: LOW QUALITY PROTEIN: 1-phosphatidylinositol 4,5-bisphosphate phosphodiesterase classes I and II-like [Diaphorina citri]	XP_008470811.1	0	0	0	2	2	2	0	2
PREDICTED: protein SEC13 homolog isoform X2 [Diaphorina citri]	XP_008479694.1	0	0	0	0	5	1	0	2
PREDICTED: luciferin 4-monooxygenase-like [Diaphorina citri]	XP_008487344.1	0	0	0	1.8397	2.7595	1.8397	0	2.1463
PREDICTED: 39S ribosomal protein L51, mitochondrial [Diaphorina citri]	XP_008479720.1	1	1	0	2	3	5	0.666667	3.33333
PREDICTED: uncharacterized protein LOC103512698 [Diaphorina citri]	XP_008475698.1	0	0	0	1	3	2	0	2
PREDICTED: calponin homology domain-containing protein DDB_G0272472-like [Diaphorina citri]	XP_008482087.1	0	2	0	2	4	4	0.666667	3.33333
PREDICTED: splicing factor 3B subunit 3-like [Diaphorina citri]	XP_008481871.1	0	0	0	1	2	3	0	2
PREDICTED: uncharacterized protein LOC103509666 [Diaphorina citri]	XP_008472512.1	0	0	0	2	1	3	0	2
PREDICTED: cGMP-dependent protein kinase 1-like isoform X1 [Diaphorina citri]	XP_008480154.1	0	0	0	2	1	3	0	2
PREDICTED: proteasome activator complex subunit 3 isoform X1 [Diaphorina citri]	XP_008469785.1	0	0	0	0	5.0318	1	0	2.0106
PREDICTED: nodal modulator 1-like [Diaphorina citri]	XP_008483101.1	0	0	0	2	0	4	0	2
PREDICTED: putative exonuclease GOR-like protein [Diaphorina citri]	XP_008478114.1	0	0	0	1	1	4	0	2
PREDICTED: uncharacterized protein LOC103509406 [Diaphorina citri]	XP_008472241.1	0	0	0	1	4	1	0	2
PREDICTED: RNA-binding protein 25-like [Diaphorina citri]	XP_008474344.1	0	0	0	1	1	4	0	2
PREDICTED: uncharacterized protein LOC103522551, partial [Diaphorina citri]	XP_008485874.1	0	0	0	1.6862	1	3.3724	0	2.01953
PREDICTED: N-alpha-acetyltransferase 40 isoform X1 [Diaphorina citri]	XP_008474682.1	0	0	0	1	2	3	0	2
PREDICTED: nicastrin-like [Diaphorina citri]	XP_008470526.1	0	0	0	1	3	2	0	2
PREDICTED: circadian clock-controlled protein-like, partial [Diaphorina citri]	XP_008482109.1	0	0	0	2	1	3	0	2
PREDICTED: uncharacterized protein LOC103510904 [Diaphorina citri]	XP_008473830.1	0	0	0	3	1	2	0	2
PREDICTED: chromodomain-helicase-DNA-binding protein Mi-2 homolog, partial [Diaphorina citri]	XP_008486949.1	0	0	0	0.51377	0.51377	4.4799	0	1.83581
PREDICTED: V-type proton ATPase subunit C [Diaphorina citri]	XP_008480724.1	45	48	55	49	62	56	49.3333	55.6667
PREDICTED: Y-box factor homolog [Diaphorina citri]	XP_008473930.1	60	49	55	51	53	79	54.6667	61
PREDICTED: alpha-endosulfine [Diaphorina citri]	XP_008483702.1	30	28	24	38	31	32	27.3333	33.6667
PREDICTED: phospholipase A-2-activating protein-like [Diaphorina citri]	XP_008479625.1	0	0.50976	0.23101	2.1722	3.2395	2.913	0.246923	2.7749
PREDICTED: ER membrane protein complex subunit 10 [Diaphorina citri]	XP_008475127.1	8	5	8	11	15	9	7	11.6667
PREDICTED: stromal interaction molecule homolog, partial [Diaphorina citri]	XP_008481363.1	2	1	3	3	4	9	2	5.33333
PREDICTED: phenylalanine--tRNA ligase beta subunit-like [Diaphorina citri]	XP_008482442.1	2.1651	1.4434	2.1651	4.3302	8.217	3.6085	1.92453	5.38523
PREDICTED: E3 ubiquitin-protein ligase Bre1-like [Diaphorina citri]	XP_008478774.1	0	0	1	0	2	6	0.333333	2.66667
PREDICTED: casein kinase II subunit alpha-like [Diaphorina citri]	XP_008476911.1	0	0	1	1	2	5	0.333333	2.66667
PREDICTED: tetratricopeptide repeat protein 14 homolog [Diaphorina citri]	XP_008468087.1	0	1	0	2	0	6	0.333333	2.66667
PREDICTED: uncharacterized protein LOC103508333 [Diaphorina citri]	XP_008471102.1	0.57534	0.28767	0.57534	0.86301	3.3013	3.0137	0.47945	2.39267
PREDICTED: tryptophan--tRNA ligase, cytoplasmic [Diaphorina citri]	XP_008484228.1	0	1	0	1	4	3	0.333333	2.66667
PREDICTED: chitinase-3-like protein 1 [Diaphorina citri]	XP_008473634.1	1	0	0	1	3	4	0.333333	2.66667
PREDICTED: polymerase delta-interacting protein 2 [Diaphorina citri]	XP_008488193.1	1	0	0	2	2	4	0.333333	2.66667
PREDICTED: ABC transporter F family member 4 [Diaphorina citri]	XP_008487780.1	1	0	0	1	3	4	0.333333	2.66667
PREDICTED: importin-7-like [Diaphorina citri]	XP_008479661.1	0	0.34629	0.34629	3.3463	3.8657	0.69257	0.23086	2.63486
PREDICTED: transketolase-like protein 2 [Diaphorina citri]	XP_008485145.1	105.48	102.48	97.484	97	115	106	101.815	106
PREDICTED: aldehyde dehydrogenase, mitochondrial-like [Diaphorina citri]	XP_008476305.1	91	101	94	91	109	100	95.3333	100
PREDICTED: putative leucine-rich repeat-containing protein DDB_G0290503 [Diaphorina citri]	XP_008480933.1	2	4	3	5	7	8	3	6.66667
PREDICTED: uncharacterized protein LOC103525035 [Diaphorina citri]	XP_008488304.1	2.148	4.5934	2.148	6.018	9.018	5.574	2.96313	6.87
PREDICTED: sialidase-like isoform X3 [Diaphorina citri]	XP_008481921.1	5.5188	1.5768	2.3652	6.3071	6.3071	7.0955	3.1536	6.5699
PREDICTED: lissencephaly-1 homolog [Diaphorina citri]	XP_008470230.1	6	4	2	5	14	5	4	8
PREDICTED: polypeptide N-acetylgalactosaminyltransferase 5-like [Diaphorina citri]	XP_008476733.1	2	1	1	3	1	9	1.33333	4.33333
PREDICTED: striatin-3-like [Diaphorina citri]	XP_008472545.1	2	1	1	5	4	4	1.33333	4.33333
PREDICTED: 15-hydroxyprostaglandin dehydrogenase [NAD(+)]-like isoform X5 [Diaphorina citri]	XP_008471075.1	28.21	24.824	22.568	30.09	28.586	35.356	25.2007	31.344
PREDICTED: peroxisomal multifunctional enzyme A-like [Diaphorina citri]	XP_008469375.1	50.464	38.541	43.311	41.004	50.775	57.851	44.1053	49.8767
PREDICTED: neural cell adhesion molecule 2-like [Diaphorina citri]	XP_008471629.1	7	12	12	18	12	16	10.3333	15.3333
putative beta-NAC-like protein [Diaphorina citri]	ABG82010.1	16.525	13.896	15.586	20.656	21.032	20.656	15.3357	20.7813
PREDICTED: aminopeptidase N-like [Diaphorina citri]	XP_008471923.1	42	61	61	43	57	81	54.6667	60.3333
PREDICTED: NSFL1 cofactor p47-like [Diaphorina citri]	XP_008467645.1	41	31	30	38	33	49	34	40
PREDICTED: glutathione S-transferase-like, partial [Diaphorina citri]	XP_008475195.1	12.136	10.568	11.136	9	25	15	11.28	16.3333
PREDICTED: putative GPI-anchored protein PB15E9.01c [Diaphorina citri]	XP_008480396.1	8.5404	9.8213	7.5618	19.047	9.1237	11.843	8.64117	13.3379
PREDICTED: interleukin enhancer-binding factor 2-like [Diaphorina citri]	XP_008478291.1	1.228	2.8562	3.27	2.8697	8.1548	5.3121	2.4514	5.44553
PREDICTED: cleavage and polyadenylation specificity factor subunit 5 [Diaphorina citri]	XP_008483994.1	7	6	6	12	12	8	6.33333	10.6667
PREDICTED: single-stranded DNA-binding protein 3 [Diaphorina citri]	XP_008484071.1	4	1	2	5	5	7	2.33333	5.66667
PREDICTED: signal peptidase complex catalytic subunit SEC11A-like [Diaphorina citri]	XP_008476695.1	2	1	4	2	9	6	2.33333	5.66667
PREDICTED: ATP-dependent RNA helicase Ddx1 [Diaphorina citri]	XP_008475034.1	9	9	9	14	11	16	9	13.6667
PREDICTED: uncharacterized protein LOC103507166 isoform X1 [Diaphorina citri]	XP_008469837.1	7	8	5	6	10	17	6.66667	11
PREDICTED: importin-5 [Diaphorina citri]	XP_008476842.1	2	2	1	0.58783	10.588	2.5878	1.66667	4.58788
PREDICTED: vacuolar protein sorting-associated protein 13A-like [Diaphorina citri]	XP_008469566.1	0.58574	1.1715	1.1715	2.9287	5.2716	2.9287	0.976247	3.70967
PREDICTED: serine/threonine-protein kinase OSR1 isoform X1 [Diaphorina citri]	XP_008474487.1	1	1	3	6	2	6	1.66667	4.66667
PREDICTED: ras-related protein Rab6-like [Diaphorina citri]	XP_008468297.1	1.124	1.213	2.4818	5.4487	6.3057	2.6268	1.60627	4.79373
PREDICTED: uncharacterized protein LOC103513381 [Diaphorina citri]	XP_008476428.1	1	2	0	4	3	4	1	3.66667
PREDICTED: histone H2A-like [Diaphorina citri]	XP_008469968.1	17.087	16.748	20.087	24.087	20.748	25.087	17.974	23.3073
PREDICTED: plasminogen activator inhibitor 1 RNA-binding protein-like [Diaphorina citri]	XP_008474367.1	43	32	35	36	37	54	36.6667	42.3333
PREDICTED: LOW QUALITY PROTEIN: importin subunit alpha-6-like [Diaphorina citri]	XP_008483998.1	4.3418	1	2.5612	4.903	4.6836	8.4642	2.63433	6.01693
PREDICTED: vacuolar protein sorting-associated protein 4B-like, partial [Diaphorina citri]	XP_008475371.1	2.7831	2.7831	2.7831	3.5661	7.3492	7.1323	2.7831	6.01587
PREDICTED: small ubiquitin-related modifier 3 [Diaphorina citri]	XP_008477124.1	5	2	1	7	6	5	2.66667	6
PREDICTED: uncharacterized protein LOC103517653 [Diaphorina citri]	XP_008480917.1	2	3	3	6	4	8	2.66667	6
PREDICTED: prolyl endopeptidase-like [Diaphorina citri]	XP_008477893.1	6.1658	4.3323	6.6662	11.332	9.1651	8.4982	5.72143	9.6651
elongation factor Tu [Candidatus Carsonella ruddii DC]	AGS06673.1	64.841	54.448	62.963	52.297	62.419	82.422	60.7507	65.7127
PREDICTED: myb-like protein X [Diaphorina citri]	XP_008471746.1	5.6887	3.8962	2.8962	6.3443	9.4646	7.0165	4.16037	7.60847
PREDICTED: lactoylglutathione lyase isoform X1 [Diaphorina citri]	XP_008470129.1	21	19	21	28	23	26	20.3333	25.6667
PREDICTED: glycylpeptide N-tetradecanoyltransferase 1-like [Diaphorina citri]	XP_008488305.1	23.979	18.703	21	14	33.741	33	21.2273	26.9137
PREDICTED: serine/threonine-protein kinase 25 [Diaphorina citri]	XP_008477383.1	3	0	3	4	7	4	2	5
PREDICTED: probable phenylalanine--tRNA ligase alpha subunit isoform X1 [Diaphorina citri]	XP_008473427.1	3.5322	3.3763	2.5322	4.8441	10.909	2.8441	3.1469	6.19907
PREDICTED: ubiquitin carboxyl-terminal hydrolase 10-like [Diaphorina citri]	XP_008483957.1	3	4	2	6	8	5	3	6.33333
PREDICTED: platelet-derived growth factor receptor alpha-like [Diaphorina citri]	XP_008476276.1	2	2	2	4	6	5	2	5
PREDICTED: ubiquitin thioesterase OTU1 isoform X1 [Diaphorina citri]	XP_008479678.1	2	2	2	4	6	5	2	5
PREDICTED: ejaculatory bulb-specific protein 3-like, partial [Diaphorina citri]	XP_008482475.1	6.4638	6.1423	6.8867	9.3847	9.1291	12.339	6.4976	10.2843
PREDICTED: uncharacterized protein LOC103509806 [Diaphorina citri]	XP_008472660.1	28	20	30	31	30	33	26	31.3333
PREDICTED: uncharacterized protein LOC103505414 [Diaphorina citri]	XP_008467965.1	3.3919	5.4271	4.0703	8.4271	8.1055	7.7487	4.29643	8.09377
PREDICTED: CTP synthase-like, partial [Diaphorina citri]	XP_008469564.1	0	0.82853	0.82853	2.0713	4.7284	2.0713	0.552353	2.957
PREDICTED: translational activator GCN1-like [Diaphorina citri]	XP_008476984.1	0	0	2	3	4	2	0.666667	3
PREDICTED: SAFB-like transcription modulator [Diaphorina citri]	XP_008478380.1	8	5	6	8	11	12	6.33333	10.3333
PREDICTED: nuclear pore complex protein Nup98-Nup96 [Diaphorina citri]	XP_008487067.1	1	1	0	2	5	2	0.666667	3
PREDICTED: RNA polymerase-associated protein CTR9 homolog [Diaphorina citri]	XP_008471953.1	0	0	2	2	2	5	0.666667	3
PREDICTED: exosome complex component rrp45-like isoform X1 [Diaphorina citri]	XP_008480800.1	0	1	1	1	5	3	0.666667	3
PREDICTED: 28S ribosomal protein S29, mitochondrial-like [Diaphorina citri]	XP_008488213.1	0	1	1	2	6	1	0.666667	3
PREDICTED: fasciclin-2, partial [Diaphorina citri]	XP_008486145.1	2	0	0	2	2	5	0.666667	3
PREDICTED: DNA-directed RNA polymerase II subunit 1-like [Diaphorina citri]	XP_008467978.1	0	1	1	8	0	1	0.666667	3
PREDICTED: aspartate aminotransferase, mitochondrial-like [Diaphorina citri]	XP_008483699.1	66.282	63.402	72.897	70.816	72.879	72.84	67.527	72.1783
PREDICTED: synaptic vesicle membrane protein VAT-1 homolog-like [Diaphorina citri]	XP_008467510.1	6.8034	10.357	9.8034	10.679	10.902	18.134	8.98793	13.2383
PREDICTED: dnaJ homolog subfamily B member 11 isoform X2 [Diaphorina citri]	XP_008475495.1	12.799	13.356	12.243	15.025	17.808	18.921	12.7993	17.2513
PREDICTED: proteasome subunit beta type-7-like [Diaphorina citri]	XP_008467807.1	13	16	9	18	18	16	12.6667	17.3333
PREDICTED: uncharacterized protein LOC103509181 [Diaphorina citri]	XP_008471998.1	2	1	1	2	8	2	1.33333	4
PREDICTED: guanylate kinase-like, partial [Diaphorina citri]	XP_008483500.1	6	6	8	12	10	10	6.66667	10.6667
PREDICTED: protein held out wings-like [Diaphorina citri]	XP_008470134.1	7	4	3	7	9	9	4.66667	8.33333
PREDICTED: leukotriene A-4 hydrolase-like, partial [Diaphorina citri]	XP_008479413.1	7.1646	6.6371	12.747	11.11	13.165	16.165	8.84957	13.48
PREDICTED: tumor susceptibility gene 101 protein-like [Diaphorina citri]	XP_008467665.1	6.5937	4.7562	2.7562	6.5937	8.5124	10.269	4.70203	8.45837
PREDICTED: lachesin-like [Diaphorina citri]	XP_008487700.1	1.0211	1.5316	1.5316	3.5316	4.5316	4.0422	1.36143	4.03513
PREDICTED: uncharacterized protein LOC103517171 [Diaphorina citri]	XP_008480414.1	1	1	2	4	4	4	1.33333	4
PREDICTED: longitudinals lacking protein, isoforms A/B/D/L-like [Diaphorina citri]	XP_008469687.1	1.3981	2.7962	0	0.79618	3.9904	6.5924	1.3981	3.79299
PREDICTED: proteasome subunit beta type-5 [Diaphorina citri]	XP_008470711.1	16	10	14	18	22	14	13.3333	18
PREDICTED: solute carrier family 2, facilitated glucose transporter member 12-like [Diaphorina citri]	XP_008480780.1	6.8592	4.8592	3	8.3381	9.5775	8.7184	4.90613	8.878
PREDICTED: DEAD-box helicase Dbp80, partial [Diaphorina citri]	XP_008484238.1	4	3	3	5	8	7	3.33333	6.66667
PREDICTED: glycine-rich cell wall structural protein 1.8-like, partial [Diaphorina citri]	XP_008487224.1	6	4	5	8	7	11	5	8.66667
PREDICTED: putative uncharacterized protein DDB_G0279653 isoform X2 [Diaphorina citri]	XP_008482613.1	0	0.43554	0.54443	2.5444	2.4355	1.98	0.326657	2.31997
PREDICTED: uncharacterized protein LOC103516968 isoform X2 [Diaphorina citri]	XP_008480184.1	8.0084	6.6745	7.3423	10.344	9.6762	13.681	7.34173	11.2337
PREDICTED: soma ferritin-like, partial [Diaphorina citri]	XP_008484887.1	41	39	39	35	47	52	39.6667	44.6667
PREDICTED: death-associated protein 1 [Diaphorina citri]	XP_008482141.1	37	34	36	39	33	50	35.6667	40.6667
PREDICTED: soluble calcium-activated nucleotidase 1 [Diaphorina citri]	XP_008479405.1	0	0	0	1.6938	1.3876	2.0815	0	1.72097
PREDICTED: echinoderm microtubule-associated protein-like 2 isoform X1 [Diaphorina citri]	XP_008468144.1	6.8629	5.3378	9.9131	10.676	13.726	9.9131	7.37127	11.4384
PREDICTED: ABC transporter G family member 23-like, partial [Diaphorina citri]	XP_008485255.1	0	0	0	0.28195	2.8057	1.4229	0	1.50352
PREDICTED: uncharacterized threonine-rich GPI-anchored glycoprotein PJ4664.02-like [Diaphorina citri]	XP_008473716.1	0	0	0	4	0	1	0	1.66667
PREDICTED: uncharacterized protein LOC103508608 [Diaphorina citri]	XP_008471387.1	0.48071	0	0.24035	1.9228	2.1632	3.1246	0.240353	2.40353
PREDICTED: protein lethal(2) giant larvae-like [Diaphorina citri]	XP_008478941.1	0	0	0	0	2	3	0	1.66667
PREDICTED: LOW QUALITY PROTEIN: protein argonaute-2 [Diaphorina citri]	XP_008470313.1	1	0	0	1	3	3	0.333333	2.33333
PREDICTED: MAGUK p55 subfamily member 6-like, partial [Diaphorina citri]	XP_008484913.1	0	0.40487	0	1.4049	0	3.2024	0.134957	1.53577
PREDICTED: uncharacterized protein LOC103510888 [Diaphorina citri]	XP_008473807.1	0	0	0	0	0	5.2541	0	1.75137
PREDICTED: transcriptional repressor p66-beta [Diaphorina citri]	XP_008474311.1	1	0	0	1	4	2	0.333333	2.33333
PREDICTED: protein-L-isoaspartate(D-aspartate) O-methyltransferase-like isoform X1 [Diaphorina citri]	XP_008468533.1	0	0	0.40149	1.606	1.606	1.606	0.13383	1.606
PREDICTED: bromodomain-containing protein 3-like [Diaphorina citri]	XP_008477173.1	0	0	1	1	4	2	0.333333	2.33333
PREDICTED: dihydropteridine reductase-like [Diaphorina citri]	XP_008485100.1	0	0	0	0.84555	2.3938	1.3617	0	1.53368
PREDICTED: uncharacterized protein LOC103509792 [Diaphorina citri]	XP_008472644.1	0	0	0	2	3	0	0	1.66667
PREDICTED: transcription elongation regulator 1-like [Diaphorina citri]	XP_008472987.1	0	0	0	2	2	1	0	1.66667
PREDICTED: membrane-associated guanylate kinase, WW and PDZ domain-containing protein 2 [Diaphorina citri]	XP_008469941.1	0	0	0	1	2	2	0	1.66667
PREDICTED: tubulin beta chain-like [Diaphorina citri]	XP_008471096.1	26.606	24.087	22.496	29.265	31.616	26.674	24.3963	29.185
PREDICTED: flocculation protein FLO11-like [Diaphorina citri]	XP_008469624.1	1	0	0	1	2	4	0.333333	2.33333
PREDICTED: DNA-directed RNA polymerase II subunit RPB3, partial [Diaphorina citri]	XP_008485524.1	0	0	0.40181	0.40181	2.2054	2.4018	0.133937	1.66967
PREDICTED: protein argonaute 10-like [Diaphorina citri]	XP_008481394.1	0	0	0	2	0	3	0	1.66667
PREDICTED: AP-1 complex subunit gamma-1-like [Diaphorina citri]	XP_008478776.1	0	0	0	0.62924	2.2585	1.6292	0	1.50565
PREDICTED: uncharacterized protein LOC103523870 [Diaphorina citri]	XP_008487102.1	0	0	0	2	0	3	0	1.66667
PREDICTED: putative riboflavin kinase [Diaphorina citri]	XP_008470596.1	0	0	1	1	2	4	0.333333	2.33333
PREDICTED: uncharacterized protein LOC103506037 [Diaphorina citri]	XP_008468638.1	0	0	0	0	2	3	0	1.66667
PREDICTED: casein kinase I isoform gamma-3-like [Diaphorina citri]	XP_008468929.1	0	0	0	0	2	2.5469	0	1.51563
PREDICTED: peroxidase-like [Diaphorina citri]	XP_008475350.1	0	0	0	1.443	2.7215	0.72148	0	1.62866
PREDICTED: COP9 signalosome complex subunit 3-like [Diaphorina citri]	XP_008472874.1	0	0	0	0	5	0	0	1.66667
PREDICTED: tetratricopeptide repeat protein 5-like [Diaphorina citri]	XP_008486868.1	0	0	0	2	2	1	0	1.66667
PREDICTED: RNA polymerase II-associated factor 1 homolog [Diaphorina citri]	XP_008482812.1	0	0	0	0	1	4	0	1.66667
PREDICTED: LOW QUALITY PROTEIN: calcium-binding mitochondrial carrier protein Aralar1-like, partial [Diaphorina citri]	XP_008476655.1	0	0	0	0	2.7662	1.7662	0	1.5108
PREDICTED: protein mago nashi homolog isoform X1 [Diaphorina citri]	XP_008474540.1	0	0	0	1	1	3	0	1.66667
PREDICTED: UDP-glucose:glycoprotein glucosyltransferase 1-like, partial [Diaphorina citri]	XP_008483314.1	0	0	0	0.81171	0.81171	3.0146	0	1.54601
PREDICTED: formin-A [Diaphorina citri]	XP_008468434.1	0	0	0	1	0	4	0	1.66667
PREDICTED: B-cell receptor-associated protein 31 [Diaphorina citri]	XP_008476501.1	0	0	1	1	4.5811	1	0.333333	2.1937
PREDICTED: CCR4-NOT transcription complex subunit 7 [Diaphorina citri]	XP_008475086.1	0	0	0	0	3	2	0	1.66667
PREDICTED: tRNA-splicing ligase RtcB homolog [Diaphorina citri]	XP_008483491.1	0	0	0	2	1.8823	1	0	1.62743
PREDICTED: casein kinase I isoform alpha-like [Diaphorina citri]	XP_008477554.1	0	0	0.63208	2.6321	1.2642	3.2642	0.210693	2.38683
ATP-dependent Clp protease ATP-binding subunit ClpX [Candidatus Carsonella ruddii DC]	AGS06578.1	0	0	0	1	3	1	0	1.66667
PREDICTED: regulation of nuclear pre-mRNA domain-containing protein 1A [Diaphorina citri]	XP_008486668.1	0	0	0	2	1	2	0	1.66667
PREDICTED: ATP-binding cassette sub-family D member 3 [Diaphorina citri]	XP_008470322.1	0	0	0	0	2	3	0	1.66667
PREDICTED: chromobox protein homolog 3-like, partial [Diaphorina citri]	XP_008485777.1	1	0	0	2	3	2	0.333333	2.33333
PREDICTED: pre-mRNA-splicing factor Slu7-like [Diaphorina citri]	XP_008481815.1	0	0	0	1.7818	1	1.7818	0	1.5212
PREDICTED: mRNA export factor [Diaphorina citri]	XP_008467706.1	0	0	0	1	3	1	0	1.66667
PREDICTED: tRNA (uracil-5-)-methyltransferase homolog A-like [Diaphorina citri]	XP_008474548.1	0	0	0	1.775	1.1625	1.775	0	1.57083
PREDICTED: LOW QUALITY PROTEIN: tubulin--tyrosine ligase-like protein 12 [Diaphorina citri]	XP_008467556.1	0	0	0	1	4	0	0	1.66667
PREDICTED: cuticle protein 70, isoforms A and B-like, partial [Diaphorina citri]	XP_008487333.1	0	0	0	0	1	4	0	1.66667
PREDICTED: thymidylate synthase [Diaphorina citri]	XP_008468587.1	0	0	0	1	2	2	0	1.66667
PREDICTED: uncharacterized protein LOC103515870 [Diaphorina citri]	XP_008479034.1	0	0	0	1	3	1	0	1.66667
PREDICTED: uncharacterized protein LOC103513937 isoform X1 [Diaphorina citri]	XP_008477016.1	0	0	0	2	1	2	0	1.66667
PREDICTED: nardilysin-like [Diaphorina citri]	XP_008470058.1	0	0	0	0	3	2	0	1.66667
PREDICTED: actin-related protein 2/3 complex subunit 4 [Diaphorina citri]	XP_008471250.1	0	0	0	2	2	1	0	1.66667
PREDICTED: protein lethal(2) giant larvae-like [Diaphorina citri]	XP_008484164.1	0	0	1	3	2	2	0.333333	2.33333
PREDICTED: splicing factor 3A subunit 2-like [Diaphorina citri]	XP_008482833.1	0	0	0	1	3	1	0	1.66667
PREDICTED: uncharacterized protein LOC103510694 [Diaphorina citri]	XP_008473600.1	0	0	0	2	2	1	0	1.66667
PREDICTED: uncharacterized protein LOC103515333 [Diaphorina citri]	XP_008478495.1	0	1	0	2	1	4	0.333333	2.33333
PREDICTED: pumilio homolog 2-like [Diaphorina citri]	XP_008476985.1	0	0	0	1	1	3	0	1.66667
PREDICTED: xanthine dehydrogenase-like [Diaphorina citri]	XP_008468989.1	0	0	0	1	2.1549	2.1549	0	1.76993
PREDICTED: uncharacterized protein DDB_G0274915-like [Diaphorina citri]	XP_008469844.1	0	0	0	0.5388	1.5388	2.8082	0	1.6286
PREDICTED: actin-related protein 2/3 complex subunit 2 [Diaphorina citri]	XP_008485075.1	0	0	0	0.68893	3.7557	0.68893	0	1.71119
PREDICTED: collagen alpha-1(III) chain-like, partial [Diaphorina citri]	XP_008478399.1	0	0	0	0	1	4	0	1.66667
PREDICTED: probable cytochrome P450 305a1, partial [Diaphorina citri]	XP_008482591.1	0	0	0	0	4	1	0	1.66667
PREDICTED: putative fatty acyl-CoA reductase CG8306 [Diaphorina citri]	XP_008469413.1	0	0	0	1	2	2	0	1.66667
PREDICTED: uncharacterized protein LOC103513672 [Diaphorina citri]	XP_008476742.1	0	0	0	1	3	1	0	1.66667
PREDICTED: splicing factor 3B subunit 6-like protein [Diaphorina citri]	XP_008476138.1	0	0	0	0	3	2	0	1.66667
PREDICTED: uncharacterized protein LOC103516356 [Diaphorina citri]	XP_008479542.1	0	0	0	1	3	1	0	1.66667
PREDICTED: uncharacterized protein LOC103514828 isoform X2 [Diaphorina citri]	XP_008477972.1	2.6898	2.8691	5.0485	6.5864	3.2278	11.097	3.5358	6.9704
PREDICTED: ubiquitin carboxyl-terminal hydrolase isozyme L5-like [Diaphorina citri]	XP_008477841.1	13	10	10	16	21	9	11	15.3333
PREDICTED: LOW QUALITY PROTEIN: protein transport protein Sec23B [Diaphorina citri]	XP_008482918.1	3.5717	3.5717	3.5717	5.7147	6.0004	9.2864	3.5717	7.0005
PREDICTED: LOW QUALITY PROTEIN: glycine dehydrogenase (decarboxylating), mitochondrial [Diaphorina citri]	XP_008484443.1	7	5.9259	10.889	8.8888	11.889	15.852	7.9383	12.2099
PREDICTED: pentatricopeptide repeat-containing protein At1g05670, mitochondrial-like [Diaphorina citri]	XP_008473861.1	18.587	12.587	19.116	20.232	24.703	18.703	16.7633	21.2127
PREDICTED: dihydropyrimidinase-like, partial [Diaphorina citri]	XP_008472395.1	65	49	49	62	50	64	54.3333	58.6667
PREDICTED: putative uncharacterized protein DDB_G0286901 [Diaphorina citri]	XP_008467982.1	2	2	1	3	3	7	1.66667	4.33333
PREDICTED: uncharacterized protein LOC103505876 [Diaphorina citri]	XP_008468470.1	1	1	3	5	2	6	1.66667	4.33333
PREDICTED: membrane-associated progesterone receptor component 1-like [Diaphorina citri]	XP_008481984.1	1	2	2	3	7	3	1.66667	4.33333
PREDICTED: LOW QUALITY PROTEIN: serine/threonine-protein phosphatase 2A 65 kDa regulatory subunit A alpha isoform-like [Diaphorina citri]	XP_008479230.1	42.6	36.6	33.228	31.019	59.504	35.438	37.476	41.987
PREDICTED: uncharacterized protein LOC103514164 [Diaphorina citri]	XP_008477252.1	24	22	16	24	22	30	20.6667	25.3333
PREDICTED: ubiquitin carboxyl-terminal hydrolase 7-like, partial [Diaphorina citri]	XP_008484874.1	0.082787	0.66511	2.0781	2.7432	4.8213	2.826	0.941999	3.4635
PREDICTED: uncharacterized protein LOC103510495 [Diaphorina citri]	XP_008473390.1	1	0	2	3	3	4	1	3.33333
PREDICTED: SWI/SNF-related matrix-associated actin-dependent regulator of chromatin subfamily B member 1-A-like [Diaphorina citri]	XP_008476915.1	2	1	0	2	5	3	1	3.33333
PREDICTED: glutamate--cysteine ligase regulatory subunit [Diaphorina citri]	XP_008481585.1	1	1	1	3	3	4	1	3.33333
PREDICTED: sex-lethal homolog isoform X1 [Diaphorina citri]	XP_008476189.1	15.325	12.771	13.622	14.473	18.73	22.136	13.906	18.4463
PREDICTED: uncharacterized protein LOC103524263 [Diaphorina citri]	XP_008487494.1	5	3	5	8	6	9	4.33333	7.66667
PREDICTED: protein henna-like [Diaphorina citri]	XP_008487883.1	12.273	7.7668	9.5201	9.5201	16.78	16.287	9.8533	14.1957
PREDICTED: NADPH--cytochrome P450 reductase-like [Diaphorina citri]	XP_008473772.1	12	8	9	12	13	16	9.66667	13.6667
PREDICTED: aromatic-L-amino-acid decarboxylase-like [Diaphorina citri]	XP_008473191.1	4	3	2	2	12	4	3	6
PREDICTED: 28S ribosomal protein S18b, mitochondrial [Diaphorina citri]	XP_008477209.1	6	3	5	10	7	7	4.66667	8
PREDICTED: signal peptidase complex catalytic subunit SEC11A-like [Diaphorina citri]	XP_008476694.1	2	3	4	2	9	7	3	6
PREDICTED: elongation factor 1-alpha [Diaphorina citri]	XP_008478125.1	672	645	506	676	679	715	607.667	690
PREDICTED: LOW QUALITY PROTEIN: calphotin-like [Diaphorina citri]	XP_008467548.1	414	403	384	846	893	916	400.333	885
PREDICTED: titin-like, partial [Diaphorina citri]	XP_008486998.1	2.8079	9.3361	8.305	15.336	16.554	19.926	6.81633	17.272
PREDICTED: heat shock protein 83-like [Diaphorina citri]	XP_008473647.1	164.82	143.14	130.21	150.75	192.49	184.01	146.057	175.75
PREDICTED: LOW QUALITY PROTEIN: heat shock 70 kDa protein cognate 3-like [Diaphorina citri]	XP_008476889.1	468.7	428.95	437.07	527.38	591.41	595.97	444.907	571.587
PREDICTED: cuticle protein 21-like [Diaphorina citri]	XP_008478820.1	25.179	25.179	21.765	387.45	469.2	495.09	24.041	450.58
PREDICTED: cuticle protein 7-like, partial [Diaphorina citri]	XP_008486358.1	25.464	25.464	22.011	360.3	439.86	462.06	24.313	420.74
PREDICTED: translation elongation factor 2 [Diaphorina citri]	XP_008481482.1	343	281	335	531	654	584	319.667	589.667
PREDICTED: V-type proton ATPase catalytic subunit A [Diaphorina citri]	XP_008470205.1	434	400	400	456	466	475	411.333	465.667
molecular chaperone DnaK [Candidatus Carsonella ruddii DC]	AGS06568.1	247.11	238.69	249.06	282.43	271.76	338.82	244.953	297.67
PREDICTED: heat shock 70 kDa protein F, mitochondrial-like isoform X1 [Diaphorina citri]	XP_008483637.1	153.5	149.17	153.7	170.08	166.75	206.69	152.123	181.173
PREDICTED: larval cuticle protein A2B-like, partial [Diaphorina citri]	XP_008479881.1	120	124	104	602	659	734	116	665
PREDICTED: cuticle protein 18.6, isoform B-like [Diaphorina citri]	XP_008467424.1	151.8	136.41	128.82	492.84	341.39	326	139.01	386.743
PREDICTED: LOW QUALITY PROTEIN: adhesive plaque matrix protein-like, partial [Diaphorina citri]	XP_008475167.1	82.199	74.59	60.184	276.16	204.61	192	72.3243	224.257
PREDICTED: tubulin beta-1 chain [Diaphorina citri]	XP_008480683.1	452.59	408.21	406.53	533.3	473.06	468.51	422.443	491.623
PREDICTED: probable cyclin-dependent serine/threonine-protein kinase DDB_G0292550, partial [Diaphorina citri]	XP_008477908.1	194	232	223	721	546	538	216.333	601.667
PREDICTED: neurofilament heavy polypeptide-like [Diaphorina citri]	XP_008477350.1	231	208	184	430	361	504	207.667	431.667
PREDICTED: histone H2B-like [Diaphorina citri]	XP_008481587.1	170.03	199.25	127.63	359.61	265.17	591.46	165.637	405.413
PREDICTED: cuticle protein 7-like [Diaphorina citri]	XP_008470594.1	135	129	117	633	456	439	127	509.333
PREDICTED: skin secretory protein xP2-like [Diaphorina citri]	XP_008477120.1	278.23	250.61	245.99	265.49	345	314.94	258.277	308.477
PREDICTED: cuticle protein 7-like [Diaphorina citri]	XP_008479387.1	38	33	30	762	463	539	33.6667	588
PREDICTED: uncharacterized protein LOC103506532 [Diaphorina citri]	XP_008469144.1	232	184	169	255	260	266	195	260.333
PREDICTED: endocuticle structural glycoprotein SgAbd-2-like [Diaphorina citri]	XP_008475148.1	156	151	156	216	182	223	154.333	207
PREDICTED: heat shock 70 kDa protein cognate 4 [Diaphorina citri]	XP_008473539.1	229.98	201.96	200.71	250.99	271.67	258.97	210.883	260.543
PREDICTED: heat shock 70 kDa protein cognate 4-like [Diaphorina citri]	XP_008470348.1	96.726	90.751	91.272	109.85	115.56	107.36	92.9163	110.923
PREDICTED: extensin-like [Diaphorina citri]	XP_008477189.1	194	157	142	250	191	184	164.333	208.333
PREDICTED: spectrin beta chain [Diaphorina citri]	XP_008470128.1	98	141	180	141	200	185	139.667	175.333
PREDICTED: 60S ribosomal protein L3, partial [Diaphorina citri]	XP_008474374.1	47.594	57.711	48.513	192.89	199.65	207.56	51.2727	200.033
putative ribosomal protein L3e, partial [Diaphorina citri]	ABG74707.1	16.406	19.289	18.487	64.111	64.354	63.435	18.0607	63.9667
PREDICTED: guanine nucleotide-binding protein subunit beta-like protein [Diaphorina citri]	XP_008475521.1	162.07	135.17	133.07	259.07	286.07	269.07	143.437	271.403
PREDICTED: endoplasmin-like [Diaphorina citri]	XP_008474043.1	166.53	141.68	145.72	172.68	219.61	197.72	151.31	196.67
PREDICTED: protein disulfide-isomerase-like [Diaphorina citri]	XP_008476263.1	180	163	158	182	241	198	167	207
PREDICTED: cuticle protein 21-like, partial [Diaphorina citri]	XP_008478819.1	24	23	25	541	392	396	24	443
PREDICTED: ubiquitin-like modifier-activating enzyme 1, partial [Diaphorina citri]	XP_008488261.1	93	86	92	182	219	198	90.3333	199.667
PREDICTED: uncharacterized protein LOC103507240 [Diaphorina citri]	XP_008469915.1	123	106	100	251	233	262	109.667	248.667
putative ubiquitin/ribosomal protein S27Ae fusion protein [Diaphorina citri]	ABG81958.1	94.156	81.514	86.854	91.488	108.22	120.45	87.508	106.719
PREDICTED: uncharacterized protein LOC103517766 [Diaphorina citri]	XP_008481034.1	3.8621	1.9311	5.7932	18.667	33.022	59.95	3.86213	37.213
PREDICTED: uncharacterized protein LOC103517767 [Diaphorina citri]	XP_008481035.1	1.3805	0	2.761	6.9026	11.743	31.315	1.3805	16.6535
PREDICTED: uncharacterized protein LOC103523577, partial [Diaphorina citri]	XP_008486833.1	8.5209	1.8232	12.632	42.293	78.8	143.88	7.6587	88.3243
PREDICTED: uncharacterized protein LOC103520858 [Diaphorina citri]	XP_008484178.1	1.2365	0.26458	1.8403	6.1763	11.508	20.978	1.11379	12.8874
PREDICTED: protein disulfide-isomerase A3-like [Diaphorina citri]	XP_008472137.1	146	140	151	164	174	168	145.667	168.667
PREDICTED: lamin Dm0-like [Diaphorina citri]	XP_008473012.1	122.69	112.72	93.739	159.64	170.58	182.59	109.716	170.937
PREDICTED: dystonin-like [Diaphorina citri]	XP_008475087.1	23	46	44	77	116	148	37.6667	113.667
PREDICTED: staphylococcal nuclease domain-containing protein 1-like, partial [Diaphorina citri]	XP_008478994.1	88.734	68.823	88.734	211.07	248.82	227.94	82.097	229.277
PREDICTED: vigilin-like [Diaphorina citri]	XP_008487791.1	83	60	67	197	197	238	70	210.667
PREDICTED: eukaryotic translation initiation factor 5A [Diaphorina citri]	XP_008471649.1	133	105	117	151	172	166	118.333	163
PREDICTED: 60S acidic ribosomal protein P0 [Diaphorina citri]	XP_008468123.1	99.921	88.086	96.402	145.37	152.37	139.06	94.803	145.6
PREDICTED: far upstream element-binding protein 1-like [Diaphorina citri]	XP_008470619.1	69.334	65.022	49.287	120.71	135.66	162.92	61.2143	139.763
PREDICTED: far upstream element-binding protein 1-like [Diaphorina citri]	XP_008485326.1	4.3414	2.8341	2.6452	7.8572	11.742	12.558	3.27357	10.7191
PREDICTED: histone H4 [Diaphorina citri]	XP_008479068.1	40.915	39.414	37.315	87.527	90.724	96.329	39.2147	91.5267
PREDICTED: LOW QUALITY PROTEIN: uncharacterized protein LOC103519435, partial [Diaphorina citri]	XP_008482744.1	37.849	34.35	33.861	56.23	54.624	64.559	35.3533	58.471
PREDICTED: 60S ribosomal protein L5 [Diaphorina citri]	XP_008474018.1	64	67	68	207	236	215	66.3333	219.333
PREDICTED: elongation factor 1-gamma [Diaphorina citri]	XP_008478758.1	93.103	71.279	84.119	158.38	193.9	167.16	82.8337	173.147
PREDICTED: talin-1 [Diaphorina citri]	XP_008469095.1	84	89	97	123	122	140.99	90	128.663
PREDICTED: uncharacterized protein LOC103520974 isoform X1 [Diaphorina citri]	XP_008484297.1	133.77	97.897	109.53	212.77	310.91	188.52	113.732	237.4
PREDICTED: transcription factor BTF3 homolog 4-like [Diaphorina citri]	XP_008470052.1	78.475	63.104	70.414	102.34	105.97	98.344	70.6643	102.218
PREDICTED: staphylococcal nuclease domain-containing protein 1-like [Diaphorina citri]	XP_008476687.1	59	57	70	162	201	191	62	184.667
PREDICTED: transitional endoplasmic reticulum ATPase TER94-like [Diaphorina citri]	XP_008482035.1	107	102	102	128	133	135	103.667	132
putative 60S acidic ribosomal protein P2 [Diaphorina citri]	ABG81987.1	120	112	106	152	169	149	112.667	156.667
PREDICTED: actin-interacting protein 1 isoform X2 [Diaphorina citri]	XP_008474610.1	115.83	99.166	97.962	124.22	117.28	121.28	104.319	120.927
PREDICTED: polyadenylate-binding protein 1-B-like [Diaphorina citri]	XP_008471735.1	92	89	97	142	156	154	92.6667	150.667
putative ribosomal protein S7e [Diaphorina citri]	ABG82008.1	60.501	55.244	57.792	114.78	121.2	119.33	57.8457	118.437
PREDICTED: 40S ribosomal protein S7-like [Diaphorina citri]	XP_008478858.1	21.499	19.756	21.208	39.221	39.802	40.673	20.821	39.8987
PREDICTED: glucose-6-phosphate 1-dehydrogenase-like [Diaphorina citri]	XP_008478581.1	92	88	81	103	114	100	87	105.667
PREDICTED: uncharacterized protein LOC103517768 [Diaphorina citri]	XP_008481036.1	13	4.9811	18.974	78.961	125.93	189.88	12.3184	131.59
PREDICTED: hypoxia up-regulated protein 1-like [Diaphorina citri]	XP_008486694.1	69	61	58	135	181	193	62.6667	169.667
PREDICTED: maternal protein exuperantia [Diaphorina citri]	XP_008469380.1	88	79	91	153	142	155	86	150
PREDICTED: proliferation-associated protein 2G4 [Diaphorina citri]	XP_008472310.1	90	79	88	125	148	154	85.6667	142.333
PREDICTED: LOW QUALITY PROTEIN: myosin heavy chain, non-muscle-like, partial [Diaphorina citri]	XP_008477592.1	42.844	48.892	62.87	162.45	155.45	149.53	51.5353	155.81
PREDICTED: uncharacterized protein LOC103520276, partial [Diaphorina citri]	XP_008483587.1	54.235	50.335	61.069	66.802	78.169	78.802	55.213	74.591
PREDICTED: T-complex protein 1 subunit delta-like isoform X1 [Diaphorina citri]	XP_008472561.1	94.512	66	83	127	149.02	125.51	81.1707	133.843
PREDICTED: RNA-binding protein squid isoform X4 [Diaphorina citri]	XP_008470268.1	92	83	72	141	146	155	82.3333	147.333
PREDICTED: ATP-dependent RNA helicase p62-like [Diaphorina citri]	XP_008472898.1	62.805	62.753	63.805	130.54	155.48	161.47	63.121	149.163
PREDICTED: putative uncharacterized protein DDB_G0282133 [Diaphorina citri]	XP_008475043.1	228.37	204.63	216.01	245.42	232.2	226.07	216.337	234.563
PREDICTED: peroxiredoxin 1 [Diaphorina citri]	XP_008470220.1	133.07	117.07	116.73	131.47	147.12	143.18	122.29	140.59
putative ribosomal protein S15 [Diaphorina citri]	ABG81975.1	59	51	49	143	176	173	53	164
PREDICTED: nucleoplasmin-like protein ANO39 [Diaphorina citri]	XP_008476302.1	62	53	47	123	131	144	54	132.667
PREDICTED: bifunctional purine biosynthesis protein PURH isoform X2 [Diaphorina citri]	XP_008478247.1	55.235	60.078	67.305	61.973	91.521	79.8	60.8727	77.7647
PREDICTED: uncharacterized protein LOC103519413 [Diaphorina citri]	XP_008482719.1	48.889	29.922	31.922	71.878	83.878	113.81	36.911	89.8553
PREDICTED: LOW QUALITY PROTEIN: fatty acid synthase [Diaphorina citri]	XP_008471304.1	35	26	36	60	118	119	32.3333	99
PREDICTED: calphotin-like, partial [Diaphorina citri]	XP_008476867.1	4	1	1	251.6	206.02	266.74	2	241.453
putative elongation factor 1 beta' [Diaphorina citri]	ABG82006.1	95.895	88.93	73.948	134.23	146.56	110.95	86.2577	130.58
PREDICTED: putative GPI-anchored protein PB15E9.01c [Diaphorina citri]	XP_008482570.1	66	60	59	136	144	143	61.6667	141
PREDICTED: 40S ribosomal protein S6 [Diaphorina citri]	XP_008469622.1	56	55	63	141	165	161	58	155.667
PREDICTED: glutamate synthase 1 [NADH], chloroplastic-like [Diaphorina citri]	XP_008487865.1	48.552	58.489	74.111	71.111	80.048	108.54	60.384	86.5663
putative 40S ribosomal protein SA [Diaphorina citri]	ABG81981.1	90.051	77.205	74.216	119.68	130.56	107.81	80.4907	119.35
PREDICTED: 60S ribosomal protein L8 [Diaphorina citri]	XP_008478127.1	33	34	37	132	131	122	34.6667	128.333
PREDICTED: 60S ribosomal protein L4-B-like, partial [Diaphorina citri]	XP_008483413.1	23	28	25	139	168	140	25.3333	149
PREDICTED: regulator of nonsense transcripts 1 [Diaphorina citri]	XP_008472436.1	33.929	20.957	27.972	100.91	116.89	129.87	27.6193	115.89
PREDICTED: heterogeneous nuclear ribonucleoprotein 87F-like [Diaphorina citri]	XP_008468031.1	80.04	65.039	68.04	119.66	106.66	116.23	71.0397	114.183
PREDICTED: intrastrand cross-link recognition protein [Diaphorina citri]	XP_008488199.1	62	62	58	113	110	133	60.6667	118.667
PREDICTED: cystathionine gamma-lyase isoform X1 [Diaphorina citri]	XP_008487857.1	82	72	74	87	124	116	76	109
PREDICTED: 60S ribosomal protein L6 [Diaphorina citri]	XP_008474741.1	55	55	49	146	148	141	53	145
PREDICTED: LOW QUALITY PROTEIN: RNA-binding protein squid-like [Diaphorina citri]	XP_008477678.1	43.203	42.203	42.203	59.742	61.388	59.848	42.5363	60.326
PREDICTED: polyadenylate-binding protein 4-like, partial [Diaphorina citri]	XP_008474790.1	34.718	32.471	29.477	66.456	75.446	76.194	32.222	72.6987
PREDICTED: T-complex protein 1 subunit theta [Diaphorina citri]	XP_008472817.1	82	58	72	85	131	73	70.6667	96.3333
PREDICTED: uncharacterized protein LOC103508051 isoform X1 [Diaphorina citri]	XP_008470806.1	65.558	57.813	54.922	93.464	85.756	109.84	59.431	96.3533
PREDICTED: eukaryotic initiation factor 4A-I-like [Diaphorina citri]	XP_008477775.1	67	54	54	87	130	94	58.3333	103.667
PREDICTED: 60S ribosomal protein L7a [Diaphorina citri]	XP_008472018.1	27	19	29	139	145	146	25	143.333
PREDICTED: inositol-3-phosphate synthase 1-B-like [Diaphorina citri]	XP_008472397.1	12.755	13.755	13.755	128.17	158.33	121.86	13.4217	136.12
PREDICTED: 60S ribosomal protein L10 isoform X1 [Diaphorina citri]	XP_008471213.1	43.849	43.849	46.849	110.96	132.89	118.79	44.849	120.88
PREDICTED: protein 4.1 homolog [Diaphorina citri]	XP_008473804.1	21.722	24.161	18.644	39.769	37.736	46.116	21.509	41.207
PREDICTED: selenide, water dikinase isoform X3 [Diaphorina citri]	XP_008480296.1	41.99	39.599	38.86	57.812	63.507	57.812	40.1497	59.7103
PREDICTED: selenide, water dikinase isoform X1 [Diaphorina citri]	XP_008480283.1	30.01	28.401	29.14	43.188	44.493	43.188	29.1837	43.623
PREDICTED: dentin sialophosphoprotein [Diaphorina citri]	XP_008475106.1	43.82	35.766	27.802	73.585	82.531	96.513	35.796	84.2097
PREDICTED: T-complex protein 1 subunit epsilon isoform X1 [Diaphorina citri]	XP_008472101.1	59.488	34	38	68	119.98	70.488	43.8293	86.156
putative ribosomal protein L7, partial [Diaphorina citri]	ABG74705.1	33.432	33.687	44.412	95.933	105.66	107.79	37.177	103.128
PREDICTED: endocuticle structural glycoprotein SgAbd-2-like [Diaphorina citri]	XP_008480455.1	94	90	83	101	105	114	89	106.667
PREDICTED: eukaryotic translation initiation factor 3 subunit A [Diaphorina citri]	XP_008473410.1	33	38	40	94	121	117	37	110.667
putative ribosomal protein S10e [Diaphorina citri]	ABG81978.1	74	63	69	100	115	109	68.6667	108
PREDICTED: LOW QUALITY PROTEIN: kinesin heavy chain-like [Diaphorina citri]	XP_008471717.1	55	58	55	72	80	82	56	78
PREDICTED: translationally-controlled tumor protein homolog [Diaphorina citri]	XP_008472073.1	94	79	76	96	116	104	83	105.333
PREDICTED: Y-box factor homolog, partial [Diaphorina citri]	XP_008482654.1	79	74	68	110	102	111	73.6667	107.667
PREDICTED: 60S ribosomal protein L4-like [Diaphorina citri]	XP_008470038.1	32	33	39	120	114	120	34.6667	118
PREDICTED: ubiquilin-1 [Diaphorina citri]	XP_008468930.1	42.72	35.676	36.676	54.128	48.128	59.217	38.3573	53.8243
putative ribosomal protein S18 [Diaphorina citri]	ABG81989.1	44	42	45	94	112	107	43.6667	104.333
putative ribosomal protein S2 [Diaphorina citri]	ABG81992.1	68.555	69.984	68.125	129.52	148.52	141.95	68.888	139.997
PREDICTED: dnaJ homolog subfamily A member 1-like isoform X1 [Diaphorina citri]	XP_008476650.1	47.254	43.699	43.746	74.588	84.001	85.493	44.8997	81.3607
PREDICTED: T-complex protein 1 subunit gamma [Diaphorina citri]	XP_008479409.1	70	51	56	62	110	70	59	80.6667
PREDICTED: T-complex protein 1 subunit alpha [Diaphorina citri]	XP_008488287.1	65	58	61	77	112	75	61.3333	88
PREDICTED: T-complex protein 1 subunit eta-like [Diaphorina citri]	XP_008480042.1	59.818	52.144	54.186	71.059	130.84	71.321	55.3827	91.0733
PREDICTED: 6-phosphogluconate dehydrogenase, decarboxylating [Diaphorina citri]	XP_008472897.1	55	57	66	80	98	91	59.3333	89.6667
PREDICTED: glucose dehydrogenase [FAD, quinone]-like [Diaphorina citri]	XP_008487133.1	25.845	17.948	25.742	81.967	95.122	137.35	23.1783	104.813
putative ribosomal protein S3, partial [Diaphorina citri]	ABG74703.1	62.9	62.629	74.9	162.76	169.54	174.33	66.8097	168.877
PREDICTED: cuticle protein 7-like isoform X1 [Diaphorina citri]	XP_008478817.1	29	27	22	343	110	115	26	189.333
putative ribosomal protein S14e [Diaphorina citri]	ABG81984.1	58	60	56	98	112	111	58	107
PREDICTED: tubulin alpha-1 chain-like [Diaphorina citri]	XP_008476859.1	156.84	144.64	150.67	182.15	170.32	166	150.717	172.823
PREDICTED: adhesive plaque matrix protein-like [Diaphorina citri]	XP_008473800.1	0	0	0	190	186	171	0	182.333
PREDICTED: cystathionine beta-synthase-like [Diaphorina citri]	XP_008475735.1	60	51	46	62	64	77	52.3333	67.6667
PREDICTED: vigilin-like [Diaphorina citri]	XP_008470971.1	39	29	27	100	112	127	31.6667	113
PREDICTED: uncharacterized protein LOC103507808 [Diaphorina citri]	XP_008470550.1	37	28	35	99	107	116	33.3333	107.333
PREDICTED: 60S ribosomal protein L14 [Diaphorina citri]	XP_008471266.1	30	20	18	93	89	86	22.6667	89.3333
PREDICTED: 60S ribosomal protein L13-like [Diaphorina citri]	XP_008469641.1	16.231	17.899	18.719	37.902	42.072	42.947	17.6163	40.9737
putative ribosomal protein L13 [Diaphorina citri]	ABG82007.1	22.078	24.347	25.463	51.557	57.229	58.418	23.9627	55.7347
PREDICTED: mantle protein-like [Diaphorina citri]	XP_008477991.1	6	4	4	115.76	76.88	86.88	4.66667	93.1733
PREDICTED: uncharacterized protein LOC103514899, partial [Diaphorina citri]	XP_008478036.1	26	11	11	85	96	101	16	94
PREDICTED: 26S proteasome non-ATPase regulatory subunit 2 [Diaphorina citri]	XP_008475209.1	33	37	44	46	75	53	38	58
PREDICTED: microtubule-associated protein Jupiter-like isoform X2 [Diaphorina citri]	XP_008471442.1	25.823	19.953	20.088	35.962	37.844	43.471	21.9547	39.0923
PREDICTED: heterogeneous nuclear ribonucleoprotein M-like isoform X1 [Diaphorina citri]	XP_008477330.1	44	39	34	62	83	78	39	74.3333
PREDICTED: protein-L-isoaspartate(D-aspartate) O-methyltransferase-like [Diaphorina citri]	XP_008473599.1	66	46	41	76	77	92	51	81.6667
putative ribosomal protein L17 [Diaphorina citri]	ABG82000.1	53	52	47	101	108	107	50.6667	105.333
PREDICTED: uncharacterized protein LOC103519250 [Diaphorina citri]	XP_008482560.1	11	11	8	118	93	151	10	120.667
PREDICTED: repetitive proline-rich cell wall protein 2-like isoform X2 [Diaphorina citri]	XP_008484436.1	56.691	49.725	53.132	106.04	50.782	55.044	53.1827	70.622
PREDICTED: prolyl endopeptidase-like [Diaphorina citri]	XP_008477891.1	32.834	28.668	23.334	54.668	52.835	59.502	28.2787	55.6683
PREDICTED: prolyl endopeptidase-like [Diaphorina citri]	XP_008470783.1	32	22	22	83	80	133	25.3333	98.6667
PREDICTED: uncharacterized protein LOC103524223 [Diaphorina citri]	XP_008487454.1	47	45	42	63	60	92	44.6667	71.6667
PREDICTED: uncharacterized protein LOC103514896 isoform X1 [Diaphorina citri]	XP_008478033.1	14.652	7.5487	4.2195	52.951	62.609	53.847	8.80673	56.469
PREDICTED: uncharacterized protein LOC103514896 isoform X2 [Diaphorina citri]	XP_008478034.1	9.3477	4.4513	1.7805	36.049	42.391	31.153	5.19317	36.531
PREDICTED: zinc finger RNA-binding protein [Diaphorina citri]	XP_008479408.1	29	28	35	75	72	94	30.6667	80.3333
PREDICTED: 40S ribosomal protein S3a [Diaphorina citri]	XP_008478156.1	29	24	24	83	96	96	25.6667	91.6667
PREDICTED: serine hydroxymethyltransferase, cytosolic [Diaphorina citri]	XP_008471532.1	49	46	46	64	78	61	47	67.6667
PREDICTED: uncharacterized protein LOC103511363 [Diaphorina citri]	XP_008474309.1	29.364	21.729	21.729	53.443	40.522	42.872	24.274	45.6123
PREDICTED: uncharacterized protein LOC103523778 [Diaphorina citri]	XP_008487015.1	20.636	15.271	15.271	37.557	28.478	30.128	17.0593	32.0543
PREDICTED: repetitive proline-rich cell wall protein 2-like [Diaphorina citri]	XP_008470233.1	0	0	0	162	136	140	0	146
PREDICTED: LOW QUALITY PROTEIN: skin secretory protein xP2-like [Diaphorina citri]	XP_008481620.1	9.745	10.271	10.745	124.24	129.13	139.24	10.2537	130.87
PREDICTED: 60S ribosomal protein L35a-like [Diaphorina citri]	XP_008479160.1	24.792	26.445	32.229	69.417	72.723	56.195	27.822	66.1117
PREDICTED: phosphoribosylformylglycinamidine synthase-like [Diaphorina citri]	XP_008482177.1	21.341	22.545	22.426	52.364	80.672	69.602	22.104	67.546
PREDICTED: 60S ribosomal protein L21 [Diaphorina citri]	XP_008468582.1	5.4381	4.4381	5.3535	13.23	13.921	13.991	5.07657	13.714
putative ribosomal protein L17/23 [Diaphorina citri]	ABG82011.1	41	41	41	104	105	99	41	102.667
PREDICTED: histone H1-like [Diaphorina citri]	XP_008481589.1	27.264	30.904	28.838	85.108	100.39	107.81	29.002	97.7693
PREDICTED: histone H1-II [Diaphorina citri]	XP_008472772.1	20	21	24	83	116	103	21.6667	100.667
PREDICTED: uncharacterized protein LOC103510074 [Diaphorina citri]	XP_008472931.1	22	18	19	77.347	72.129	86.129	19.6667	78.535
PREDICTED: ATP-dependent RNA helicase dbp2-like [Diaphorina citri]	XP_008486256.1	36.964	27.903	28.916	58.65	52.153	59.647	31.261	56.8167
PREDICTED: ejaculatory bulb-specific protein 3-like isoform X1 [Diaphorina citri]	XP_008478860.1	51.608	51.881	58.316	89.636	82.539	96.754	53.935	89.643
PREDICTED: kinectin-like [Diaphorina citri]	XP_008474163.1	8	14	11	80	103	92	11	91.6667
putative ribosomal protein L19e [Diaphorina citri]	ABG81970.1	26	20	24	90	98	80	23.3333	89.3333
PREDICTED: RNA-binding protein lark [Diaphorina citri]	XP_008487225.1	45	34	29	71	73	66	36	70
PREDICTED: proteoglycan 4-like [Diaphorina citri]	XP_008488247.1	32	36	31	59	77	87	33	74.3333
PREDICTED: eukaryotic translation initiation factor 3 subunit D [Diaphorina citri]	XP_008474839.1	28.938	22.949	29.931	75.826	75.822	68.833	27.2727	73.4937
putative ribosomal protein L27e [Diaphorina citri]	ABG82003.1	33	33	28	89	97	109	31.3333	98.3333
putative ribosomal protein S9 [Diaphorina citri]	ABG81979.1	28.962	36.962	45.93	81.872	82.865	86.865	37.2847	83.8673
PREDICTED: GTP cyclohydrolase 1 [Diaphorina citri]	XP_008469658.1	16	7	5	56	81	103	9.33333	80
PREDICTED: cuticle protein 8-like [Diaphorina citri]	XP_008475164.1	28	28.3	25.9	111.3	108.1	111.8	27.4	110.4
PREDICTED: ubiquitin carboxyl-terminal hydrolase 14-like [Diaphorina citri]	XP_008475189.1	39	29	32	66	64	74	33.3333	68
PREDICTED: 26S protease regulatory subunit 4-like [Diaphorina citri]	XP_008477211.1	52	42	44	56	67	63	46	62
putative ribosomal protein L18e [Diaphorina citri]	ABG81973.1	8	7	15	94	117	97	10	102.667
PREDICTED: 97 kDa heat shock protein-like [Diaphorina citri]	XP_008473805.1	51	46	57	56	62	82.746	51.3333	66.9153
PREDICTED: KH domain-containing, RNA-binding, signal transduction-associated protein 2-like isoform X1 [Diaphorina citri]	XP_008473587.1	53	40	40	64	62	63	44.3333	63
PREDICTED: thioredoxin domain-containing protein 5 [Diaphorina citri]	XP_008478267.1	50	41	44	72	77	82	45	77
PREDICTED: 60S ribosomal protein L12 isoform X1 [Diaphorina citri]	XP_008478463.1	38	36	40	67	72	78	38	72.3333
putative ribosomal protein L32e [Diaphorina citri]	ABG81994.1	18	16	17	85	84	78	17	82.3333
putative ribosomal protein L9 [Diaphorina citri]	ABG81998.1	8	11	23	87	103	108	14	99.3333
PREDICTED: 60S ribosomal protein L22-like [Diaphorina citri]	XP_008480032.1	26	26	25	93	82	68	25.6667	81
PREDICTED: 40S ribosomal protein S19a-like [Diaphorina citri]	XP_008485625.1	33	26	34	80	91	81	31	84
PREDICTED: eukaryotic translation initiation factor 2A [Diaphorina citri]	XP_008477573.1	16.501	16.601	12.601	83.607	80.706	79.806	15.2343	81.373
PREDICTED: eukaryotic translation initiation factor 2A-like, partial [Diaphorina citri]	XP_008485701.1	0	0	0	5.3933	5.2936	9.1939	0	6.62693
PREDICTED: heterogeneous nuclear ribonucleoprotein K-like [Diaphorina citri]	XP_008473011.1	44.988	35.35	37.061	52.343	49.914	61.84	39.133	54.699
PREDICTED: tyrosine--tRNA ligase, cytoplasmic [Diaphorina citri]	XP_008470548.1	36	30	24	43	75	58	30	58.6667
putative ribosomal protein S17e [Diaphorina citri]	ABG81965.1	22	24	26	68	92	85	24	81.6667
PREDICTED: major royal jelly protein 1 [Diaphorina citri]	XP_008477921.1	33	24	24	66	64	69	27	66.3333
PREDICTED: la protein homolog isoform X1 [Diaphorina citri]	XP_008474861.1	28	23	29	62	79	85	26.6667	75.3333
PREDICTED: uncharacterized protein LOC103515898 [Diaphorina citri]	XP_008479063.1	0	0	0	135.14	99.694	129.67	0	121.501
PREDICTED: interaptin-like [Diaphorina citri]	XP_008470862.1	4	6	3	9	5	23	4.33333	12.3333
putative ribosomal protein L15 [Diaphorina citri]	ABG81972.1	21.939	23.909	23.97	68.576	73.455	65.607	23.2727	69.2127
putative ribosomal protein L28 [Diaphorina citri]	ABG82009.1	24.682	22.783	28.479	80.249	85.995	82.944	25.3147	83.0627
PREDICTED: uncharacterized protein LOC103524978 [Diaphorina citri]	XP_008488244.1	19.646	20.788	33.788	79.15	80.292	88.292	24.7407	82.578
PREDICTED: enolase-phosphatase E1-like [Diaphorina citri]	XP_008479074.1	45.903	41.396	37.52	49.273	45.396	75.299	41.6063	56.656
putative ribosomal protein L26e [Diaphorina citri]	ABG81957.1	11	13	10	84	97	83	11.3333	88
putative ribosomal protein S21 [Diaphorina citri]	ABG82014.1	54	51	46	67	78	64	50.3333	69.6667
PREDICTED: uncharacterized protein LOC103513982 [Diaphorina citri]	XP_008477067.1	7.7465	6.6984	6.0864	46.087	47.374	50.162	6.84377	47.8743
PREDICTED: flocculation protein FLO11-like [Diaphorina citri]	XP_008477068.1	9.5084	8.0311	7.1686	53.678	58.493	59.603	8.23603	57.258
PREDICTED: LOW QUALITY PROTEIN: alpha-N-acetylgalactosaminidase [Diaphorina citri]	XP_008487717.1	34.313	27.735	26.104	99.046	97.415	96.468	29.384	97.643
PREDICTED: uncharacterized protein LOC103510441 isoform X1 [Diaphorina citri]	XP_008473319.1	38.575	44.777	41.969	74.16	59.777	80.948	41.7737	71.6283
PREDICTED: rab GDP dissociation inhibitor beta [Diaphorina citri]	XP_008481297.1	34	31	45	55	67	47	36.6667	56.3333
PREDICTED: aspartate aminotransferase, mitochondrial-like [Diaphorina citri]	XP_008487434.1	47.898	45.66	38.137	69.614	62.66	75.421	43.8983	69.2317
PREDICTED: S-adenosylmethionine synthase isoform X1 [Diaphorina citri]	XP_008476311.1	16.911	16.911	16.911	27.672	35.871	24.547	16.911	29.3633
PREDICTED: S-adenosylmethionine synthase isoform X2 [Diaphorina citri]	XP_008476381.1	17.089	16.089	16.089	29.328	35.129	23.453	16.4223	29.3033
PREDICTED: uncharacterized protein LOC103512899 [Diaphorina citri]	XP_008475907.1	30	27	25	60	57	62	27.3333	59.6667
PREDICTED: tubulin beta chain-like [Diaphorina citri]	XP_008486980.1	141.13	131.17	117.99	221.43	250.58	211.23	130.097	227.747
putative ribosomal protein S25 [Diaphorina citri]	ABG81982.1	41	34	34	62	69	75	36.3333	68.6667
PREDICTED: clathrin heavy chain-like, partial [Diaphorina citri]	XP_008481464.1	17	20	31.505	42.515	68.515	72.01	22.835	61.0133
PREDICTED: uncharacterized protein LOC103506377 [Diaphorina citri]	XP_008469016.1	24	24	34	67	68	66	27.3333	67
PREDICTED: cuticle protein 8-like, partial [Diaphorina citri]	XP_008485566.1	19	19.7	17.1	108.7	92.899	140.2	18.6	113.933
PREDICTED: peritrophin-44-like [Diaphorina citri]	XP_008480568.1	38	21	14	44	33	48	24.3333	41.6667
PREDICTED: eukaryotic translation initiation factor 2 subunit 3-like [Diaphorina citri]	XP_008476490.1	40.115	38.041	40.67	51.486	53.338	62.745	39.6087	55.8563
PREDICTED: clathrin heavy chain-like [Diaphorina citri]	XP_008471736.1	26	30	40.495	35.485	48.485	58.99	32.165	47.6533
PREDICTED: vegetative cell wall protein gp1-like [Diaphorina citri]	XP_008477190.1	40	35	28	44	64	54	34.3333	54
PREDICTED: uncharacterized protein LOC103520952, partial [Diaphorina citri]	XP_008484271.1	28	25	25	73	90	91	26	84.6667
PREDICTED: eukaryotic translation initiation factor 3 subunit C [Diaphorina citri]	XP_008479473.1	4	3	7	50	53	77	4.66667	60
PREDICTED: rRNA 2'-O-methyltransferase fibrillarin [Diaphorina citri]	XP_008481927.1	7	3	4	74	86	94	4.66667	84.6667
PREDICTED: protein CDV3 homolog isoform X1 [Diaphorina citri]	XP_008480692.1	32	27	29	60	59	85	29.3333	68
PREDICTED: importin subunit alpha-3 [Diaphorina citri]	XP_008474769.1	19.483	12.828	23.483	34.656	44.656	45.311	18.598	41.541
PREDICTED: putative uncharacterized protein DDB_G0282133 [Diaphorina citri]	XP_008471814.1	23.78	19.78	12	42.89	34.89	63.78	18.52	47.1867
PREDICTED: 40S ribosomal protein S11 isoform X2 [Diaphorina citri]	XP_008470793.1	20.889	20.479	22.479	41.826	44.778	47.32	21.2823	44.6413
PREDICTED: 40S ribosomal protein S11 isoform X1 [Diaphorina citri]	XP_008470786.1	13.111	13.521	13.521	24.174	26.222	28.68	13.3843	26.3587
PREDICTED: inosine-5'-monophosphate dehydrogenase [Diaphorina citri]	XP_008471050.1	37	33	32	43	81	60	34	61.3333
putative ribosomal protein L18A [Diaphorina citri]	ABG81969.1	11	8	14	48	56	55	11	53
PREDICTED: serine--tRNA ligase, cytoplasmic [Diaphorina citri]	XP_008483028.1	24.048	22.374	23.781	40.389	48.865	51.702	23.401	46.9853
PREDICTED: peritrophin-1-like [Diaphorina citri]	XP_008487571.1	34	27	22	54	52	48	27.6667	51.3333
PREDICTED: eukaryotic translation initiation factor 5 [Diaphorina citri]	XP_008481819.1	27	18	13	44	47	47	19.3333	46
PREDICTED: LOW QUALITY PROTEIN: SWI/SNF complex subunit SMARCC2-like, partial [Diaphorina citri]	XP_008472156.1	3.709	2.709	6.709	26.017	39.542	43.5	4.37567	36.353
PREDICTED: transmembrane emp24 domain-containing protein eca [Diaphorina citri]	XP_008472154.1	1	0	0	6.5283	7.5849	10.88	0.333333	8.33107
PREDICTED: 60S ribosomal protein L10a-like [Diaphorina citri]	XP_008472996.1	19.314	14.095	21.793	55.763	71.077	65.858	18.4007	64.2327
putative ribosomal protein L10Ae, partial [Diaphorina citri]	ABG74713.1	4.6863	3.9053	5.207	13.237	17.923	16.142	4.59953	15.7673
PREDICTED: laccase-5-like, partial [Diaphorina citri]	XP_008475745.1	20	11	11	127	69	65	14	87
PREDICTED: uncharacterized protein LOC103512247 [Diaphorina citri]	XP_008475220.1	22	10	7	65	59	60	13	61.3333
putative ribosomal protein S27 [Diaphorina citri]	ABG81977.1	24	18	23	58	61	61	21.6667	60
PREDICTED: heat shock 70 kDa protein cognate 4-like [Diaphorina citri]	XP_008471042.1	56.859	52.878	56.785	70.064	74.649	71.362	55.5073	72.025
PREDICTED: microtubule-associated protein futsch-like [Diaphorina citri]	XP_008467835.1	13	21	15	104	65	59	16.3333	76
PREDICTED: uncharacterized threonine-rich GPI-anchored glycoprotein PJ4664.02 [Diaphorina citri]	XP_008472633.1	0	0	0	39	80	69	0	62.6667
PREDICTED: cuticle protein-like [Diaphorina citri]	XP_008481699.1	0	0	0	44.455	87.294	88.102	0	73.2837
PREDICTED: cuticle protein 19.8-like [Diaphorina citri]	XP_008481681.1	0	0	0	10.545	20.706	20.898	0	17.383
PREDICTED: LOW QUALITY PROTEIN: uncharacterized protein LOC103508419 [Diaphorina citri]	XP_008471185.1	30	20	20	44	41	48	23.3333	44.3333
PREDICTED: ATP-dependent RNA helicase bel [Diaphorina citri]	XP_008478487.1	34.321	21.205	20.473	50.536	47.268	53.883	25.333	50.5623
PREDICTED: GTP-binding nuclear protein Ran [Diaphorina citri]	XP_008484260.1	29.986	24.589	28.685	39.479	47.424	38.63	27.7533	41.8443
PREDICTED: multiple coagulation factor deficiency protein 2 homolog [Diaphorina citri]	XP_008474299.1	26	24	16	46	50	56	22	50.6667
PREDICTED: uncharacterized protein LOC103509405 [Diaphorina citri]	XP_008472240.1	4	2	1	59.784	64.027	74.541	2.33333	66.1173
PREDICTED: histone-binding protein N1/N2-like [Diaphorina citri]	XP_008483121.1	14	7	9	26	50	74	10	50
PREDICTED: LOW QUALITY PROTEIN: bifunctional glutamate/proline--tRNA ligase-like [Diaphorina citri]	XP_008487493.1	4	5	5	39	51	63	4.66667	51
PREDICTED: cylicin-2-like [Diaphorina citri]	XP_008476630.1	7	11	16	50	72	69	11.3333	63.6667
putative ribosomal protein S23e [Diaphorina citri]	ABG81976.1	13	13	13	50	56	48	13	51.3333
PREDICTED: 40S ribosomal protein S8-like, partial [Diaphorina citri]	XP_008486866.1	27	24	27	60	61	61	26	60.6667
PREDICTED: repetitive proline-rich cell wall protein 2-like [Diaphorina citri]	XP_008477066.1	15.853	14.889	14.211	35.719	38.169	35.262	14.9843	36.3833
PREDICTED: uncharacterized protein LOC103513978 [Diaphorina citri]	XP_008477064.1	6.6725	6.7215	5.7893	16.112	15.356	15.484	6.39443	15.6507
putative S5e ribosomal protein [Diaphorina citri]	ABG81962.1	9	6	22	61	63	57	12.3333	60.3333
PREDICTED: protein no-on-transient A-like [Diaphorina citri]	XP_008469528.1	10	9	5	41	45	62	8	49.3333
PREDICTED: fragile X mental retardation syndrome-related protein 1 [Diaphorina citri]	XP_008487819.1	15	17	15	38	46	53	15.6667	45.6667
PREDICTED: CCHC-type zinc finger protein CG3800-like [Diaphorina citri]	XP_008473130.1	22	19	16	35	52	56	19	47.6667
PREDICTED: coatomer subunit gamma [Diaphorina citri]	XP_008479519.1	9.7352	9.7352	16.503	34.106	41.073	53.775	11.9911	42.9847
PREDICTED: nucleosome assembly protein 1-like 1-B [Diaphorina citri]	XP_008481365.1	21.818	13	20	43	51	44	18.2727	46
ribosomal protein S3a-like protein, partial [Diaphorina citri]	ABG74701.1	13	24	24	51	51	59	20.3333	53.6667
PREDICTED: TAR DNA-binding protein 43-like [Diaphorina citri]	XP_008488149.1	29	25	16	46	49	47	23.3333	47.3333
PREDICTED: serine/threonine-protein kinase par-1-like [Diaphorina citri]	XP_008485788.1	16	14	13	18.463	24.851	43.926	14.3333	29.08
PREDICTED: D-3-phosphoglycerate dehydrogenase [Diaphorina citri]	XP_008474224.1	32	27	25	40	53	44	28	45.6667
PREDICTED: bromodomain-containing protein DDB_G0280777-like [Diaphorina citri]	XP_008471352.1	1	1	1	44	53	55	1	50.6667
PREDICTED: uncharacterized protein LOC103512248 [Diaphorina citri]	XP_008475221.1	21	16	12	43	38	45	16.3333	42
PREDICTED: carbonic anhydrase 13, partial [Diaphorina citri]	XP_008480731.1	23	18	17	38	52	35	19.3333	41.6667
ribosomal protein S4-like protein, partial [Diaphorina citri]	ABG74702.1	11.383	13.922	13.153	34.996	43.994	41.379	12.8193	40.123
PREDICTED: ubiquitin carboxyl-terminal hydrolase 7-like [Diaphorina citri]	XP_008471937.1	14.917	15	17.917	27.917	35.82	52.834	15.9447	38.857
PREDICTED: eukaryotic peptide chain release factor GTP-binding subunit ERF3A [Diaphorina citri]	XP_008476544.1	17	12	14	37	42	42	14.3333	40.3333
PREDICTED: peroxidase-like [Diaphorina citri]	XP_008467361.1	0	0	0	71	59	62	0	64
PREDICTED: probable protein disulfide-isomerase ER-60 [Diaphorina citri]	XP_008472131.1	32	28	29	42	47	43	29.6667	44
putative ribosomal protein S13e [Diaphorina citri]	ABG81993.1	8.942	8.9536	12.896	33.768	38.745	33.768	10.2639	35.427
PREDICTED: uncharacterized protein LOC103509809, partial [Diaphorina citri]	XP_008472663.1	28.773	22.109	15	54.701	64.521	66.487	21.9607	61.903
PREDICTED: cathepsin B-like [Diaphorina citri]	XP_008475303.1	20.125	13.364	15.443	20.045	27.648	36.329	16.3107	28.0073
PREDICTED: dolichyl-diphosphooligosaccharide--protein glycosyltransferase subunit 1-like [Diaphorina citri]	XP_008483385.1	9	8	14	51	63	64	10.3333	59.3333
PREDICTED: UDP-N-acetylhexosamine pyrophosphorylase-like protein 1 [Diaphorina citri]	XP_008487541.1	18	12	8	33	47	38	12.6667	39.3333
PREDICTED: DNA-directed RNA polymerase II subunit RPB1-like isoform X1 [Diaphorina citri]	XP_008483513.1	24	21	23	65	54	45	22.6667	54.6667
PREDICTED: uncharacterized protein LOC103513825 [Diaphorina citri]	XP_008476900.1	32	30	28	47	37	47	30	43.6667
PREDICTED: uncharacterized protein PB18E9.04c-like [Diaphorina citri]	XP_008474193.1	8.6685	12.908	10.717	36.245	70.294	62.103	10.7645	56.214
PREDICTED: 26S proteasome non-ATPase regulatory subunit 7 [Diaphorina citri]	XP_008467415.1	22	20	27	46	56	50	23	50.6667
PREDICTED: sodium/potassium-transporting ATPase subunit alpha-like [Diaphorina citri]	XP_008470516.1	10.85	14.7	20.7	21.6	29.45	37.5	15.4167	29.5167
PREDICTED: uncharacterized protein LOC103514894 [Diaphorina citri]	XP_008478031.1	25	23	23	44	47	45	23.6667	45.3333
PREDICTED: peptidyl-prolyl cis-trans isomerase FKBP4-like [Diaphorina citri]	XP_008471598.1	16	13	12	35	47	42	13.6667	41.3333
PREDICTED: 40S ribosomal protein S24 [Diaphorina citri]	XP_008469187.1	5.7996	4.9074	3.569	38.384	39.83	37.83	4.75867	38.6813
putative ribosomal protein S24e [Diaphorina citri]	ABG81974.1	7.2004	6.0926	4.431	18.616	19.17	18.17	5.908	18.652
PREDICTED: flocculation protein FLO11-like, partial [Diaphorina citri]	XP_008467580.1	20.971	10.941	6.9706	28	40	42	12.9609	36.6667
PREDICTED: SUMO-activating enzyme subunit 2 isoform X2 [Diaphorina citri]	XP_008477461.1	9.4859	6.9747	8.9646	25.505	35.038	33.512	8.47507	31.3517
PREDICTED: LOW QUALITY PROTEIN: myb-like protein X [Diaphorina citri]	XP_008470080.1	0	2	0	8	10	10	0.666667	9.33333
PREDICTED: proteoglycan 4-like, partial [Diaphorina citri]	XP_008482838.1	17	9	6	28	36	40	10.6667	34.6667
PREDICTED: methionine aminopeptidase 2 [Diaphorina citri]	XP_008474592.1	11	9	11	25	33	33	10.3333	30.3333
PREDICTED: ATP-dependent RNA helicase bel-like [Diaphorina citri]	XP_008473002.1	14.958	13.958	14.916	42.621	53.494	51.41	14.6107	49.175
PREDICTED: LOW QUALITY PROTEIN: proteasome subunit beta type-1-B [Diaphorina citri]	XP_008470899.1	22	22	23	31	46	31	22.3333	36
PREDICTED: 60S ribosomal protein L36-like [Diaphorina citri]	XP_008469259.1	18	17	17	43	47	49	17.3333	46.3333
PREDICTED: uncharacterized protein LOC103510507 [Diaphorina citri]	XP_008473403.1	12	12	14	29	31	43	12.6667	34.3333
PREDICTED: 60S ribosomal protein L24 [Diaphorina citri]	XP_008486795.1	18	15	15	47	51	47	16	48.3333
PREDICTED: tRNA (cytosine(34)-C(5))-methyltransferase [Diaphorina citri]	XP_008487948.1	9	6	9	35	37	37	8	36.3333
PREDICTED: cytosolic 10-formyltetrahydrofolate dehydrogenase [Diaphorina citri]	XP_008486653.1	9.725	7.725	11.725	21	31.862	22.862	9.725	25.2413
PREDICTED: eukaryotic translation initiation factor 4B, partial [Diaphorina citri]	XP_008471536.1	19	13	15	41	44	48	15.6667	44.3333
PREDICTED: dolichyl-diphosphooligosaccharide--protein glycosyltransferase 48 kDa subunit-like [Diaphorina citri]	XP_008487241.1	16.09	9.9716	16.943	25.062	27.768	34.621	14.3349	29.1503
PREDICTED: dnaJ homolog subfamily A member 1-like [Diaphorina citri]	XP_008476653.1	10.376	7	7	21.863	23.376	48.615	8.12533	31.2847
PREDICTED: Y-box-binding protein 3-like [Diaphorina citri]	XP_008470378.1	8.422	12.133	11.422	26.543	19.121	27.688	10.659	24.4507
PREDICTED: ATP-dependent RNA helicase dbp2-like [Diaphorina citri]	XP_008475207.1	9.2822	8.2822	12.672	48.999	47.862	51.641	10.0788	49.5007
PREDICTED: uncharacterized protein LOC103506671 [Diaphorina citri]	XP_008469286.1	24	20	23	32	35	38	22.3333	35
PREDICTED: uncharacterized protein LOC103521477, partial [Diaphorina citri]	XP_008484810.1	6.5035	4.1276	4.1276	20.631	20.879	18.255	4.91957	19.9217
PREDICTED: probable ATP-dependent RNA helicase DDX5, partial [Diaphorina citri]	XP_008481041.1	4.7995	3.0383	4.2236	42.798	42.852	57.073	4.02047	47.5743
PREDICTED: probable ATP-dependent RNA helicase DDX5 [Diaphorina citri]	XP_008485449.1	0.2388	0	0	5.5371	4.2983	8.4475	0.0796	6.0943
PREDICTED: TATA-binding protein-associated factor 2N-like [Diaphorina citri]	XP_008476978.1	14	13	10	30	36	51	12.3333	39
PREDICTED: tRNA (uracil(54)-C(5))-methyltransferase homolog isoform X1 [Diaphorina citri]	XP_008471596.1	5	4	8	36	51	49	5.66667	45.3333
PREDICTED: cartilage oligomeric matrix protein, partial [Diaphorina citri]	XP_008469684.1	11	7	7	36	26	37	8.33333	33
PREDICTED: uncharacterized protein LOC103512422 [Diaphorina citri]	XP_008475409.1	20	20	16	47	31	39	18.6667	39
PREDICTED: putative oxidoreductase GLYR1 homolog, partial [Diaphorina citri]	XP_008487313.1	10.606	8.2771	7.8388	15.997	20.326	21.388	8.9073	19.237
PREDICTED: alanine--tRNA ligase, cytoplasmic-like [Diaphorina citri]	XP_008481025.1	11.488	9.796	18.4	27.976	37.83	35.522	13.228	33.776
PREDICTED: 60S ribosomal protein L13a-like [Diaphorina citri]	XP_008469878.1	8.8499	7.8999	7.8999	24.5	34.4	30.4	8.21657	29.7667
PREDICTED: phospholipase A-2-activating protein-like [Diaphorina citri]	XP_008478022.1	4.7537	7.0234	7.3022	29.177	34.939	27.192	6.35977	30.436
PREDICTED: mRNA-decapping enzyme-like protein [Diaphorina citri]	XP_008469060.1	2	1	2	16	20	16	1.66667	17.3333
PREDICTED: ATP-binding cassette sub-family F member 2 [Diaphorina citri]	XP_008467791.1	2	1	1	33	53	36	1.33333	40.6667
PREDICTED: lysine--tRNA ligase, partial [Diaphorina citri]	XP_008483616.1	11.643	14	8	33.286	27.643	40.572	11.2143	33.8337
PREDICTED: uncharacterized protein LOC103509627 [Diaphorina citri]	XP_008472474.1	1	2	3	7	12	21	2	13.3333
PREDICTED: C-terminal-binding protein isoform X2 [Diaphorina citri]	XP_008468724.1	10.171	3.9778	5.5689	14.944	16.138	18.331	6.57257	16.471
PREDICTED: C-terminal-binding protein isoform X3 [Diaphorina citri]	XP_008468725.1	7.8289	6.0222	8.4311	15.056	18.862	21.669	7.4274	18.529
PREDICTED: serine-arginine protein 55, partial [Diaphorina citri]	XP_008470905.1	15	13	13	25	24	29	13.6667	26
PREDICTED: coatomer subunit alpha-like [Diaphorina citri]	XP_008467461.1	0	0	3	17.002	24.97	25.247	1	22.4063
PREDICTED: coatomer subunit alpha-like [Diaphorina citri]	XP_008482797.1	0	0	0	2.8153	5.8536	6.6306	0	5.09983
PREDICTED: eukaryotic translation initiation factor 4E-like isoform X2 [Diaphorina citri]	XP_008470763.1	7.8474	11.771	12.771	26.72	30.644	31.669	10.7965	29.6777
PREDICTED: uncharacterized protein LOC103517170 [Diaphorina citri]	XP_008480412.1	16	19	12	25	22	38	15.6667	28.3333
PREDICTED: coatomer subunit delta [Diaphorina citri]	XP_008485227.1	8.4233	9.4233	6.6155	24.732	28.732	31.732	8.15403	28.3987
PREDICTED: uncharacterized protein LOC103513714 [Diaphorina citri]	XP_008476785.1	0	10.87	19.478	69.956	29.783	59.043	10.116	52.9273
PREDICTED: protein arginine N-methyltransferase 1-like [Diaphorina citri]	XP_008467894.1	0	1	3	32	46	53	1.33333	43.6667
PREDICTED: uncharacterized protein LOC103512478, partial [Diaphorina citri]	XP_008475462.1	4.5747	3.1495	3.5747	81.956	10.747	11.897	3.7663	34.8667
PREDICTED: protein yellow-like [Diaphorina citri]	XP_008470212.1	2.4253	0.85054	0.42527	56.746	6.678	10.103	1.2337	24.509
PREDICTED: low-density lipoprotein receptor-related protein 2-like [Diaphorina citri]	XP_008472720.1	1	1	0	22	12	27	0.666667	20.3333
PREDICTED: translocon-associated protein subunit beta isoform X1 [Diaphorina citri]	XP_008487153.1	15	16	14	35	34	42	15	37
PREDICTED: probable RISC-loading complex subunit BRAFLDRAFT_242885 [Diaphorina citri]	XP_008467942.1	12.497	4.8724	7.8724	33.369	40.121	44.745	8.41393	39.4117
PREDICTED: eukaryotic translation initiation factor 1A, X-chromosomal-like isoform X1 [Diaphorina citri]	XP_008476517.1	12.168	11.334	13.168	23.752	24.752	28.669	12.2233	25.7243
putative ribosomal protein S15A [Diaphorina citri]	ABG81960.1	9	8	14	37	43	37	10.3333	39
PREDICTED: early nodulin-75-like [Diaphorina citri]	XP_008480226.1	11	9	6	37	32	32	8.66667	33.6667
PREDICTED: protein aubergine-like, partial [Diaphorina citri]	XP_008476083.1	5	10	15	23	33	39	10	31.6667
PREDICTED: protein strawberry notch-like [Diaphorina citri]	XP_008469623.1	0	0	0	4	6	6	0	5.33333
PREDICTED: signal recognition particle subunit SRP68 [Diaphorina citri]	XP_008471294.1	4	5	7	22	36	36	5.33333	31.3333
PREDICTED: serine/arginine-rich splicing factor 2 isoform X1 [Diaphorina citri]	XP_008477435.1	12	9	9	15	25	25	10	21.6667
PREDICTED: 60S ribosomal protein L35 [Diaphorina citri]	XP_008473881.1	7	9	6	24	30	23	7.33333	25.6667
PREDICTED: small nuclear ribonucleoprotein-associated protein B, partial [Diaphorina citri]	XP_008486009.1	23	21	13	29	34	41	19	34.6667
PREDICTED: valine--tRNA ligase-like [Diaphorina citri]	XP_008472668.1	2	1	4	11	36	24	2.33333	23.6667
PREDICTED: uncharacterized protein LOC103524574 [Diaphorina citri]	XP_008487822.1	10.549	10.549	13.662	27.323	27.211	31.323	11.5867	28.619
PREDICTED: LOW QUALITY PROTEIN: neutral alpha-glucosidase AB-like [Diaphorina citri]	XP_008480458.1	6	4	10	23	24	25	6.66667	24
PREDICTED: eukaryotic translation initiation factor 5B-like, partial [Diaphorina citri]	XP_008484194.1	0.86792	0	1.3019	6.4717	13.075	14.943	0.723273	11.4966
PREDICTED: LOW QUALITY PROTEIN: eukaryotic translation initiation factor 5B, partial [Diaphorina citri]	XP_008483857.1	1.1321	0	1.6981	7.5283	14.925	13.057	0.9434	11.8368
PREDICTED: uncharacterized protein LOC103520719, partial [Diaphorina citri]	XP_008484042.1	18	15	13	36	34	43	15.3333	37.6667
PREDICTED: probable GPI-anchored adhesin-like protein PGA55 [Diaphorina citri]	XP_008467833.1	6.4382	9.1573	8.4382	73.741	23.843	22.124	8.01123	39.9027
PREDICTED: adenylosuccinate synthetase-like [Diaphorina citri]	XP_008476592.1	18	13	10	22	28	27	13.6667	25.6667
PREDICTED: peroxidase-like, partial [Diaphorina citri]	XP_008484722.1	0	0	0	51	42	46	0	46.3333
putative ribosomal protein L27Ae [Diaphorina citri]	ABG81991.1	15.258	13.871	13.871	25.662	27.743	24.968	14.3333	26.1243
PREDICTED: ejaculatory bulb-specific protein 3-like [Diaphorina citri]	XP_008473947.1	13	11	9	30	28	33	11	30.3333
PREDICTED: extensin [Diaphorina citri]	XP_008488076.1	4	10	8	22	29	26	7.33333	25.6667
PREDICTED: hrp65 protein-like [Diaphorina citri]	XP_008473553.1	17	12	12	23	23	30	13.6667	25.3333
PREDICTED: coatomer subunit beta' [Diaphorina citri]	XP_008475402.1	4	4	6	14	28	18	4.66667	20
PREDICTED: trichohyalin-like [Diaphorina citri]	XP_008482038.1	8	8	8	15	14	24	8	17.6667
PREDICTED: nucleolar protein 58 [Diaphorina citri]	XP_008471019.1	0	0	1	27	49	48	0.333333	41.3333
PREDICTED: 60S ribosomal protein L30 [Diaphorina citri]	XP_008471488.1	16	14	16	30	41	31	15.3333	34
PREDICTED: DEAD-box ATP-dependent RNA helicase 20-like [Diaphorina citri]	XP_008479798.1	4.3234	4.8724	4.0979	14.392	15.392	21.264	4.43123	17.016
PREDICTED: 60S ribosomal protein L34-like [Diaphorina citri]	XP_008478704.1	6.1416	4.4513	6.1416	19.522	17.832	17.832	5.57817	18.3953
PREDICTED: uncharacterized protein LOC103522928 [Diaphorina citri]	XP_008486232.1	8.9233	10.923	12.901	18.825	19.836	26.792	10.9158	21.8177
PREDICTED: serine/arginine-rich splicing factor 3-like [Diaphorina citri]	XP_008484967.1	11	10	9	24	26	28	10	26
PREDICTED: inositol-3-phosphate synthase-like [Diaphorina citri]	XP_008472403.1	11	8	10	35.301	36.506	30.205	9.66667	34.004
PREDICTED: 40S ribosomal protein S26 [Diaphorina citri]	XP_008468941.1	10.93	9.4728	11.659	21.302	23.302	27.302	10.6873	23.9687
PREDICTED: 60S ribosomal protein L37a [Diaphorina citri]	XP_008474678.1	6.89	7.89	9.8533	31.633	40.542	35.542	8.2111	35.9057
PREDICTED: protein Skeletor, isoforms B/C [Diaphorina citri]	XP_008477112.1	7	4	4	23	29	24	5	25.3333
PREDICTED: nucleolar protein 56 [Diaphorina citri]	XP_008477583.1	0	0	0	13	34	51	0	32.6667
PREDICTED: uncharacterized protein LOC103519830 [Diaphorina citri]	XP_008483140.1	7	6	6	31	23	17	6.33333	23.6667
PREDICTED: ATP-binding cassette sub-family E member 1, partial [Diaphorina citri]	XP_008485074.1	0	0	2	17.954	39.695	31.908	0.666667	29.8523
PREDICTED: 26S proteasome non-ATPase regulatory subunit 12 [Diaphorina citri]	XP_008468450.1	8	6	9	13	28	15	7.66667	18.6667
PREDICTED: uncharacterized protein LOC103511471 [Diaphorina citri]	XP_008474415.1	7.8165	5	3	10.817	15	22.541	5.27217	16.1193
PREDICTED: cuticle protein 7-like [Diaphorina citri]	XP_008468734.1	1	2	0	257	0	0	1	85.6667
PREDICTED: uncharacterized protein LOC103508314 [Diaphorina citri]	XP_008471084.1	8	6	7	26	31	29	7	28.6667
PREDICTED: protein RCC2 homolog isoform X2 [Diaphorina citri]	XP_008487011.1	6.0101	4.1751	1.67	16.36	25.875	34.226	3.95173	25.487
PREDICTED: heterogeneous nuclear ribonucleoprotein A1, A2/B1 homolog [Diaphorina citri]	XP_008483930.1	8.9605	9.9605	6.9605	26.344	26.344	27.767	8.62717	26.8183
PREDICTED: uncharacterized protein LOC103508705 [Diaphorina citri]	XP_008471498.1	0	0	0	43	48.715	43.858	0	45.191
PREDICTED: stress protein DDR48-like [Diaphorina citri]	XP_008472600.1	4	5	1	24	28	35	3.33333	29
PREDICTED: protein lingerer-like [Diaphorina citri]	XP_008480754.1	40.745	33.971	32.971	61.767	70.716	67.716	35.8957	66.733
PREDICTED: GATA zinc finger domain-containing protein 14 [Diaphorina citri]	XP_008471644.1	7	4	2	29	26	26	4.33333	27
PREDICTED: FAD-dependent oxidoreductase domain-containing protein 1-like [Diaphorina citri]	XP_008470362.1	9	6	7	19	21	18	7.33333	19.3333
PREDICTED: 60S ribosomal protein L11 [Diaphorina citri]	XP_008477386.1	13	11	12	32	35	37	12	34.6667
PREDICTED: chromodomain-helicase-DNA-binding protein Mi-2 homolog [Diaphorina citri]	XP_008483630.1	0	0	0	9.8048	25.658	32.756	0	22.7396
PREDICTED: extracellular serine/threonine protein kinase FAM20C [Diaphorina citri]	XP_008474273.1	3	0	1.8597	13.439	12.439	23.299	1.6199	16.3923
PREDICTED: trifunctional purine biosynthetic protein adenosine-3 [Diaphorina citri]	XP_008475863.1	4.6803	5.4671	3.6803	14.254	24.041	27.934	4.60923	22.0763
PREDICTED: neprilysin-2-like [Diaphorina citri]	XP_008479983.1	16.496	18.43	18.255	29.822	26.957	33.122	17.727	29.967
PREDICTED: LOW QUALITY PROTEIN: histone deacetylase Rpd3-like [Diaphorina citri]	XP_008482132.1	0	0	0	8.9639	8.5234	12.492	0	9.9931
PREDICTED: histone deacetylase Rpd3-like [Diaphorina citri]	XP_008482135.1	0.77029	2.3109	0	5.3547	7.0138	11.452	1.02706	7.94017
PREDICTED: DNA topoisomerase 2 [Diaphorina citri]	XP_008487486.1	0	0	0	9	23	37	0	23
PREDICTED: LOW QUALITY PROTEIN: H/ACA ribonucleoprotein complex subunit 4 [Diaphorina citri]	XP_008476495.1	0	2	1	18	32	38	1	29.3333
PREDICTED: uncharacterized protein LOC103516900 [Diaphorina citri]	XP_008480111.1	1.8764	0.62548	0	18.888	17.637	21.513	0.83396	19.346
PREDICTED: uncharacterized protein LOC103505397 [Diaphorina citri]	XP_008467949.1	1.1236	0.37452	0	11.112	9.363	10.487	0.499373	10.3207
F0F1 ATP synthase subunit beta [Candidatus Carsonella ruddii DC]	AGS06499.1	11.66	12.66	19.994	22.664	30.664	30.997	14.7713	28.1083
PREDICTED: glucose dehydrogenase [FAD, quinone]-like [Diaphorina citri]	XP_008486251.1	0	0.92892	0.92892	7.4239	11.294	12.642	0.61928	10.4533
PREDICTED: heterogeneous nuclear ribonucleoprotein H2-like, partial [Diaphorina citri]	XP_008486801.1	11	9	7	26	31	22	9	26.3333
PREDICTED: leucine--tRNA ligase, cytoplasmic [Diaphorina citri]	XP_008481149.1	2	1	2	19	28	20	1.66667	22.3333
PREDICTED: la-related protein 1-like [Diaphorina citri]	XP_008482116.1	2.9769	2.9769	3.9539	21.746	22.792	25.746	3.30257	23.428
PREDICTED: puromycin-sensitive aminopeptidase-like [Diaphorina citri]	XP_008478922.1	1.9564	3.9129	5.9129	13.848	21.76	13.891	3.9274	16.4997
PREDICTED: angiotensin-converting enzyme-like [Diaphorina citri]	XP_008477363.1	0.92184	0.92184	3.6874	10.531	6.8437	16.062	1.84369	11.1456
PREDICTED: probable phosphoserine aminotransferase [Diaphorina citri]	XP_008479897.1	7	5	8	14	20	16	6.66667	16.6667
PREDICTED: 40S ribosomal protein S29 isoform X1 [Diaphorina citri]	XP_008480535.1	10	8	7	20	22	16	8.33333	19.3333
PREDICTED: larval cuticle protein A3A-like [Diaphorina citri]	XP_008473644.1	0	0	0	61	43	50	0	51.3333
PREDICTED: uncharacterized protein LOC103519873 [Diaphorina citri]	XP_008483180.1	13.687	10.265	8.8963	36.954	35.585	36.532	10.9494	36.357
PREDICTED: probable splicing factor, arginine/serine-rich 7 [Diaphorina citri]	XP_008474817.1	2	0	2	12	14	25	1.33333	17
PREDICTED: eukaryotic translation initiation factor 3 subunit M [Diaphorina citri]	XP_008470723.1	2	1	4	23	36	22	2.33333	27
PREDICTED: 60S ribosomal protein L44 [Diaphorina citri]	XP_008475090.1	3	3	4	12	13	11	3.33333	12
PREDICTED: FK506-binding protein 4-like [Diaphorina citri]	XP_008478775.1	12	5	11	20	25.931	22.733	9.33333	22.888
PREDICTED: uncharacterized protein LOC103507945 [Diaphorina citri]	XP_008470685.1	0	0	0.63556	27.202	13.084	26.262	0.211853	22.1827
PREDICTED: uncharacterized protein LOC103509396 [Diaphorina citri]	XP_008472231.1	4	4	4	11	16	24	4	17
PREDICTED: polypyrimidine tract-binding protein 3-like, partial [Diaphorina citri]	XP_008481349.1	2	0	1	23	18	31	1	24
PREDICTED: peroxidase-like [Diaphorina citri]	XP_008473283.1	0	0	0	51	45	36	0	44
PREDICTED: maternal protein pumilio-like, partial [Diaphorina citri]	XP_008476989.1	7	9	4	19	25	27	6.66667	23.6667
PREDICTED: asparagine--tRNA ligase, cytoplasmic-like [Diaphorina citri]	XP_008468818.1	4	6	9	18.067	24.378	19.689	6.33333	20.7113
PREDICTED: tyrosine-protein phosphatase non-receptor type 23-like [Diaphorina citri]	XP_008467722.1	0	0	0	38	31	41	0	36.6667
PREDICTED: eukaryotic peptide chain release factor subunit 1-like [Diaphorina citri]	XP_008483873.1	8	4	7	12	25.527	20	6.33333	19.1757
PREDICTED: pumilio homolog 1-like [Diaphorina citri]	XP_008473520.1	5	3	4	15	21	27	4	21
PREDICTED: aminoacyl tRNA synthase complex-interacting multifunctional protein 2 [Diaphorina citri]	XP_008473726.1	3	3	5	15	15	20	3.66667	16.6667
PREDICTED: eukaryotic peptide chain release factor subunit 1-like [Diaphorina citri]	XP_008483874.1	14	14	12	23	30.473	26	13.3333	26.491
PREDICTED: uncharacterized protein C05D11.1-like [Diaphorina citri]	XP_008472973.1	8	7	11	17	23	16	8.66667	18.6667
PREDICTED: ATP-dependent RNA helicase vasa, isoform A [Diaphorina citri]	XP_008476021.1	0	4	2	13	16	21	2	16.6667
PREDICTED: transcription elongation factor SPT5-like [Diaphorina citri]	XP_008484935.1	1.8197	0.8197	0	6.4591	10.558	14.558	0.8798	10.525
PREDICTED: uncharacterized protein LOC103512764 [Diaphorina citri]	XP_008475770.1	1	0	0	6.9342	6	5	0.333333	5.97807
PREDICTED: uncharacterized protein LOC103506312 [Diaphorina citri]	XP_008468919.1	9	5	5	18	20	31	6.33333	23
PREDICTED: threonine--tRNA ligase, cytoplasmic [Diaphorina citri]	XP_008472446.1	3	3	5	18	28	27	3.66667	24.3333
PREDICTED: ubiquitin fusion degradation protein 1 homolog isoform X1 [Diaphorina citri]	XP_008483740.1	10	4	7	19	15	21	7	18.3333
PREDICTED: THO complex subunit 4 [Diaphorina citri]	XP_008479372.1	11.624	8.749	10.624	19.373	21.494	27.369	10.3323	22.7453
PREDICTED: probable small nuclear ribonucleoprotein Sm D2 [Diaphorina citri]	XP_008476559.1	10	9	8	18	22	26	9	22
PREDICTED: protein ERGIC-53 [Diaphorina citri]	XP_008467336.1	3	4	6	13	16	24	4.33333	17.6667
PREDICTED: protein singed-like, partial [Diaphorina citri]	XP_008477810.1	10	5	6	20	21	27	7	22.6667
PREDICTED: ejaculatory bulb-specific protein 3-like [Diaphorina citri]	XP_008471453.1	3.2903	5.2645	6.2645	13.213	9.5807	17.213	4.93977	13.3356
PREDICTED: nucleolysin TIAR [Diaphorina citri]	XP_008483001.1	5	4	5	13	13	18	4.66667	14.6667
PREDICTED: calnexin-like [Diaphorina citri]	XP_008480602.1	7	5	9	19	18	22	7	19.6667
PREDICTED: alanine--tRNA ligase, cytoplasmic-like [Diaphorina citri]	XP_008480503.1	5	5	5	17	20	23	5	20
PREDICTED: asparagine synthetase [glutamine-hydrolyzing], partial [Diaphorina citri]	XP_008486211.1	5	2	9	15	35	17	5.33333	22.3333
PREDICTED: leucine-rich repeats and immunoglobulin-like domains protein 2, partial [Diaphorina citri]	XP_008486036.1	1.9068	2.9068	2.9068	9.9231	9.4149	9.8299	2.57347	9.72263
PREDICTED: zinc carboxypeptidase A 1-like [Diaphorina citri]	XP_008468301.1	0	0	0	40	32	31	0	34.3333
PREDICTED: poly [ADP-ribose] polymerase-like [Diaphorina citri]	XP_008471547.1	1	0	0	11	22	18	0.333333	17
PREDICTED: dolichyl-diphosphooligosaccharide--protein glycosyltransferase subunit 2-like [Diaphorina citri]	XP_008473338.1	0	2	7	22	31	28	3	27
PREDICTED: CD109 antigen [Diaphorina citri]	XP_008473798.1	0	0	1	5	8	12	0.333333	8.33333
PREDICTED: arginine--tRNA ligase, cytoplasmic-like [Diaphorina citri]	XP_008478067.1	2.7451	1.7451	3.3269	4.3269	19.771	13.003	2.6057	12.367
PREDICTED: putative mediator of RNA polymerase II transcription subunit 15, partial [Diaphorina citri]	XP_008477907.1	23.713	24.104	24.104	54.31	44.289	39.507	23.9737	46.0353
PREDICTED: glucose dehydrogenase [FAD, quinone] [Diaphorina citri]	XP_008475965.1	4	4	5	13	18	22	4.33333	17.6667
PREDICTED: zinc finger protein on ecdysone puffs [Diaphorina citri]	XP_008476074.1	4	6	4	14	19	21	4.66667	18
PREDICTED: SAP domain-containing ribonucleoprotein isoform X1 [Diaphorina citri]	XP_008475219.1	2.9626	3.9626	1.9875	15.85	13.863	21.788	2.9709	17.167
PREDICTED: LOW QUALITY PROTEIN: putative ribosomal RNA methyltransferase NOP2 [Diaphorina citri]	XP_008479715.1	1	0	0	11	16	14	0.333333	13.6667
PREDICTED: eukaryotic translation initiation factor 2 subunit 2 [Diaphorina citri]	XP_008476070.1	6	7	6	14	21	18	6.33333	17.6667
PREDICTED: LOW QUALITY PROTEIN: cleavage and polyadenylation specificity factor subunit CG7185-like [Diaphorina citri]	XP_008486890.1	9	7	6	18	18	17	7.33333	17.6667
PREDICTED: uncharacterized protein LOC103506023 [Diaphorina citri]	XP_008468623.1	6	2	5	13	12	18	4.33333	14.3333
PREDICTED: maltase 1-like [Diaphorina citri]	XP_008475674.1	2	4	4	13	14	26	3.33333	17.6667
PREDICTED: chromatin-remodeling complex ATPase chain Iswi-like [Diaphorina citri]	XP_008468415.1	0	0	0	10.61	12.74	12.61	0	11.9867
PREDICTED: glutathione S-transferase-like [Diaphorina citri]	XP_008482931.1	0	0	1	15.289	15.934	26.578	0.333333	19.267
PREDICTED: methionine aminopeptidase 1-like [Diaphorina citri]	XP_008470712.1	5	1	3	22	26	17	3	21.6667
PREDICTED: golgin subfamily A member 6-like protein 22 isoform X1 [Diaphorina citri]	XP_008472119.1	3	2	1	14	12	20	2	15.3333
PREDICTED: transcription elongation factor B polypeptide 1, partial [Diaphorina citri]	XP_008480827.1	7	6	9	13	23	17	7.33333	17.6667
PREDICTED: uncharacterized protein LOC103505923 [Diaphorina citri]	XP_008468519.1	0	0	0	30	31	28	0	29.6667
PREDICTED: signal recognition particle subunit SRP72-like [Diaphorina citri]	XP_008472028.1	3.8205	3.8205	6.8205	22.461	24.641	30.051	4.8205	25.7177
PREDICTED: uncharacterized protein LOC103505943 [Diaphorina citri]	XP_008468545.1	7	6	6	18	17	23	6.33333	19.3333
PREDICTED: dolichyl-diphosphooligosaccharide--protein glycosyltransferase subunit 2-like [Diaphorina citri]	XP_008473339.1	3	2	9	15	23	25	4.66667	21
PREDICTED: putative pyridoxal-dependent decarboxylase domain-containing protein 2 [Diaphorina citri]	XP_008471526.1	2	3	2.9523	9.8093	16.809	18.857	2.65077	15.1584
PREDICTED: coatomer subunit beta-like [Diaphorina citri]	XP_008473484.1	2.6542	2.6542	1.6542	14.481	18.654	20.136	2.32087	17.757
PREDICTED: nucleolin-like [Diaphorina citri]	XP_008482647.1	5	2	0	16	21	23	2.33333	20
PREDICTED: CD109 antigen-like, partial [Diaphorina citri]	XP_008474557.1	0	1	0	10	9	20	0.333333	13
PREDICTED: uncharacterized protein LOC103509115 [Diaphorina citri]	XP_008471928.1	10	5	6	16	17	34	7	22.3333
PREDICTED: putative mediator of RNA polymerase II transcription subunit 26 [Diaphorina citri]	XP_008471818.1	0	0	0	7.848	13.081	8.189	0	9.706
PREDICTED: uncharacterized protein LOC103520766 [Diaphorina citri]	XP_008484089.1	0	0	0	12.092	11.56	9.0923	0	10.9148
PREDICTED: uncharacterized protein LOC103504975 [Diaphorina citri]	XP_008467502.1	2	1	3	15	17	17	2	16.3333
PREDICTED: 46 kDa FK506-binding nuclear protein-like [Diaphorina citri]	XP_008478773.1	8	4	7	21	25.069	21.267	6.33333	22.4453
PREDICTED: sericin-1-like [Diaphorina citri]	XP_008473336.1	0	0	0	25	17	36	0	26
PREDICTED: NADPH--cytochrome P450 reductase-like [Diaphorina citri]	XP_008473773.1	4	5	3	17	23	12	4	17.3333
PREDICTED: CAD protein-like [Diaphorina citri]	XP_008472924.1	0	0	0	7	16.962	14.962	0	12.9747
PREDICTED: isoleucine--tRNA ligase, cytoplasmic-like [Diaphorina citri]	XP_008487727.1	1	1	1	8	9	9	1	8.66667
PREDICTED: NGFI-A-binding protein homolog [Diaphorina citri]	XP_008487732.1	0	0	0	5	8	5	0	6
PREDICTED: LOW QUALITY PROTEIN: interleukin enhancer-binding factor 2 homolog [Diaphorina citri]	XP_008478293.1	0.49168	0.49168	0	10.702	12.727	10.702	0.327787	11.377
PREDICTED: ankyrin repeat domain-containing protein 17 [Diaphorina citri]	XP_008479915.1	0	0	0	2	1	9.9665	0	4.32217
PREDICTED: uncharacterized protein LOC103505220 [Diaphorina citri]	XP_008467762.1	0	0	0	25	23	32	0	26.6667
PREDICTED: serrate RNA effector molecule homolog [Diaphorina citri]	XP_008487982.1	2	1	2	12	16	24	1.66667	17.3333
PREDICTED: eukaryotic translation initiation factor 4 gamma 2 [Diaphorina citri]	XP_008478290.1	0	0	1	7.7551	7.6938	8.7551	0.333333	8.068
PREDICTED: uncharacterized protein LOC103511751 [Diaphorina citri]	XP_008474710.1	1	2	0	15	21	26	1	20.6667
PREDICTED: probable glutamine--tRNA ligase [Diaphorina citri]	XP_008479890.1	0	1	1	10	12	20	0.666667	14
PREDICTED: probable small nuclear ribonucleoprotein Sm D1 [Diaphorina citri]	XP_008478184.1	10	5	10	24	19	21	8.33333	21.3333
PREDICTED: uncharacterized protein LOC103512274 isoform X2 [Diaphorina citri]	XP_008475250.1	0	0.50099	0.50099	7.0138	9.0178	11.022	0.333993	9.01787
PREDICTED: uncharacterized protein LOC103512274 isoform X1 [Diaphorina citri]	XP_008475249.1	0	0.49901	0.49901	6.9862	8.9822	10.978	0.332673	8.98213
PREDICTED: protein transport protein Sec61 subunit beta-like [Diaphorina citri]	XP_008469656.1	8.4483	6.6322	11.897	21.713	21.345	16.897	8.9925	19.985
PREDICTED: splicing factor 3A subunit 1-like [Diaphorina citri]	XP_008467434.1	0	0	0	6	3	7	0	5.33333
PREDICTED: vegetative cell wall protein gp1-like, partial [Diaphorina citri]	XP_008481326.1	0	0	0	4	5	5	0	4.66667
PREDICTED: uncharacterized protein LOC103508436, partial [Diaphorina citri]	XP_008471202.1	3	0	2.3644	14.738	10.916	21.738	1.78813	15.7973
PREDICTED: uncharacterized protein LOC103510161 [Diaphorina citri]	XP_008473025.1	9	6	7	19	19	14	7.33333	17.3333
PREDICTED: uncharacterized protein LOC103520453, partial [Diaphorina citri]	XP_008483770.1	2	5	7	9	16	19	4.66667	14.6667
PREDICTED: uncharacterized protein LOC103515145 [Diaphorina citri]	XP_008478292.1	4	3	3	10	15	20	3.33333	15
PREDICTED: glutamine--fructose-6-phosphate aminotransferase [isomerizing] 1-like [Diaphorina citri]	XP_008475287.1	0	0	2	6	35.471	11.388	0.666667	17.6197
PREDICTED: reticulocyte binding protein 2 homolog b-like, partial [Diaphorina citri]	XP_008486621.1	3	2	4	6	16	22	3	14.6667
PREDICTED: uncharacterized protein LOC103521417 [Diaphorina citri]	XP_008484754.1	0	0	0	14.627	11	9	0	11.5423
PREDICTED: 40S ribosomal protein S4-like [Diaphorina citri]	XP_008472763.1	7	8	7	20	21	20	7.33333	20.3333
PREDICTED: reticulon-1-A [Diaphorina citri]	XP_008475911.1	9	10	13	23	21	22	10.6667	22
PREDICTED: protein transport protein Sec61 subunit alpha isoform 2 [Diaphorina citri]	XP_008473159.1	2	2	2	6	21	16	2	14.3333
PREDICTED: myb-like protein X, partial [Diaphorina citri]	XP_008486121.1	0	0	1	43	17	21	0.333333	27
PREDICTED: DNA ligase 1-like [Diaphorina citri]	XP_008476914.1	3	1	0	6	5	13	1.33333	8
PREDICTED: cuticle protein 64-like, partial [Diaphorina citri]	XP_008482255.1	0	0	0	43	22	36	0	33.6667
PREDICTED: cuticle protein 19.8-like [Diaphorina citri]	XP_008484727.1	1	1	0	24	20	33	0.666667	25.6667
PREDICTED: uncharacterized protein LOC103514642 [Diaphorina citri]	XP_008477764.1	5.9153	5	5	10	12	24	5.3051	15.3333
PREDICTED: UDP-glucose:glycoprotein glucosyltransferase-like [Diaphorina citri]	XP_008475978.1	1	0	0	8.1883	14.879	12.919	0.333333	11.9954
PREDICTED: leucine-rich repeat-containing protein 59 [Diaphorina citri]	XP_008468842.1	0	1	2	13	15	11	1	13
PREDICTED: sodium/potassium-transporting ATPase subunit alpha-like, partial [Diaphorina citri]	XP_008471277.1	1	5	8	9	16	22	4.66667	15.6667
PREDICTED: A-agglutinin anchorage subunit-like [Diaphorina citri]	XP_008472703.1	5	3	5	13	19	15	4.33333	15.6667
PREDICTED: TAR DNA-binding protein 43-like, partial [Diaphorina citri]	XP_008480436.1	10	3	6	14	14	17	6.33333	15
PREDICTED: basic salivary proline-rich protein 2-like, partial [Diaphorina citri]	XP_008485792.1	4	7	4	12	17	16	5	15
PREDICTED: ATP-dependent RNA helicase WM6-like [Diaphorina citri]	XP_008477454.1	2	3	3	8.9326	21.798	10.865	2.66667	13.8652
PREDICTED: mediator of RNA polymerase II transcription subunit 15-like [Diaphorina citri]	XP_008471817.1	1	0	0	14.06	21.359	18.719	0.333333	18.046
PREDICTED: aminopeptidase N-like, partial [Diaphorina citri]	XP_008483131.1	1	0	0	26.373	20	16	0.333333	20.791
PREDICTED: serrate RNA effector molecule, partial [Diaphorina citri]	XP_008467579.1	1	2	0	8	14	10	1	10.6667
PREDICTED: Golgi apparatus protein 1, partial [Diaphorina citri]	XP_008484134.1	0	0	0	4.0248	6.6348	6.6348	0	5.7648
PREDICTED: uncharacterized protein LOC103522572 [Diaphorina citri]	XP_008485894.1	0	0	0	14.661	8.9595	12.217	0	11.9458
PREDICTED: pyridoxine-5'-phosphate oxidase-like [Diaphorina citri]	XP_008473402.1	1	2	2	10	12	15	1.66667	12.3333
PREDICTED: DNA damage-binding protein 1 [Diaphorina citri]	XP_008470602.1	0	0	0	6	11	14	0	10.3333
PREDICTED: LOW QUALITY PROTEIN: splicing factor 3B subunit 2, partial [Diaphorina citri]	XP_008467617.1	2	1	1	8	6	14	1.33333	9.33333
PREDICTED: GATA zinc finger domain-containing protein 14-like [Diaphorina citri]	XP_008472237.1	0	0	0	13	16	15	0	14.6667
PREDICTED: methionine--tRNA ligase, cytoplasmic-like [Diaphorina citri]	XP_008473534.1	1	0	1	6	5.9339	11.934	0.666667	7.95597
PREDICTED: putative RNA-binding protein 15 [Diaphorina citri]	XP_008485423.1	2	0	1	6	6	12	1	8
PREDICTED: probable protein phosphatase CG10417 [Diaphorina citri]	XP_008478232.1	4	1	1	10	15	23	2	16
PREDICTED: signal recognition particle 19 kDa protein [Diaphorina citri]	XP_008479427.1	1	2	2	12	15	20	1.66667	15.6667
PREDICTED: UV excision repair protein RAD23 homolog A-like [Diaphorina citri]	XP_008477397.1	8	6	4	16	16	12	6	14.6667
PREDICTED: programmed cell death protein 4 [Diaphorina citri]	XP_008469551.1	2	4	5	12	10	21	3.66667	14.3333
PREDICTED: H/ACA ribonucleoprotein complex subunit 1-like [Diaphorina citri]	XP_008469510.1	4.0138	3.3448	3.3448	34.69	34.021	35.021	3.5678	34.5773
PREDICTED: uncharacterized protein LOC103507144 [Diaphorina citri]	XP_008469816.1	0	0	1	7	3	9	0.333333	6.33333
PREDICTED: probable 26S proteasome non-ATPase regulatory subunit 3, partial [Diaphorina citri]	XP_008484303.1	4	2	4	9.3607	15.721	10.041	3.33333	11.7076
PREDICTED: vegetative cell wall protein gp1-like [Diaphorina citri]	XP_008467721.1	0	0	0	23	20	25	0	22.6667
[truncated: 162 more rows]
