# Supplementary material for: Protein interaction networks at the host–microbe interface in Diaphorina citri, the insect vector of the citrus greening pathogen
Source: R Soc Open Sci. 2017 Feb 8;4(2):160545. doi: 10.1098/rsos.160545 (PMC5367280; doi:10.1098/rsos.160545)
Supplement: Table S4. Spectral count data for differentially expressed proteins identified between Adult and Nymph CLas(-) ACP. Average spectral count calculated from three biological replicates analyzed from each sample category. Statistical analysis using Fisher's exact test (p-value<0.05 with Hochberg-Benjam [file rsos160545supp5.xlsx]

## Sheet: Table S4
Ramsey JS et al 2017, Royal Society Open Science supplementary material: Protein interaction networks at the host-microbe interface in Diaphorina citri, the insect vector of the citrus greening pathogen.
Table S4. Spectral count data for differentially expressed proteins identified between Adult and Nymph CLas(-) ACP. Average spectral count calculated from three biological replicates analyzed from each sample category. Statistical analysis using Fisher’s exact test (p-value<0.05 with Hochberg-Benjamini multiple testing correction) was used to determine significance of spectral count differences b…
		Adult CLas(-)			Nymph CLas(-)			Average Spectra
Protein Description	Accession Number	A(-)1	A(-)2	A(-)3	N(-)1	N(-)2	N(-)3	Adult Avg	Nymph Avg
PREDICTED: adenylate kinase isoenzyme 1-like, partial [Diaphorina citri]	XP_008483967.1	26.271	28.629	26.56	13.78	13.78	9.7108	27.1533	12.4236
PREDICTED: MAP7 domain-containing protein 1 [Diaphorina citri]	XP_008477143.1	20	29	19	12	9	7	22.6667	9.33333
PREDICTED: uncharacterized protein LOC103506439 [Diaphorina citri]	XP_008469051.1	18	16	7	3	5	4	13.6667	4
elongation factor Tu [Wolbachia endosymbiont of Diaphorina citri]	WP_017532483.1	6.4972	7.6635	5.3308	0.83175	0.83175	0.6654	6.49717	0.7763
PREDICTED: 4-hydroxy-2-oxoglutarate aldolase, mitochondrial-like, partial [Diaphorina citri]	XP_008483574.1	7.1648	5.7765	6.7765	0	1.3883	0.69413	6.5726	0.694143
PREDICTED: endocuticle structural glycoprotein SgAbd-2-like [Diaphorina citri]	XP_008471749.1	141	139	173	101	103	119	151	107.667
PREDICTED: pyruvate dehydrogenase protein X component-like, partial [Diaphorina citri]	XP_008486435.1	73.148	63.155	64.468	35.356	41.855	45.602	66.9237	40.9377
PREDICTED: glycogen phosphorylase-like [Diaphorina citri]	XP_008475915.1	81.628	86.876	66.321	39.781	64.488	45.108	78.275	49.7923
PREDICTED: inositol monophosphatase 3, partial [Diaphorina citri]	XP_008470942.1	28	40	27	16	18	12	31.6667	15.3333
putative pterin-4-alpha-carbinolamine dehydratase [Diaphorina citri]	ABG81996.1	28	28	39	16	19	11	31.6667	15.3333
PREDICTED: CAP-Gly domain-containing linker protein 1-like [Diaphorina citri]	XP_008470254.1	16	5.9311	9	2	3	2	10.3104	2.33333
PREDICTED: sorting nexin-6 isoform X1 [Diaphorina citri]	XP_008473222.1	14	12	9	5	2	2	11.6667	3
PREDICTED: glycerol kinase [Diaphorina citri]	XP_008469116.1	8	6	3	0	0	1	5.66667	0.333333
PREDICTED: antichymotrypsin-2-like isoform X4 [Diaphorina citri]	XP_008481717.1	33.13	34.462	30.475	16.34	17.883	15.237	32.689	16.4867
PREDICTED: NADH dehydrogenase [ubiquinone] flavoprotein 1, mitochondrial-like [Diaphorina citri]	XP_008472090.1	24.694	17.694	15	7	7	8	19.1293	7.33333
putative mitochondrial NADH:ubiquinone oxidoreductase 19 kDa subunit [Diaphorina citri]	ABG81971.1	81	77	80	46	51	56	79.3333	51
PREDICTED: uncharacterized protein LOC103520248 [Diaphorina citri]	XP_008483561.1	19	18	15	6	6	7	17.3333	6.33333
PREDICTED: 54S ribosomal protein L12, mitochondrial [Diaphorina citri]	XP_008475703.1	33	36	43	17	22	20	37.3333	19.6667
PREDICTED: esterase FE4-like isoform X1 [Diaphorina citri]	XP_008468779.1	4	5	4	0	0	0	4.33333	0
PREDICTED: zinc finger FYVE domain-containing protein 16-like [Diaphorina citri]	XP_008482398.1	5	7	1	0	0	0	4.33333	0
50S ribosomal protein L7/L12 [Wolbachia endosymbiont of Diaphorina citri]	WP_017532113.1	7	2	4	0	0	0	4.33333	0
PREDICTED: COX assembly mitochondrial protein homolog [Diaphorina citri]	XP_008481776.1	6	4	3	0	0	0	4.33333	0
PREDICTED: uncharacterized protein LOC103518094 isoform X1 [Diaphorina citri]	XP_008481372.1	4	5	4	0	0	0	4.33333	0
PREDICTED: uncharacterized protein LOC103510411 [Diaphorina citri]	XP_008473288.1	6	5	8	1	1	0	6.33333	0.666667
PREDICTED: MD-2-related lipid-recognition protein-like [Diaphorina citri]	XP_008470682.1	8	11	7	1	1	3	8.66667	1.66667
PREDICTED: hyphal wall protein 2-like [Diaphorina citri]	XP_008478960.1	7	10	11	2	2	2	9.33333	2
PREDICTED: protein lethal(2)essential for life-like [Diaphorina citri]	XP_008486793.1	20.005	25.157	24.167	8.1221	10.698	11.093	23.1097	9.97103
PREDICTED: phenoloxidase subunit 1-like [Diaphorina citri]	XP_008469477.1	30.258	31.31	23.155	5.1551	19.784	14.784	28.241	13.241
PREDICTED: uncharacterized protein LOC103514107, partial [Diaphorina citri]	XP_008477194.1	61.922	75.24	75.24	46.1	44.418	44.736	70.8007	45.0847
PREDICTED: annexin B10-like [Diaphorina citri]	XP_008470433.1	76	59	52	37	42	36	62.3333	38.3333
PREDICTED: cytochrome c oxidase copper chaperone [Diaphorina citri]	XP_008479415.1	12	14	13	3	4	5	13	4
PREDICTED: neurofilament heavy polypeptide-like, partial [Diaphorina citri]	XP_008479689.1	172.14	163.78	105.07	131.52	105.57	80.74	146.997	105.943
PREDICTED: LOW QUALITY PROTEIN: transferrin-like [Diaphorina citri]	XP_008470529.1	36.89	52.199	33.418	20.614	21.548	26.019	40.8357	22.727
PREDICTED: filamin-A [Diaphorina citri]	XP_008481319.1	239	229	228	160	178	194	232	177.333
PREDICTED: pseudouridine-5'-monophosphatase-like [Diaphorina citri]	XP_008475235.1	28	28	24	14	14	10	26.6667	12.6667
PREDICTED: tropinone reductase 2-like isoform X1 [Diaphorina citri]	XP_008476959.1	28.656	26.125	16.359	9.5312	12.297	10.062	23.7133	10.6301
PREDICTED: soma ferritin-like [Diaphorina citri]	XP_008481078.1	147	86	76	64	70	78	103	70.6667
PREDICTED: lipid storage droplets surface-binding protein 1-like [Diaphorina citri]	XP_008471210.1	11.506	15.753	5.5055	3.2583	2.5055	3.5055	10.9215	3.08977
PREDICTED: CAP-Gly domain-containing linker protein 2-like [Diaphorina citri]	XP_008479040.1	9	10	6	1	2	2	8.33333	1.66667
PREDICTED: LOW QUALITY PROTEIN: sorting and assembly machinery component 50 homolog [Diaphorina citri]	XP_008487713.1	7	9	2	0	0	2	6	0.666667
PREDICTED: band 7 protein AGAP004871-like [Diaphorina citri]	XP_008471166.1	6.2598	7.0629	5.0313	0	1.8189	0	6.118	0.6063
PREDICTED: cAMP-dependent protein kinase type II regulatory subunit-like, partial [Diaphorina citri]	XP_008485081.1	36.897	40.676	31.338	22	18.779	16.779	36.3037	19.186
PREDICTED: cathepsin L-like [Diaphorina citri]	XP_008469199.1	53	56	44	33	29	29	51	30.3333
PREDICTED: sorbin and SH3 domain-containing protein 1-like [Diaphorina citri]	XP_008470279.1	17	17	11	5	7	4	15	5.33333
4Fe-4S ferredoxin [Candidatus Profftella armatura]	AGS07031.1	13	18	14	6	7	3	15	5.33333
PREDICTED: vitellogenin-A1-like, partial [Diaphorina citri]	XP_008486488.1	0	3.9092	7.8415	0	0	0	3.9169	0
PREDICTED: cuticle protein 7-like [Diaphorina citri]	XP_008468734.1	0	5	7	0	0	0	4	0
PREDICTED: uncharacterized protein LOC103507494 isoform X1 [Diaphorina citri]	XP_008470187.1	3.8823	4.8823	3	0	0	0	3.92153	0
PREDICTED: alpha/beta hydrolase domain-containing protein 11-like [Diaphorina citri]	XP_008471054.1	3.7125	3.1417	4.4271	0	0.28542	0	3.76043	0.09514
PREDICTED: phosphomannomutase 2 [Diaphorina citri]	XP_008474363.1	4	4	4	0	0	0	4	0
PREDICTED: UPF0545 protein C22orf39 homolog [Diaphorina citri]	XP_008478916.1	4.3482	4.3049	2.3916	0.47832	0	0	3.68157	0.15944
PREDICTED: 60S ribosomal protein L22-like [Diaphorina citri]	XP_008484926.1	4.6454	3.9841	3.3227	0	0	0	3.98407	0
PREDICTED: repetitive proline-rich cell wall protein 2-like isoform X2 [Diaphorina citri]	XP_008484436.1	70.047	70.879	71.605	45.202	44.989	47.291	70.8437	45.8273
PREDICTED: glucosamine-6-phosphate isomerase-like [Diaphorina citri]	XP_008477730.1	19.801	14	14.6	6.4012	7.8009	3.6003	16.1337	5.93413
PREDICTED: transferrin [Diaphorina citri]	XP_008470527.1	59.857	62.461	57.398	33.559	37.145	41.433	59.9053	37.379
PREDICTED: uncharacterized protein LOC103515247 [Diaphorina citri]	XP_008478398.1	38.591	35.548	31.591	10.591	22.774	23.774	35.2433	19.0463
PREDICTED: GATA zinc finger domain-containing protein 14-like isoform X5 [Diaphorina citri]	XP_008481806.1	0.75094	6.0075	8.2604	0	0	0.75094	5.00628	0.250313
PREDICTED: neither inactivation nor afterpotential protein C-like [Diaphorina citri]	XP_008480271.1	1	9.869	3.9738	0	1	0	4.9476	0.333333
PREDICTED: estrogen sulfotransferase-like isoform X2 [Diaphorina citri]	XP_008480899.1	8.0889	6.2265	4.9812	0.99624	1.4944	0.99624	6.4322	1.16229
PREDICTED: protein IWS1 homolog [Diaphorina citri]	XP_008473077.1	6	8	6	0	1	2	6.66667	1
PREDICTED: probable trans-2-enoyl-CoA reductase, mitochondrial isoform X2 [Diaphorina citri]	XP_008472323.1	22.065	18.909	23.065	8.088	10.977	10.399	21.3463	9.82133
PREDICTED: calexcitin-2-like [Diaphorina citri]	XP_008484482.1	12	14	15	5	5	4	13.6667	4.66667
PREDICTED: adenine phosphoribosyltransferase-like [Diaphorina citri]	XP_008482299.1	12	8	12	2	5	2	10.6667	3
PREDICTED: sorbitol dehydrogenase-like [Diaphorina citri]	XP_008470488.1	17.855	17.753	20.855	9.3041	6.7534	8.3041	18.821	8.12053
PREDICTED: titin-like [Diaphorina citri]	XP_008487981.1	21.786	20.783	17.089	8.5387	8.5797	9.3661	19.886	8.82817
PREDICTED: fumarate hydratase, mitochondrial-like [Diaphorina citri]	XP_008484301.1	27.291	26.646	24.743	12.613	12.517	12.402	26.2267	12.5107
PREDICTED: PDZ domain-containing protein GIPC3 [Diaphorina citri]	XP_008488045.1	9	8	7	1	2	2	8	1.66667
PREDICTED: uncharacterized protein LOC103525042 [Diaphorina citri]	XP_008488312.1	172	184	136	122	129	115	164	122
PREDICTED: 26S protease regulatory subunit 10B [Diaphorina citri]	XP_008476881.1	81.337	66.779	55.889	43.779	54.889	33	68.0017	43.8893
PREDICTED: dehydrogenase/reductase SDR family member 11-like [Diaphorina citri]	XP_008470158.1	13.841	21.455	10.841	4.2274	7.2274	7	15.379	6.1516
PREDICTED: muscle LIM protein Mlp84B [Diaphorina citri]	XP_008468377.1	133.68	162.28	144.98	112.96	101.09	110.11	146.98	108.053
PREDICTED: cytochrome b-c1 complex subunit 6, mitochondrial-like [Diaphorina citri]	XP_008478081.1	18.151	17.895	30.513	10.895	10.171	10.171	22.1863	10.4123
PREDICTED: probable delta-1-pyrroline-5-carboxylate synthase, partial [Diaphorina citri]	XP_008483053.1	48.698	43.698	40.122	21.212	30.424	26.849	44.1727	26.1617
PREDICTED: succinate-semialdehyde dehydrogenase, mitochondrial-like [Diaphorina citri]	XP_008475372.1	35	20	12	10	15	6	22.3333	10.3333
PREDICTED: uncharacterized protein LOC103506773 [Diaphorina citri]	XP_008469398.1	11	12	10	2	4	4	11	3.33333
PREDICTED: uncharacterized protein LOC103505958 [Diaphorina citri]	XP_008468563.1	40	41	27	23	20	17	36	20
PREDICTED: tubulin alpha-1 chain-like [Diaphorina citri]	XP_008480775.1	117.24	107.4	98.255	68.719	78.868	80.717	107.632	76.1013
PREDICTED: solute carrier family 2, facilitated glucose transporter member 1-like isoform X1 [Diaphorina citri]	XP_008468364.1	3	4	4	0	0	0	3.66667	0
PREDICTED: retinol dehydrogenase 12-like isoform X1 [Diaphorina citri]	XP_008471521.1	4	3	4	0	0	0	3.66667	0
PREDICTED: uncharacterized protein LOC103514405 isoform X1 [Diaphorina citri]	XP_008477503.1	8	2	1	0	0	0	3.66667	0
PREDICTED: uncharacterized protein LOC103504943 [Diaphorina citri]	XP_008467472.1	0	5	6	0	0	0	3.66667	0
PREDICTED: prohormone-4 [Diaphorina citri]	XP_008468001.1	5	2	4	0	0	0	3.66667	0
PREDICTED: mitochondrial import inner membrane translocase subunit TIM14-like [Diaphorina citri]	XP_008471578.1	4	4	3	0	0	0	3.66667	0
PREDICTED: uncharacterized protein LOC103506691 [Diaphorina citri]	XP_008469309.1	6	8	5	0	2	1	6.33333	1
PREDICTED: SPARC-like [Diaphorina citri]	XP_008478560.1	7	5	7	1	1	1	6.33333	1
PREDICTED: glyoxylate reductase/hydroxypyruvate reductase-like [Diaphorina citri]	XP_008469310.1	22	15	14	8	7	6	17	7
PREDICTED: cytochrome c oxidase assembly factor 6 homolog [Diaphorina citri]	XP_008473476.1	3	4	7	1	0	0	4.66667	0.333333
PREDICTED: elongation factor G, mitochondrial [Diaphorina citri]	XP_008478885.1	36.874	32.874	32.87	17.924	17.924	19.919	34.206	18.589
PREDICTED: microtubule-associated protein tau isoform X1 [Diaphorina citri]	XP_008470748.1	10.011	14.417	4.6042	5.8021	1	1	9.6774	2.6007
putative mitochondrial cytochrome oxidase subunit VIa [Diaphorina citri]	ABG81959.1	29.13	20.986	22.562	11.137	11.709	11.709	24.226	11.5183
PREDICTED: phosphate carrier protein, mitochondrial-like [Diaphorina citri]	XP_008476338.1	31.452	39.924	13.452	11.452	19.905	12.943	28.276	14.7667
PREDICTED: antichymotrypsin-2-like isoform X3 [Diaphorina citri]	XP_008481649.1	23.758	21.069	21.116	10.102	11.056	9.4195	21.981	10.1925
PREDICTED: inter-alpha-trypsin inhibitor heavy chain H3-like [Diaphorina citri]	XP_008469736.1	26.106	23.093	16.405	14.287	7.1671	9.6754	21.868	10.3765
PREDICTED: myotrophin-like [Diaphorina citri]	XP_008482250.1	12	8	7	4	2	1	9	2.33333
PREDICTED: electron transfer flavoprotein-ubiquinone oxidoreductase, mitochondrial-like [Diaphorina citri]	XP_008486774.1	8.5881	6.0705	6.5881	0.51763	1.2941	1.7764	7.08223	1.19604
PREDICTED: cathepsin B-like cysteine proteinase 4 isoform X1 [Diaphorina citri]	XP_008471034.1	29.552	30.421	28.683	14.776	16.514	15.645	29.552	15.645
PREDICTED: protein D3-like isoform X3 [Diaphorina citri]	XP_008474466.1	5.7652	7.4778	9.028	1.1146	2.5837	1.7937	7.42367	1.83067
PREDICTED: uncharacterized protein LOC103516011 [Diaphorina citri]	XP_008479186.1	7	10	8	0	4	2	8.33333	2
PREDICTED: neurocalcin homolog [Diaphorina citri]	XP_008475782.1	16	13	12	4	5	6	13.6667	5
PREDICTED: carboxypeptidase Q-like [Diaphorina citri]	XP_008487999.1	8	9	6	1	2	2	7.66667	1.66667
PREDICTED: 26S proteasome non-ATPase regulatory subunit 10-like [Diaphorina citri]	XP_008479232.1	11	5	9	2	3	1	8.33333	2
PREDICTED: LOW QUALITY PROTEIN: 1,2-dihydroxy-3-keto-5-methylthiopentene dioxygenase [Diaphorina citri]	XP_008474681.1	25	27	24	13	15	10	25.3333	12.6667
PREDICTED: phosphoglycolate phosphatase-like [Diaphorina citri]	XP_008468761.1	10	10	14	2	5	4	11.3333	3.66667
PREDICTED: cytochrome b-c1 complex subunit 6, mitochondrial-like [Diaphorina citri]	XP_008486615.1	21.849	16.105	32.487	12.105	10.829	10.829	23.4803	11.2543
PREDICTED: acyl-protein thioesterase 1 [Diaphorina citri]	XP_008475591.1	26	29	25	12	16	13	26.6667	13.6667
PREDICTED: delta(3,5)-Delta(2,4)-dienoyl-CoA isomerase, mitochondrial-like [Diaphorina citri]	XP_008486808.1	22.858	16.371	18.222	9.0888	10.907	6.3622	19.1503	8.786
PREDICTED: sialidase-like [Diaphorina citri]	XP_008468091.1	30.095	38.944	35.397	18.246	18.472	22.472	34.812	19.73
PREDICTED: isocitrate dehydrogenase [NADP], mitochondrial-like [Diaphorina citri]	XP_008481256.1	15.875	18.817	11.759	7.7586	6.7586	4.817	15.4837	6.44473
PREDICTED: protein lethal(2)essential for life-like [Diaphorina citri]	XP_008473609.1	45.33	55.661	62.326	27.33	39.996	35.33	54.439	34.2187
PREDICTED: protein lethal(2)essential for life-like [Diaphorina citri]	XP_008486790.1	13.664	17.183	16.507	5.5476	7.3068	7.5767	15.7847	6.81037
PREDICTED: glutathione S-transferase-like [Diaphorina citri]	XP_008482350.1	29.467	21.166	23.618	12.748	13.525	12.223	24.7503	12.832
arginine kinase, partial [Diaphorina citri]	ADH04350.1	23.407	20.708	21.245	10.878	10.614	10.665	21.7867	10.719
PREDICTED: NADH-ubiquinone oxidoreductase 75 kDa subunit, mitochondrial-like, partial [Diaphorina citri]	XP_008486074.1	13.553	16.457	12.782	6.5537	5.8067	4.8067	14.264	5.72237
PREDICTED: prisilkin-39-like isoform X1 [Diaphorina citri]	XP_008477982.1	52	78.333	53.667	37.333	36.667	46	61.3333	40
PREDICTED: thymosin beta-4-like [Diaphorina citri]	XP_008487563.1	38	32	42	28	13	24	37.3333	21.6667
PREDICTED: electron transfer flavoprotein subunit beta-like [Diaphorina citri]	XP_008471978.1	24	21	21	12	12	8	22	10.6667
PREDICTED: muscle M-line assembly protein unc-89-like [Diaphorina citri]	XP_008472442.1	11	11	2	3	2	1	8	2
PREDICTED: 28S ribosomal protein S2, mitochondrial [Diaphorina citri]	XP_008484030.1	9	12	5	1	3	3	8.66667	2.33333
PREDICTED: cathepsin L1-like [Diaphorina citri]	XP_008478336.1	1.4868	4.2037	4.7671	0	0	0	3.48587	0
PREDICTED: insulin-like growth factor-binding protein complex acid labile subunit, partial [Diaphorina citri]	XP_008486466.1	8.2159	7.4864	5.7295	0.24318	3	2.2432	7.14393	1.82879
PREDICTED: protein LZIC-like [Diaphorina citri]	XP_008474953.1	4	2	4	0	0	0	3.33333	0
PREDICTED: 5-methylcytosine rRNA methyltransferase NSUN4-like [Diaphorina citri]	XP_008480393.1	2	3	5	0	0	0	3.33333	0
PREDICTED: uncharacterized protein LOC103506617 [Diaphorina citri]	XP_008469235.1	2.2012	4	4	0	0	0	3.4004	0
PREDICTED: uncharacterized protein LOC103512600 [Diaphorina citri]	XP_008475596.1	1.5439	6.9299	4.386	0	0.38597	0.38597	4.2866	0.257313
PREDICTED: NADH dehydrogenase [ubiquinone] 1 alpha subcomplex assembly factor 3 [Diaphorina citri]	XP_008473527.1	4	5	4	0	1	0	4.33333	0.333333
PREDICTED: paxillin isoform X3 [Diaphorina citri]	XP_008469978.1	81.097	73.843	75.902	51.065	51.181	56.216	76.9473	52.8207
PREDICTED: calcium/calmodulin-dependent protein kinase type II alpha chain [Diaphorina citri]	XP_008472098.1	34	30	24	10	20	18	29.3333	16
PREDICTED: UPF0585 protein C16orf13 homolog A [Diaphorina citri]	XP_008479239.1	11	10	10	2	4	4	10.3333	3.33333
PREDICTED: alcohol dehydrogenase [NADP(+)]-like [Diaphorina citri]	XP_008488157.1	76	69	68	51	51	42	71	48
putative CG8369 [Diaphorina citri]	ABG82002.1	20	23	22	10	11	11	21.6667	10.6667
PREDICTED: succinyl-CoA:3-ketoacid coenzyme A transferase 1, mitochondrial-like [Diaphorina citri]	XP_008471734.1	23	20	16	11	9	8	19.6667	9.33333
PREDICTED: annexin B9-like [Diaphorina citri]	XP_008471196.1	13.696	8.8897	10.853	5.0836	3.6856	3.4448	11.1462	4.07133
PREDICTED: platelet-activating factor acetylhydrolase IB subunit beta isoform X1 [Diaphorina citri]	XP_008470954.1	11	6	10	3	4	1	9	2.66667
PREDICTED: fructose-bisphosphate aldolase [Diaphorina citri]	XP_008473197.1	25.243	24.515	22.442	11.184	13.221	12.184	24.0667	12.1963
PREDICTED: charged multivesicular body protein 1b [Diaphorina citri]	XP_008481054.1	10	13	11	2	5	5	11.3333	4
PREDICTED: uncharacterized protein LOC103516502 [Diaphorina citri]	XP_008479692.1	5	15	7	3	4	1	9	2.66667
PREDICTED: protein takeout-like [Diaphorina citri]	XP_008480410.1	3.9819	5.9729	4.9774	0	1.991	0	4.9774	0.663667
PREDICTED: actin-binding LIM protein 1 [Diaphorina citri]	XP_008475141.1	8	9	8	2	3	2	8.33333	2.33333
PREDICTED: ejaculatory bulb-specific protein 3-like [Diaphorina citri]	XP_008476701.1	20	18	16	7	8	10	18	8.33333
PREDICTED: leucine-rich repeat transmembrane neuronal protein 2-like [Diaphorina citri]	XP_008474850.1	9.722	8.722	7.2049	2.0683	2.0683	2.5854	8.54963	2.24067
PREDICTED: putative uncharacterized protein DDB_G0286901, partial [Diaphorina citri]	XP_008486634.1	6	4	7	2	1	0	5.66667	1
PREDICTED: titin-like, partial [Diaphorina citri]	XP_008483789.1	8.526	12.529	2.6371	2.7645	1.3823	1.5097	7.89737	1.8855
PREDICTED: uncharacterized protein LOC103507391 [Diaphorina citri]	XP_008470083.1	9	7	3	3	0	1	6.33333	1.33333
PREDICTED: protein D3-like isoform X1 [Diaphorina citri]	XP_008474464.1	5.3919	6.9935	8.4433	1.0425	2.4163	1.6776	6.9429	1.71213
PREDICTED: V-type proton ATPase subunit G [Diaphorina citri]	XP_008479120.1	90.537	79.973	73.281	64.281	51.153	56.025	81.2637	57.153
PREDICTED: probable 28S ribosomal protein S26, mitochondrial isoform X1 [Diaphorina citri]	XP_008481069.1	19	16	14	8	9	5	16.3333	7.33333
ATP F0F1 synthase subunit beta [Wolbachia endosymbiont of Diaphorina citri]	WP_026092698.1	24.118	12.401	28.259	16.271	12.271	4.4121	21.5927	10.9847
PREDICTED: uncharacterized protein LOC103512961 [Diaphorina citri]	XP_008475984.1	12	16	10	6	5	4	12.6667	5
PREDICTED: probable 28S ribosomal protein S6, mitochondrial, partial [Diaphorina citri]	XP_008479471.1	5	4	3	0	1	0	4	0.333333
PREDICTED: FGFR1 oncogene partner 2 homolog [Diaphorina citri]	XP_008468481.1	1	5	6	0	1	0	4	0.333333
PREDICTED: 3-oxoacyl-[acyl-carrier-protein] synthase, mitochondrial [Diaphorina citri]	XP_008476646.1	3	6	3	0	1	0	4	0.333333
PREDICTED: regucalcin-like, partial [Diaphorina citri]	XP_008472803.1	59.6	61.632	60.632	33.784	44.24	42.512	60.6213	40.1787
PREDICTED: GMP reductase 2-like isoform X1 [Diaphorina citri]	XP_008487760.1	41	44	46	30	27	25	43.6667	27.3333
PREDICTED: cathepsin L1-like [Diaphorina citri]	XP_008484592.1	1.4014	3.9621	3.5507	0	0	0	2.9714	0
PREDICTED: uncharacterized protein LOC103512563 [Diaphorina citri]	XP_008475558.1	21	17	18	9	9	9	18.6667	9
PREDICTED: uncharacterized protein LOC103521993 [Diaphorina citri]	XP_008485325.1	4	4	1	0	0	0	3	0
PREDICTED: uncharacterized protein LOC103519847 [Diaphorina citri]	XP_008483156.1	1	5	3	0	0	0	3	0
PREDICTED: BAG family molecular chaperone regulator 2 [Diaphorina citri]	XP_008468726.1	3	4	2	0	0	0	3	0
PREDICTED: dehydrogenase/reductase SDR family member 11-like [Diaphorina citri]	XP_008471431.1	2	5	2	0	0	0	3	0
PREDICTED: C-Myc-binding protein homolog [Diaphorina citri]	XP_008470301.1	6	1	2	0	0	0	3	0
PREDICTED: heat shock protein 70 A1-like [Diaphorina citri]	XP_008477019.1	27.372	23.145	18.785	13.474	11.896	11.86	23.1007	12.41
PREDICTED: NADH dehydrogenase [ubiquinone] 1 beta subcomplex subunit 8, mitochondrial-like [Diaphorina citri]	XP_008487309.1	11.348	10.89	9.2501	0	3.657	7.3141	10.496	3.65703
PREDICTED: disks large homolog 1-like, partial [Diaphorina citri]	XP_008484158.1	9	9	6	2	2	3	8	2.33333
PREDICTED: phosphatidylinositol 5-phosphate 4-kinase type-2 alpha-like [Diaphorina citri]	XP_008482552.1	19.157	21.368	16.21	7.3681	11.052	9.5786	18.9117	9.3329
PREDICTED: LOW QUALITY PROTEIN: methylthioribose-1-phosphate isomerase [Diaphorina citri]	XP_008469932.1	23	20	24	13	13	9	22.3333	11.6667
PREDICTED: probable 4-aminobutyrate aminotransferase, mitochondrial [Diaphorina citri]	XP_008470214.1	16	24.733	16	8.3666	9	11	18.911	9.45553
PREDICTED: uncharacterized protein LOC103510621 [Diaphorina citri]	XP_008473522.1	5	5	4	0	1	1	4.66667	0.666667
PREDICTED: probable trans-2-enoyl-CoA reductase, mitochondrial isoform X1 [Diaphorina citri]	XP_008472322.1	20.935	19.091	18.935	8.912	11.023	8.6011	19.6537	9.51203
PREDICTED: protein C19orf12 homolog [Diaphorina citri]	XP_008470621.1	5	4	7	0	2	1	5.33333	1
PREDICTED: acyl-CoA synthetase family member 2, mitochondrial-like [Diaphorina citri]	XP_008476922.1	18	20	17	9	11	7	18.3333	9
PREDICTED: heat shock factor-binding protein 1-like [Diaphorina citri]	XP_008483966.1	31.009	30.799	29.379	12.74	21.85	19.85	30.3957	18.1467
PREDICTED: guanine nucleotide-binding protein G(I)/G(S)/G(T) subunit beta-1 isoform X2 [Diaphorina citri]	XP_008479048.1	30.667	38.311	44.1	23.805	24.609	21.678	37.6927	23.364
PREDICTED: papilin-like [Diaphorina citri]	XP_008484354.1	22.766	19.305	21.458	9.6915	9.6915	13.153	21.1763	10.8453
PREDICTED: myb-like protein X, partial [Diaphorina citri]	XP_008482707.1	13	9	3	4	0	4	8.33333	2.66667
PREDICTED: histidine triad nucleotide-binding protein 1 [Diaphorina citri]	XP_008483005.1	45	47	44	29	31	28	45.3333	29.3333
PREDICTED: 3-hydroxyisobutyrate dehydrogenase, mitochondrial-like [Diaphorina citri]	XP_008473851.1	16.107	15.204	12.505	5.602	9.5535	4.9515	14.6053	6.70233
PREDICTED: myosin-9-like [Diaphorina citri]	XP_008475801.1	82	81	80	52	69	53	81	58
PREDICTED: skin secretory protein xP2-like [Diaphorina citri]	XP_008477119.1	137.28	129.26	159.87	108.46	100.16	119.67	142.137	109.43
PREDICTED: adenylate kinase isoenzyme 6 homolog isoform X1 [Diaphorina citri]	XP_008480742.1	2.9485	2.9485	4.9485	0	1	0	3.61517	0.333333
PREDICTED: enoyl-CoA hydratase domain-containing protein 3, mitochondrial-like, partial [Diaphorina citri]	XP_008485588.1	6	4	1	1	0	0	3.66667	0.333333
PREDICTED: uracil phosphoribosyltransferase homolog, partial [Diaphorina citri]	XP_008482565.1	8	11	9	3	5	2	9.33333	3.33333
PREDICTED: vesicle-associated membrane protein 2 [Diaphorina citri]	XP_008471720.1	16	12	11	4	7	6	13	5.66667
mixed type I polyketide synthase/non-ribosomal peptide synthetase, PedH-like protein [Candidatus Profftella armatura]	AGS06824.1	3	3	2	0	0	0	2.66667	0
PREDICTED: beta-glucuronidase-like [Diaphorina citri]	XP_008476778.1	2.8301	2	3	0	0	0	2.61003	0
membrane protein [Wolbachia endosymbiont of Diaphorina citri]	WP_017532194.1	3	3	2	0	0	0	2.66667	0
PREDICTED: lachesin-like [Diaphorina citri]	XP_008483959.1	4	2	2	0	0	0	2.66667	0
PREDICTED: uncharacterized protein LOC103506411 [Diaphorina citri]	XP_008469019.1	4	1	3	0	0	0	2.66667	0
PREDICTED: soluble NSF attachment protein-like [Diaphorina citri]	XP_008475415.1	4	1	3	0	0	0	2.66667	0
putative fatty acid binding protein [Diaphorina citri]	ABG81985.1	42.852	46.704	41.741	28.296	29.889	26.667	43.7657	28.284
PREDICTED: 28S ribosomal protein S23, mitochondrial-like isoform X1 [Diaphorina citri]	XP_008470272.1	12.938	6	12	5	4	3	10.3127	4
PREDICTED: DNA-directed RNA polymerase II subunit 1-like [Diaphorina citri]	XP_008467978.1	3	4	6	0	1	1	4.33333	0.666667
PREDICTED: NF-kappa-B inhibitor cactus [Diaphorina citri]	XP_008487783.1	3	4	6	1	1	0	4.33333	0.666667
PREDICTED: uncharacterized protein LOC103505443 [Diaphorina citri]	XP_008467997.1	8	9	9	2	3	4	8.66667	3
PREDICTED: phosphoglucomutase-like [Diaphorina citri]	XP_008468682.1	43.352	33.386	45.613	19.521	31.058	28.764	40.7837	26.4477
PREDICTED: four and a half LIM domains protein 2 isoform X1 [Diaphorina citri]	XP_008487638.1	92.684	101.03	81.531	65.507	68.319	68.131	91.7483	67.319
PREDICTED: uncharacterized protein LOC103513598 [Diaphorina citri]	XP_008476666.1	122	123	116	96	91	87	120.333	91.3333
PREDICTED: probable pyruvate dehydrogenase E1 component subunit alpha, mitochondrial [Diaphorina citri]	XP_008485752.1	76.795	79.585	79.169	56.02	57.076	55.809	78.5163	56.3017
PREDICTED: GTP:AMP phosphotransferase AK3, mitochondrial [Diaphorina citri]	XP_008480235.1	63	47	46	33	37	35	52	35
PREDICTED: coronin-1B-like isoform X1 [Diaphorina citri]	XP_008479846.1	13	9	12	4	5	5	11.3333	4.66667
deoxycytidine triphosphate deaminase [Candidatus Profftella armatura]	AGS06978.1	8	5	2	1	1	1	5	1
PREDICTED: MAGUK p55 subfamily member 7 [Diaphorina citri]	XP_008469024.1	6	4	5	0	1	2	5	1
PREDICTED: LOW QUALITY PROTEIN: complement component 1 Q subcomponent-binding protein, mitochondrial [Diaphorina citri]	XP_008473767.1	92	83	85	71	55	64	86.6667	63.3333
PREDICTED: proteasome subunit alpha type-5 [Diaphorina citri]	XP_008469899.1	80	69	82	68	57	41	77	55.3333
PREDICTED: intersectin-1-like [Diaphorina citri]	XP_008469475.1	21.16	22.523	20.086	12.574	10.219	10.936	21.2563	11.243
PREDICTED: 6-phosphofructokinase-like [Diaphorina citri]	XP_008479702.1	12.288	17.288	11.288	3.5253	6.7627	7.288	13.6213	5.85867
PREDICTED: V-type proton ATPase subunit F isoform X1 [Diaphorina citri]	XP_008473370.1	24	24	30	11	19	15	26	15
PREDICTED: 26S protease regulatory subunit 6A-B [Diaphorina citri]	XP_008486389.1	119.39	110.13	123.86	87.865	105.13	74.649	117.793	89.2147
PREDICTED: ubiquitin-conjugating enzyme E2 variant 2-like [Diaphorina citri]	XP_008467536.1	13.158	17.131	16.131	8.6445	9.0788	5.5919	15.4733	7.77173
PREDICTED: DE-cadherin-like, partial [Diaphorina citri]	XP_008479654.1	35.726	31.781	13	14.945	17	15	26.8357	15.6483
PREDICTED: bifunctional 3'-phosphoadenosine 5'-phosphosulfate synthase-like [Diaphorina citri]	XP_008480889.1	6.4342	6.6732	6.4342	0.71711	3.9561	1.7171	6.51387	2.1301
PREDICTED: probable ATP-dependent RNA helicase DDX52 [Diaphorina citri]	XP_008475959.1	6.6442	8	5	1	1	4	6.54807	2
malonyl CoA-acyl carrier protein transacylase, FabD-like protein [Candidatus Profftella armatura]	AGS06838.1	7	4	9	1	5	0	6.66667	2
PREDICTED: 6-phosphofructokinase-like, partial [Diaphorina citri]	XP_008479701.1	6.712	6.712	6.712	0	4.2373	1.712	6.712	1.9831
PREDICTED: CDGSH iron-sulfur domain-containing protein 2 homolog [Diaphorina citri]	XP_008485537.1	47	50	48	24	35	39	48.3333	32.6667
PREDICTED: putative serine protease K12H4.7 [Diaphorina citri]	XP_008475000.1	45	34	42	21	26	32	40.3333	26.3333
PREDICTED: synapsin-like [Diaphorina citri]	XP_008476729.1	14.449	9.4489	9.4489	5	6	3	11.1156	4.66667
PREDICTED: C3 and PZP-like alpha-2-macroglobulin domain-containing protein 8, partial [Diaphorina citri]	XP_008486939.1	16	20	16	7	8	12	17.3333	9
PREDICTED: alpha/beta hydrolase domain-containing protein 11-like, partial [Diaphorina citri]	XP_008484560.1	4.2875	2.8583	3.5729	0	0.71458	0	3.5729	0.238193
PREDICTED: LOW QUALITY PROTEIN: mushroom body large-type Kenyon cell-specific protein 1 [Diaphorina citri]	XP_008479753.1	2	6	2	0	1	0	3.33333	0.333333
PREDICTED: mitochondrial import inner membrane translocase subunit Tim8-like [Diaphorina citri]	XP_008485612.1	3.6594	1.8297	4.2694	0.60991	0.60991	0	3.25283	0.406607
PREDICTED: 26S proteasome non-ATPase regulatory subunit 9 [Diaphorina citri]	XP_008475671.1	3	4	3	0	1	0	3.33333	0.333333
PREDICTED: ATP synthase subunit s-like protein [Diaphorina citri]	XP_008476271.1	5	3	2	0	0	1	3.33333	0.333333
PREDICTED: uncharacterized protein LOC103517563 [Diaphorina citri]	XP_008480828.1	3	3	4	0	0	1	3.33333	0.333333
PREDICTED: papilin-like [Diaphorina citri]	XP_008469049.1	31	37	27	23	18	18	31.6667	19.6667
PREDICTED: verprolin-like [Diaphorina citri]	XP_008470922.1	10	4	4	1	1	3	6	1.66667
S-adenosylhomocysteine hydrolase [Candidatus Profftella armatura]	AGS07054.1	10.505	17.465	18.356	5.3459	11.415	6.1436	15.442	7.63483
PREDICTED: protein enhancer of sevenless 2B [Diaphorina citri]	XP_008472352.1	24	19	21	14	13	9	21.3333	12
PREDICTED: charged multivesicular body protein 2b [Diaphorina citri]	XP_008474239.1	5	7	4	0	1	3	5.33333	1.33333
PREDICTED: uncharacterized protein LOC103523026, partial [Diaphorina citri]	XP_008486324.1	9.273	10.273	11.819	4	4.5459	4.5459	10.455	4.36393
PREDICTED: dynein light chain roadblock-type 2 [Diaphorina citri]	XP_008475062.1	3	2	7	1	1	0	4	0.666667
PREDICTED: myosin heavy chain, muscle-like [Diaphorina citri]	XP_008485345.1	13.575	13.805	9.225	4.7497	6.59	5.7952	12.2017	5.71163
PREDICTED: probable prefoldin subunit 4 [Diaphorina citri]	XP_008479266.1	17	16	17	5	12	9	16.6667	8.66667
PREDICTED: kunitz-type serine protease inhibitor long epsilon-dendrotoxin Arg55-like [Diaphorina citri]	XP_008469048.1	11.112	11.251	11.669	4.2781	6.139	4.139	11.344	4.85203
PREDICTED: glyceraldehyde-3-phosphate dehydrogenase-like [Diaphorina citri]	XP_008472826.1	10.709	14.472	12.235	5.2097	5.9202	5.6834	12.472	5.60443
PREDICTED: HBS1-like protein [Diaphorina citri]	XP_008484097.1	2	6	6	0	1	2	4.66667	1
PREDICTED: uncharacterized protein LOC103522189, partial [Diaphorina citri]	XP_008485514.1	2.4741	3.9277	0.79374	0	0	0	2.39851	0
PREDICTED: arylsulfatase B-like isoform X1 [Diaphorina citri]	XP_008481120.1	0	6.9896	0	0	0	0	2.32987	0
PREDICTED: LOW QUALITY PROTEIN: O-glucosyltransferase rumi homolog [Diaphorina citri]	XP_008487653.1	2	2	2.6472	0	0	0	2.21573	0
PREDICTED: 5-methylcytosine rRNA methyltransferase NSUN4-like [Diaphorina citri]	XP_008478197.1	6	1	0	0	0	0	2.33333	0
PREDICTED: uncharacterized protein LOC103524398 [Diaphorina citri]	XP_008487632.1	2	5	0	0	0	0	2.33333	0
PREDICTED: tenascin-like [Diaphorina citri]	XP_008478263.1	4	1	2	0	0	0	2.33333	0
PREDICTED: tyrosine-protein phosphatase 69D-like, partial [Diaphorina citri]	XP_008485434.1	3	0	3.5163	0	0	0	2.1721	0
PREDICTED: protein D3-like [Diaphorina citri]	XP_008469302.1	5	1	1	0	0	0	2.33333	0
PREDICTED: tubulin-specific chaperone A-like [Diaphorina citri]	XP_008479384.1	4	3	0	0	0	0	2.33333	0
PREDICTED: valacyclovir hydrolase-like [Diaphorina citri]	XP_008478181.1	5	0	2	0	0	0	2.33333	0
PREDICTED: uncharacterized protein LOC103518867, partial [Diaphorina citri]	XP_008482172.1	1.0692	2.1384	3.7422	0	0	0	2.3166	0
30S ribosomal protein S21 [Candidatus Profftella armatura]	AGS07050.1	5	1	1	0	0	0	2.33333	0
PREDICTED: ankyrin-2-like [Diaphorina citri]	XP_008468596.1	46.822	51	38	28	30.643	33.453	45.274	30.6987
PREDICTED: enoyl-CoA delta isomerase 1, mitochondrial-like [Diaphorina citri]	XP_008480709.1	41.149	33.768	32.53	23.671	27.53	19.052	35.8157	23.4177
PREDICTED: actin-related protein 2/3 complex subunit 5 [Diaphorina citri]	XP_008471287.1	8	7	6	4	2	1	7	2.33333
PREDICTED: uncharacterized protein LOC103514108 [Diaphorina citri]	XP_008477195.1	35.078	34.76	34.76	25.9	18.582	22.264	34.866	22.2487
PREDICTED: protein l(2)37Cc-like [Diaphorina citri]	XP_008468329.1	9.5833	8.4166	10.5	4	5	3.0833	9.49997	4.02777
PREDICTED: 1,4-alpha-glucan-branching enzyme-like [Diaphorina citri]	XP_008479152.1	20.906	26.871	21.906	3.9883	21.918	14.942	23.2277	13.6161
PREDICTED: chitinase-like protein EN03 [Diaphorina citri]	XP_008472476.1	46.375	52.812	47.296	26.439	39.815	36.199	48.8277	34.151
PREDICTED: esterase E4-like [Diaphorina citri]	XP_008484523.1	10	12	5	3	4	4	9	3.66667
PREDICTED: ribose-5-phosphate isomerase [Diaphorina citri]	XP_008484877.1	5.5748	6.8289	6.0209	2.2918	2.2335	1.9145	6.14153	2.1466
PREDICTED: dopamine N-acetyltransferase-like isoform X1 [Diaphorina citri]	XP_008470430.1	8.8073	12.037	6.6147	3	4	4	9.153	3.66667
PREDICTED: uncharacterized protein LOC103509801 [Diaphorina citri]	XP_008472654.1	8.316	7.7205	11.207	2.5666	4.5851	4.0984	9.08117	3.75003
PREDICTED: uncharacterized protein LOC103507470 [Diaphorina citri]	XP_008470163.1	111	114	105	77	84	94	110	85
PREDICTED: synapsin-like [Diaphorina citri]	XP_008475544.1	9.5511	12.551	7.5511	4	2	7	9.8844	4.33333
PREDICTED: COP9 signalosome complex subunit 8 [Diaphorina citri]	XP_008487990.1	8	4	5	2	3	0	5.66667	1.66667
PREDICTED: uncharacterized protein LOC103505336 [Diaphorina citri]	XP_008467888.1	3	5	1	1	0	0	3	0.333333
PREDICTED: cytochrome b-c1 complex subunit 8-like [Diaphorina citri]	XP_008481615.1	9	7	9	2	4	4	8.33333	3.33333
PREDICTED: uncharacterized protein LOC103520996, partial [Diaphorina citri]	XP_008484320.1	3.4379	3.4379	2.5784	0	1	0	3.1514	0.333333
PREDICTED: carbonyl reductase [NADPH] 1-like, partial [Diaphorina citri]	XP_008475839.1	13	13	11	5	6	7	12.3333	6
PREDICTED: protein D3-like, partial [Diaphorina citri]	XP_008468094.1	1.7287	1.7287	5.7287	0.72868	0	0	3.06203	0.242893
PREDICTED: complex III assembly factor LYRM7-like [Diaphorina citri]	XP_008467647.1	7	6	2	1	1	2	5	1.33333
Fe-S cluster assembly scaffold protein [Candidatus Profftella armatura]	AGS06702.1	3.7897	2.8423	2.8423	0	0.94743	0	3.1581	0.31581
PREDICTED: uncharacterized protein LOC103516654 [Diaphorina citri]	XP_008479857.1	2	3	4	0	1	0	3	0.333333
PREDICTED: 28S ribosomal protein S11, mitochondrial isoform X1 [Diaphorina citri]	XP_008475781.1	4	3	2	0	1	0	3	0.333333
PREDICTED: uncharacterized protein LOC103515908 [Diaphorina citri]	XP_008479076.1	5	1	3	0	0	1	3	0.333333
PREDICTED: pupal cuticle protein 27-like [Diaphorina citri]	XP_008472010.1	6	9	5	4	2	1	6.66667	2.33333
50S ribosomal protein L31 type B [Candidatus Profftella armatura]	AGS07045.1	5	4	4	0	2	1	4.33333	1
PREDICTED: prohibitin-2 [Diaphorina citri]	XP_008473760.1	92	101	81	54	83	72	91.3333	69.6667
PREDICTED: hexokinase type 2-like [Diaphorina citri]	XP_008472342.1	29.591	36.028	23.299	18.02	23.482	15.666	29.6393	19.056
PREDICTED: myosin-binding protein C, fast-type-like [Diaphorina citri]	XP_008484362.1	16.937	12.48	18.719	8.0226	12.48	5.3484	16.0453	8.617
PREDICTED: neurofilament medium polypeptide-like [Diaphorina citri]	XP_008479690.1	160.97	153.78	121.14	133.01	104.54	110.92	145.297	116.157
PREDICTED: fibropellin-1-like [Diaphorina citri]	XP_008474691.1	7.6633	6.398	8.9286	1.2653	2.2653	5.2653	7.6633	2.93197
PREDICTED: uncharacterized protein LOC103513589 [Diaphorina citri]	XP_008476656.1	10.435	7.5603	5.0144	3	2.4541	3.4541	7.6699	2.9694
PREDICTED: circadian clock-controlled protein-like [Diaphorina citri]	XP_008478766.1	6	5	7	1	2	3	6	2
PREDICTED: putative deoxyribonuclease TATDN1 [Diaphorina citri]	XP_008485284.1	10	8	14	2	8	5	10.6667	5
PREDICTED: cat eye syndrome critical region protein 5 homolog [Diaphorina citri]	XP_008480884.1	10	9	7	4	4	3	8.66667	3.66667
PREDICTED: uncharacterized protein LOC103519593 [Diaphorina citri]	XP_008482905.1	8.6826	9.8191	7.4096	5.5461	1.5461	4.273	8.6371	3.7884
PREDICTED: probable aldehyde oxidase 3 [Diaphorina citri]	XP_008468556.1	6	8.5119	3	0	4	2	5.8373	2
PREDICTED: SH3 domain-binding glutamic acid-rich protein homolog [Diaphorina citri]	XP_008469348.1	19	19	23	11	12	13	20.3333	12
PREDICTED: uncharacterized protein LOC103505110 [Diaphorina citri]	XP_008467641.1	30.456	34.07	28.614	16	22.614	22.614	31.0467	20.4093
PREDICTED: formin-binding protein 1-like isoform X1 [Diaphorina citri]	XP_008478375.1	7.1684	5.3763	8.0645	2.6882	1.7921	3.5842	6.86973	2.68817
PREDICTED: LOW QUALITY PROTEIN: neural-cadherin-like [Diaphorina citri]	XP_008471485.1	0	6	0	0	0	0	2	0
PREDICTED: ribonuclease H1 [Diaphorina citri]	XP_008478028.1	1	4	1	0	0	0	2	0
PREDICTED: uncharacterized protein LOC103511289 [Diaphorina citri]	XP_008474229.1	1	5	0	0	0	0	2	0
PREDICTED: myb-like protein X [Diaphorina citri]	XP_008469755.1	0	6	0	0	0	0	2	0
GTP-binding elongation factor [Candidatus Profftella armatura]	AGS06892.1	1	3	2	0	0	0	2	0
hypothetical protein SSDC_01565 [Candidatus Profftella armatura]	AGS06998.1	3	2	1	0	0	0	2	0
PREDICTED: uncharacterized protein LOC103519965 [Diaphorina citri]	XP_008483275.1	0	4	2	0	0	0	2	0
PREDICTED: transcription elongation factor B polypeptide 2 [Diaphorina citri]	XP_008471815.1	3	3	0	0	0	0	2	0
PREDICTED: phytanoyl-CoA dioxygenase, peroxisomal-like [Diaphorina citri]	XP_008484236.1	1	2	3	0	0	0	2	0
PREDICTED: uridine phosphorylase 2-like [Diaphorina citri]	XP_008472450.1	3	1.5742	1.1914	0	0	0	1.92187	0
PREDICTED: prohormone-3 [Diaphorina citri]	XP_008474579.1	1	4	1	0	0	0	2	0
PREDICTED: 28S ribosomal protein S18a, mitochondrial, partial [Diaphorina citri]	XP_008469167.1	2	1	3	0	0	0	2	0
PREDICTED: uncharacterized protein LOC103506769 isoform X2 [Diaphorina citri]	XP_008469391.1	0.86949	1.739	3.0432	0	0	0	1.8839	0
PREDICTED: suppressor protein SRP40-like [Diaphorina citri]	XP_008486961.1	1.7763	2.2838	1.7763	0	0	0	1.94547	0
PREDICTED: maltase A1-like [Diaphorina citri]	XP_008469813.1	13.876	15.752	10.895	5.8762	7.8951	6.7713	13.5077	6.84753
ATP synthase F0F1 subunit beta [Candidatus Liberibacter asiaticus]	EXU77780.1	20.023	8.3279	18.785	4.3702	11.283	10.131	15.712	8.59473
PREDICTED: gamma-soluble NSF attachment protein-like [Diaphorina citri]	XP_008476890.1	21	16	14	11.903	9	8	17	9.63433
PREDICTED: uncharacterized protein LOC103524590 isoform X1 [Diaphorina citri]	XP_008487838.1	111	98	108	85	74	89	105.667	82.6667
PREDICTED: LOW QUALITY PROTEIN: thiamine pyrophosphokinase [Diaphorina citri]	XP_008478277.1	21	21	13	10	12	10	18.3333	10.6667
PREDICTED: regucalcin-like [Diaphorina citri]	XP_008482788.1	78.4	74.368	79.368	59.216	56.76	61.488	77.3787	59.1547
PREDICTED: uncharacterized protein LOC103516359 [Diaphorina citri]	XP_008479546.1	19	19	14	10	10	10	17.3333	10
transcription elongation factor NusA [Candidatus Profftella armatura]	AGS06896.1	13	13	8	5	5	7	11.3333	5.66667
PREDICTED: dehydrogenase/reductase SDR family member 4-like [Diaphorina citri]	XP_008472530.1	3.0661	9.1982	6.8986	3.0661	3.0661	0.76651	6.38763	2.29957
PREDICTED: protein alan shepard [Diaphorina citri]	XP_008487788.1	21	15	13	10	6	12	16.3333	9.33333
PREDICTED: uncharacterized protein LOC103517076 [Diaphorina citri]	XP_008480309.1	14	13	11	6	6	8	12.6667	6.66667
dihydrolipoamide dehydrogenase [Candidatus Profftella armatura]	AGS06781.1	2.9906	4.9812	3.9812	0	2	0.99059	3.98433	0.996863
PREDICTED: low molecular weight phosphotyrosine protein phosphatase-like [Diaphorina citri]	XP_008485692.1	9	6	10	2	4	5	8.33333	3.66667
PREDICTED: protein FAM117B-like [Diaphorina citri]	XP_008487658.1	3	5	4	1	1	1	4	1
PREDICTED: LOW QUALITY PROTEIN: myosin heavy chain, striated muscle-like, partial [Diaphorina citri]	XP_008468664.1	2	3	3	0	0	1	2.66667	0.333333
PREDICTED: RILP-like protein homolog [Diaphorina citri]	XP_008471686.1	4	2	2	0	1	0	2.66667	0.333333
PREDICTED: nexilin-like, partial [Diaphorina citri]	XP_008483915.1	3.0589	10.088	4.0687	1.0196	4.0098	1	5.73853	2.0098
PREDICTED: uncharacterized protein LOC103522853, partial [Diaphorina citri]	XP_008486163.1	3.3908	3.3179	3.8543	0.46358	0.69538	0.46358	3.521	0.540847
type I polyketide synthase, PedI-like protein [Candidatus Profftella armatura]	AGS06823.1	4	5	1	0	1	1	3.33333	0.666667
PREDICTED: uncharacterized protein LOC103511788 [Diaphorina citri]	XP_008474747.1	7	6	4	0	3	3	5.66667	2
PREDICTED: mitochondrial import inner membrane translocase subunit Tim9 [Diaphorina citri]	XP_008471524.1	2	4	4	0	1	1	3.33333	0.666667
PREDICTED: LOW QUALITY PROTEIN: EH domain-containing protein 1-like [Diaphorina citri]	XP_008468983.1	2.8008	4.0805	2.3602	1.7203	0.36015	0.36015	3.0805	0.813533
PREDICTED: mitochondrial import inner membrane translocase subunit TIM50-C-like isoform X1 [Diaphorina citri]	XP_008470611.1	4	2	4	0	1	1	3.33333	0.666667
PREDICTED: U6 snRNA-associated Sm-like protein LSm2 [Diaphorina citri]	XP_008478063.1	4	3	3	0	1	1	3.33333	0.666667
PREDICTED: alcohol dehydrogenase [NADP(+)] A-like, partial [Diaphorina citri]	XP_008482200.1	13	15	15	5	9	10	14.3333	8
PREDICTED: actin, muscle isoform X1 [Diaphorina citri]	XP_008468689.1	2199.2	1803	2044.1	686.06	1363.4	1290.6	2015.43	1113.35
putative actin, partial [Diaphorina citri]	ABG74719.1	265.85	219	249.27	65.017	159.71	152.85	244.707	125.859
PREDICTED: myosin heavy chain, muscle-like [Diaphorina citri]	XP_008475404.1	1496	1538.2	1319.4	1042.7	994.86	957.87	1451.2	998.477
PREDICTED: glyceraldehyde-3-phosphate dehydrogenase 2 isoform X1 [Diaphorina citri]	XP_008479841.1	1167.3	820.53	945.76	329.79	428.08	380.32	977.863	379.397
PREDICTED: myosin heavy chain, muscle-like [Diaphorina citri]	XP_008487564.1	946.75	1053.5	957.98	750.02	857.67	828.39	986.077	812.027
PREDICTED: ATP synthase subunit beta, mitochondrial-like [Diaphorina citri]	XP_008475020.1	1128.3	859.26	1082.7	313	350.09	345.39	1023.42	336.16
chaperonin GroEL [Candidatus Profftella armatura]	AGS07001.1	1138.6	911.25	1082.3	384.35	426.98	351.08	1044.05	387.47
PREDICTED: ATP synthase subunit delta, mitochondrial [Diaphorina citri]	XP_008474405.1	967	827	845	138	236	263	879.667	212.333
PREDICTED: ATP synthase subunit beta, mitochondrial-like, partial [Diaphorina citri]	XP_008469213.1	1222.6	733.35	902.98	281.36	299.36	299.74	952.977	293.487
PREDICTED: paramyosin [Diaphorina citri]	XP_008471512.1	738	706	689	592	576	565	711	577.667
PREDICTED: myosin heavy chain, muscle-like, partial [Diaphorina citri]	XP_008484217.1	841.11	900.01	704.67	438.93	502.47	463.44	815.263	468.28
PREDICTED: probable aconitate hydratase, mitochondrial [Diaphorina citri]	XP_008473057.1	890.86	838.34	839.94	266.28	325.22	345.01	856.38	312.17
PREDICTED: myosin regulatory light chain 2 [Diaphorina citri]	XP_008478173.1	811	677	683	202	202	220	723.667	208
PREDICTED: enolase [Diaphorina citri]	XP_008481466.1	645.86	600.08	646.7	267.16	286.24	236.14	630.88	263.18
PREDICTED: mitochondrial-processing peptidase subunit beta, partial [Diaphorina citri]	XP_008475257.1	565.48	540.63	538.56	256.03	259.99	256.97	548.223	257.663
PREDICTED: heat shock 70 kDa protein cognate 5 [Diaphorina citri]	XP_008476589.1	434.43	446.41	424.91	321.95	294.43	321.67	435.25	312.683
PREDICTED: troponin T, partial [Diaphorina citri]	XP_008477184.1	468	502	517	311	273	307	495.667	297
PREDICTED: probable citrate synthase 2, mitochondrial [Diaphorina citri]	XP_008468268.1	310.56	293.22	284.54	146.45	184.81	168.8	296.107	166.687
PREDICTED: probable citrate synthase 2, mitochondrial [Diaphorina citri]	XP_008468266.1	141.44	132.78	128.46	71.55	87.191	80.202	134.227	79.6477
PREDICTED: 60 kDa heat shock protein, mitochondrial [Diaphorina citri]	XP_008472107.1	469	460	446	305	306	255	458.333	288.667
PREDICTED: tropomyosin-1 [Diaphorina citri]	XP_008470475.1	683.95	551.43	523.43	254.16	159.16	179.16	586.27	197.493
PREDICTED: voltage-dependent anion-selective channel-like [Diaphorina citri]	XP_008484163.1	437.5	405.59	415.88	203.46	219.48	216.12	419.657	213.02
PREDICTED: phosphoglycerate kinase isoform X1 [Diaphorina citri]	XP_008473873.1	460.35	448.56	467.75	195.88	262.46	246.74	458.887	235.027
PREDICTED: tropomyosin [Diaphorina citri]	XP_008469522.1	546.05	480.57	458.57	184.84	185.84	187.84	495.063	186.173
PREDICTED: alpha-actinin, sarcomeric [Diaphorina citri]	XP_008477140.1	357	387	357	213	263	236	367	237.333
PREDICTED: LOW QUALITY PROTEIN: titin-like [Diaphorina citri]	XP_008470288.1	350.94	400.91	272.93	144.98	148.99	140	341.593	144.657
PREDICTED: heat shock 70 kDa protein F, mitochondrial-like [Diaphorina citri]	XP_008478620.1	424	475	411	188	207	188	436.667	194.333
PREDICTED: arginine kinase [Diaphorina citri]	XP_008471592.1	421.06	370.48	404.71	220	214.78	200.21	398.75	211.663
PREDICTED: cytochrome b-c1 complex subunit 2, mitochondrial [Diaphorina citri]	XP_008473462.1	477	415	404	164	188	178	432	176.667
PREDICTED: E3 ubiquitin-protein ligase BRE1-like [Diaphorina citri]	XP_008469393.1	318	330	350	248	238	247	332.667	244.333
PREDICTED: basement membrane-specific heparan sulfate proteoglycan core protein-like [Diaphorina citri]	XP_008472295.1	238	274	281	124	170	181	264.333	158.333
PREDICTED: uncharacterized protein LOC103509418 [Diaphorina citri]	XP_008472259.1	447	401	535	66	75	90	461	77
PREDICTED: alanine aminotransferase 2 [Diaphorina citri]	XP_008476374.1	362	318	340	117	138	131	340	128.667
PREDICTED: myosin light chain alkali [Diaphorina citri]	XP_008470747.1	391	261	327	86	104	87	326.333	92.3333
PREDICTED: succinyl-CoA ligase subunit alpha, mitochondrial [Diaphorina citri]	XP_008469540.1	335	345	311	123	129	141	330.333	131
PREDICTED: fructose-bisphosphate aldolase-like, partial [Diaphorina citri]	XP_008482150.1	466.86	417.74	470.71	164.51	174.85	158.45	451.77	165.937
PREDICTED: dihydrolipoyl dehydrogenase, mitochondrial-like [Diaphorina citri]	XP_008488308.1	281	236	258	96	120	118	258.333	111.333
PREDICTED: muscle-specific protein 20 isoform X1 [Diaphorina citri]	XP_008481814.1	282	276	288	153	168	167	282	162.667
PREDICTED: delta-1-pyrroline-5-carboxylate synthase-like [Diaphorina citri]	XP_008474853.1	223.96	206.06	180.7	89.429	145.66	107.5	203.573	114.196
PREDICTED: extensin-like [Diaphorina citri]	XP_008477189.1	285	285	308	187	169	201	292.667	185.667
PREDICTED: succinate dehydrogenase [ubiquinone] flavoprotein subunit, mitochondrial [Diaphorina citri]	XP_008487682.1	286	249	254	139	128	135	263	134
PREDICTED: cuticle protein 7-like [Diaphorina citri]	XP_008482733.1	267	301	333	132	139	144	300.333	138.333
PREDICTED: protein yellow-like [Diaphorina citri]	XP_008470648.1	151.93	154.66	138.13	46.151	45.855	52.41	148.24	48.1387
PREDICTED: protein yellow-like [Diaphorina citri]	XP_008470649.1	105.41	105.97	95.73	35.733	34.942	41.048	102.37	37.241
PREDICTED: NADH-ubiquinone oxidoreductase 75 kDa subunit, mitochondrial, partial [Diaphorina citri]	XP_008470014.1	294.45	284.54	269.22	138.45	153.19	137.19	282.737	142.943
PREDICTED: 3-ketoacyl-CoA thiolase, mitochondrial isoform X2 [Diaphorina citri]	XP_008477523.1	142.32	143.86	134.68	47.971	59.377	59.138	140.287	55.4953
PREDICTED: 3-ketoacyl-CoA thiolase, mitochondrial isoform X1 [Diaphorina citri]	XP_008477522.1	123.68	110.15	106.32	37.029	42.623	48.862	113.383	42.838
PREDICTED: fructose-bisphosphate aldolase-like [Diaphorina citri]	XP_008481437.1	423.89	334.74	371.84	99.306	125.93	102.37	376.823	109.202
PREDICTED: glutathione S-transferase 1, isoform D-like [Diaphorina citri]	XP_008473050.1	286.07	228.19	261.07	187.4	188.47	143.62	258.443	173.163
PREDICTED: uncharacterized protein LOC103524647 isoform X3 [Diaphorina citri]	XP_008487901.1	153.18	145.68	166.21	17.047	25.571	28.075	155.023	23.5643
PREDICTED: uncharacterized protein LOC103524647 isoform X2 [Diaphorina citri]	XP_008487900.1	92.819	97.321	117.79	32.953	54.429	59.925	102.643	49.1023
PREDICTED: ATP synthase subunit alpha, mitochondrial-like, partial [Diaphorina citri]	XP_008485307.1	313.18	272.97	243.4	108.05	114.83	97.05	276.517	106.643
PREDICTED: succinyl-CoA ligase [ADP-forming] subunit beta, mitochondrial [Diaphorina citri]	XP_008470049.1	295	268	250	79	87	67	271	77.6667
PREDICTED: ATP synthase subunit O, mitochondrial [Diaphorina citri]	XP_008470075.1	270.4	221.08	235.37	67.559	65.327	53.876	242.283	62.254
PREDICTED: ATP synthase subunit O, mitochondrial-like [Diaphorina citri]	XP_008484145.1	68.597	54.924	58.632	13.441	13.673	11.124	60.7177	12.746
PREDICTED: pyruvate kinase-like [Diaphorina citri]	XP_008480655.1	262.07	247.53	212.14	133.09	177	139.43	240.58	149.84
PREDICTED: 2-oxoglutarate dehydrogenase, mitochondrial [Diaphorina citri]	XP_008476253.1	220.66	203.61	193.01	128.46	149.91	144.59	205.76	140.987
putative ATP synthase subunit d [Diaphorina citri]	ABG82013.1	218	220	231	60	79	76	223	71.6667
PREDICTED: probable isocitrate dehydrogenase [NAD] subunit alpha, mitochondrial [Diaphorina citri]	XP_008478851.1	224	235	233	128	136	132	230.667	132
PREDICTED: UTP--glucose-1-phosphate uridylyltransferase-like, partial [Diaphorina citri]	XP_008479736.1	149.11	133.93	117.93	66.76	85.484	91.071	133.657	81.105
PREDICTED: PDZ and LIM domain protein 3 isoform X1 [Diaphorina citri]	XP_008481050.1	128.83	126.44	138.38	57.933	62.114	69.281	131.217	63.1093
PREDICTED: PDZ and LIM domain protein 3 isoform X2 [Diaphorina citri]	XP_008481058.1	85.175	82.564	90.619	39.067	41.886	46.719	86.1193	42.5573
PREDICTED: uncharacterized protein LOC103508110 isoform X1 [Diaphorina citri]	XP_008470869.1	169.04	162.3	183.48	58.486	57.614	58.031	171.607	58.0437
PREDICTED: helicase domino-like isoform X3 [Diaphorina citri]	XP_008470890.1	45.471	48.241	49.026	15.511	14.24	13.68	47.5793	14.477
PREDICTED: delta-1-pyrroline-5-carboxylate dehydrogenase, mitochondrial [Diaphorina citri]	XP_008477612.1	235	201	213	69	69	83	216.333	73.6667
PREDICTED: ATP synthase subunit alpha, mitochondrial-like [Diaphorina citri]	XP_008482037.1	218	169	155	61	68	64	180.667	64.3333
PREDICTED: glycerol-3-phosphate dehydrogenase [NAD(+)], cytoplasmic-like [Diaphorina citri]	XP_008477494.1	227.17	206.48	196.76	88.643	121.31	89.667	210.137	99.8733
PREDICTED: chitinase-like protein EN03 [Diaphorina citri]	XP_008487098.1	187.64	186.35	180.29	113	138.06	145.53	184.76	132.197
PREDICTED: tropomyosin-1, isoforms 33/34-like isoform X1 [Diaphorina citri]	XP_008477228.1	320.04	326.47	313.76	5.4748	0.6187	6.187	320.09	4.0935
PREDICTED: PDZ and LIM domain protein Zasp-like [Diaphorina citri]	XP_008478306.1	296.5	264.08	259.64	57.18	61.46	61.48	273.407	60.04
PREDICTED: trifunctional enzyme subunit beta, mitochondrial [Diaphorina citri]	XP_008474931.1	176	176	157	113	128	122	169.667	121
PREDICTED: uncharacterized abhydrolase domain-containing protein DDB_G0269086-like isoform X1 [Diaphorina citri]	XP_008477601.1	194.8	183.96	164.92	88.181	90.471	91.398	181.227	90.0167
elongation factor Tu [Candidatus Profftella armatura]	AGS06713.1	182.18	203.63	192.21	106.12	111.15	104.66	192.673	107.31
PREDICTED: SH3 domain-containing protein C23A1.17-like [Diaphorina citri]	XP_008481634.1	196.23	210.35	182.53	98	86.117	86.059	196.37	90.0587
PREDICTED: troponin C, isoform 2-like [Diaphorina citri]	XP_008480083.1	220	171	194	80	89	83	195	84
PREDICTED: cuticle protein 7-like [Diaphorina citri]	XP_008478519.1	231	253	258	26	35	44	247.333	35
PREDICTED: glycerol-3-phosphate dehydrogenase, mitochondrial [Diaphorina citri]	XP_008470172.1	230	202	190	50	49	34	207.333	44.3333
PREDICTED: superoxide dismutase [Mn] 1, mitochondrial isoform X2 [Diaphorina citri]	XP_008469002.1	196	165	205	80	88	81	188.667	83
PREDICTED: malate dehydrogenase, mitochondrial-like [Diaphorina citri]	XP_008472108.1	209.1	200.97	194.84	126.3	132.17	129.74	201.637	129.403
PREDICTED: serpin-Z1C-like isoform X9 [Diaphorina citri]	XP_008482053.1	57.686	55.624	55.463	25.985	28.44	25.231	56.2577	26.552
PREDICTED: phosphoglucomutase-like, partial [Diaphorina citri]	XP_008485306.1	101.65	93.614	105.39	50.479	64.942	67.236	100.218	60.8857
cold shock transcription regulator protein [Candidatus Profftella armatura]	AGS06790.1	98	74	134	22	28	35	102	28.3333
PREDICTED: LOW QUALITY PROTEIN: 14-3-3 protein epsilon [Diaphorina citri]	XP_008475750.1	195.95	155.52	165.52	115.09	141.09	108.28	172.33	121.487
PREDICTED: isocitrate dehydrogenase [NADP], mitochondrial-like [Diaphorina citri]	XP_008481246.1	141.05	127.08	104.11	63.608	70.609	62.079	124.08	65.432
PREDICTED: heat shock 70 kDa protein cognate 2-like [Diaphorina citri]	XP_008488209.1	127	131.54	126.86	59.626	63.224	74.117	128.467	65.6557
PREDICTED: heat shock 70 kDa protein cognate 2-like, partial [Diaphorina citri]	XP_008469382.1	44.596	45.158	43.717	19.406	20.341	24.246	44.4903	21.331
PREDICTED: cuticle protein 12.5-like [Diaphorina citri]	XP_008474666.1	169	191	201	94	92	108	187	98
PREDICTED: uncharacterized protein LOC103518014 [Diaphorina citri]	XP_008481287.1	186	193	216	106	99	113	198.333	106
heat shock protein 90 [Candidatus Profftella armatura]	AGS06850.1	94.389	108.93	95.329	40.62	40.3	35.183	99.5493	38.701
PREDICTED: heat shock protein 81-3-like [Diaphorina citri]	XP_008477414.1	44.887	51.465	45.829	19.735	19.094	17.093	47.3937	18.6407
PREDICTED: proline-rich extensin-like protein EPR1 [Diaphorina citri]	XP_008484363.1	141.89	127.91	92.203	42.93	49.935	47.291	120.668	46.7187
PREDICTED: gelsolin-like [Diaphorina citri]	XP_008470658.1	164	150	147	74	76	98	153.667	82.6667
PREDICTED: isocitrate dehydrogenase [NAD] subunit gamma, mitochondrial-like isoform X1 [Diaphorina citri]	XP_008479949.1	184	176	154	54	58	46	171.333	52.6667
PREDICTED: dihydrolipoyllysine-residue acetyltransferase component of pyruvate dehydrogenase complex, mitochondrial-like [Diaphorina citri]	XP_008475819.1	145	162	159	87	103	98	155.333	96
PREDICTED: V-type proton ATPase subunit E-like [Diaphorina citri]	XP_008486726.1	175	141	165	62	69	63	160.333	64.6667
PREDICTED: cuticle protein 12.5-like [Diaphorina citri]	XP_008477113.1	281.01	300.45	346.12	0	0	0	309.193	0
PREDICTED: annexin B9 [Diaphorina citri]	XP_008468168.1	171.29	123.85	142.17	85.52	74.626	66.903	145.77	75.683
PREDICTED: alpha-actinin, sarcomeric-like [Diaphorina citri]	XP_008469384.1	150	165	119	52	82	60	144.667	64.6667
PREDICTED: calmodulin [Diaphorina citri]	XP_008473555.1	197.93	148.4	189.71	79.25	83.619	60.726	178.68	74.5317
putative acid phosphatase 1, partial [Diaphorina citri]	ABG74711.1	131.87	133.49	106.99	1.3249	0.66246	2.6499	124.117	1.54575
PREDICTED: venom acid phosphatase Acph-1-like isoform X1 [Diaphorina citri]	XP_008474857.1	57.568	61.919	50.182	0.54635	1.2732	1.0927	56.5563	0.97075
PREDICTED: LOW QUALITY PROTEIN: transferrin-like [Diaphorina citri]	XP_008470513.1	97.658	75.1	48.829	5.8273	8.3077	8.5478	73.8623	7.56093
PREDICTED: transferrin-like [Diaphorina citri]	XP_008470528.1	20.595	13.24	4.3555	0	0	0	12.7302	0
PREDICTED: ATP synthase subunit alpha, mitochondrial-like [Diaphorina citri]	XP_008482039.1	214.33	189.53	179.48	82.167	96.018	85.571	194.447	87.9187
PREDICTED: 10 kDa heat shock protein, mitochondrial-like [Diaphorina citri]	XP_008467895.1	161	145	148	91	79	71	151.333	80.3333
PREDICTED: cytochrome c oxidase subunit 5A, mitochondrial [Diaphorina citri]	XP_008472941.1	133.4	114.56	119.91	50.813	33.916	34.651	122.623	39.7933
putative mitochondrial cytochrome c oxidase polypeptide Va [Diaphorina citri]	ABG81988.1	40.601	33.436	36.09	16.187	10.084	10.349	36.709	12.2067
alkyl hydroperoxide reductase [Candidatus Profftella armatura]	AGS06921.1	117	119	120	59	63	60	118.667	60.6667
PREDICTED: fatty acid-binding protein, muscle isoform X1 [Diaphorina citri]	XP_008486453.1	72.148	79.296	76.259	35.704	38.111	35.333	75.901	36.3827
PREDICTED: sarcalumenin [Diaphorina citri]	XP_008470202.1	122	100	93	60	59	81	105	66.6667
PREDICTED: putative defense protein Hdd11 [Diaphorina citri]	XP_008471618.1	127	147	140	82	88	100	138	90
PREDICTED: NADP-dependent malic enzyme-like, partial [Diaphorina citri]	XP_008482419.1	98.075	103.1	91.962	53.489	67.996	61.045	97.7123	60.8433
PREDICTED: fumarate hydratase, mitochondrial-like [Diaphorina citri]	XP_008475129.1	169.71	147.35	145.26	54.387	57.483	48.58	154.107	53.4833
PREDICTED: NADH dehydrogenase [ubiquinone] iron-sulfur protein 3, mitochondrial [Diaphorina citri]	XP_008476154.1	136.95	124.2	122.26	56.255	60.068	61.13	127.803	59.151
PREDICTED: NADH dehydrogenase [ubiquinone] iron-sulfur protein 3, mitochondrial-like, partial [Diaphorina citri]	XP_008487314.1	7.0501	2.8016	4.7394	0	0	0	4.8637	0
co-chaperonin GroES [Candidatus Profftella armatura]	AGS07002.1	74.902	64.522	61.474	21.762	25.571	20.714	66.966	22.6823
PREDICTED: pyruvate kinase-like [Diaphorina citri]	XP_008480656.1	150.93	137.47	140.86	90.907	114	86.566	143.087	97.1577
PREDICTED: hydroxysteroid dehydrogenase-like protein 2 isoform X1 [Diaphorina citri]	XP_008477975.1	107.79	106.61	108.71	25.821	72.678	60.785	107.703	53.0947
PREDICTED: malate dehydrogenase, mitochondrial-like [Diaphorina citri]	XP_008476106.1	120.9	132.03	122.16	71.697	75.83	70.264	125.03	72.597
PREDICTED: probable 3-hydroxyacyl-CoA dehydrogenase B0272.3 isoform X3 [Diaphorina citri]	XP_008478709.1	38.39	39.915	30.941	16.703	20.093	14.619	36.4153	17.1383
PREDICTED: probable 3-hydroxyacyl-CoA dehydrogenase B0272.3 [Diaphorina citri]	XP_008478719.1	37.221	34.17	31.119	11.593	12.814	9.7628	34.17	11.3899
PREDICTED: probable 3-hydroxyacyl-CoA dehydrogenase B0272.3 isoform X1 [Diaphorina citri]	XP_008478707.1	32.39	32.915	25.941	12.703	14.093	10.619	30.4153	12.4717
PREDICTED: cytochrome c oxidase subunit 4 isoform 2, mitochondrial-like [Diaphorina citri]	XP_008472514.1	107	115	104	45	54	52	108.667	50.3333
PREDICTED: triosephosphate isomerase-like [Diaphorina citri]	XP_008474456.1	131.45	120.7	112.78	50.581	57.392	62.329	121.643	56.7673
PREDICTED: cytochrome c1, heme protein, mitochondrial [Diaphorina citri]	XP_008477821.1	118	124	95	31	48	43	112.333	40.6667
PREDICTED: probable GPI-anchored adhesin-like protein PGA55 [Diaphorina citri]	XP_008487851.1	176.24	159.71	145.62	4	0	1.6117	160.523	1.87057
PREDICTED: fibrous sheath CABYR-binding protein-like [Diaphorina citri]	XP_008487850.1	37.788	38.894	44.052	0	0	0	40.2447	0
PREDICTED: muscle-specific protein 20 [Diaphorina citri]	XP_008476059.1	107	104	131	49	62	64	114	58.3333
PREDICTED: nucleoporin NSP1-like [Diaphorina citri]	XP_008473351.1	132	122	140	47	45	68	131.333	53.3333
PREDICTED: aldose reductase-like [Diaphorina citri]	XP_008488148.1	108	110	108	64	70	58	108.667	64
putative odorant-binding protein precursor [Diaphorina citri]	ABG81983.1	69.63	74.469	79.199	45.654	44.384	47.303	74.4327	45.7803
PREDICTED: uncharacterized protein LOC103517683 [Diaphorina citri]	XP_008480954.1	158	143	115	0	0	0	138.667	0
PREDICTED: spermine oxidase-like [Diaphorina citri]	XP_008482575.1	105.63	105.18	75.404	20	26.86	30.632	95.4047	25.8307
PREDICTED: ATP synthase-coupling factor 6, mitochondrial-like [Diaphorina citri]	XP_008470026.1	90	90	85	43	50	47	88.3333	46.6667
PREDICTED: NADH dehydrogenase [ubiquinone] 1 alpha subcomplex subunit 9, mitochondrial-like [Diaphorina citri]	XP_008486857.1	105.02	78.41	87.508	23.902	40.803	40.803	90.3127	35.1693
PREDICTED: hydroxyacylglutathione hydrolase, mitochondrial-like [Diaphorina citri]	XP_008475210.1	97.985	74.985	109.99	44.988	48.988	48.985	94.32	47.6537
PREDICTED: probable isocitrate dehydrogenase [NAD] subunit beta, mitochondrial [Diaphorina citri]	XP_008477555.1	114	117	123	37	38	38	118	37.6667
PREDICTED: NADP-dependent malic enzyme-like [Diaphorina citri]	XP_008482387.1	135.68	118.68	99.743	27.339	26.807	27.807	118.034	27.3177
PREDICTED: uncharacterized protein LOC103514211 [Diaphorina citri]	XP_008477298.1	84	92	108	43	54	62	94.6667	53
PREDICTED: uncharacterized protein LOC103519217 [Diaphorina citri]	XP_008482522.1	123.96	121.36	121.33	10.599	16.826	19.94	122.217	15.7883
PREDICTED: prohibitin-like [Diaphorina citri]	XP_008468327.1	103.42	97.583	92.5	26	53	39.917	97.8343	39.639
PREDICTED: pituitary homeobox 2-like, partial [Diaphorina citri]	XP_008482186.1	90	92	76	39	38	31	86	36
PREDICTED: dihydrolipoyllysine-residue succinyltransferase component of 2-oxoglutarate dehydrogenase complex, mitochondrial-like [Diaphorina citri]	XP_008481785.1	121.05	119.58	118.29	19	34	39	119.64	30.6667
PREDICTED: LOW QUALITY PROTEIN: cuticle protein 38-like [Diaphorina citri]	XP_008484045.1	163.1	191.45	205.51	0	0	0	186.687	0
PREDICTED: lysosomal aspartic protease-like [Diaphorina citri]	XP_008470879.1	94	85	88	51	52	58	89	53.6667
PREDICTED: myc box-dependent-interacting protein 1 [Diaphorina citri]	XP_008479886.1	79.587	92.519	76.656	41.587	34.656	42.656	82.9207	39.633
putative mitochondrial NADH dehydrogenase (ubiquinone) 1 alpha subcomplex [Diaphorina citri]	ABG81968.1	124	115	128	18	28	32	122.333	26
PREDICTED: elongation factor Tu, mitochondrial-like [Diaphorina citri]	XP_008472883.1	97.685	84.983	98.386	46.491	46.491	42.193	93.6847	45.0583
PREDICTED: NADH-ubiquinone oxidoreductase subunit 8 [Diaphorina citri]	XP_008471561.1	113	96	97	25	23	13	102	20.3333
PREDICTED: glutathione S-transferase omega-1-like [Diaphorina citri]	XP_008482953.1	82	83.898	77.966	34.932	46.966	42.898	81.288	41.5987
PREDICTED: protein DJ-1-like, partial [Diaphorina citri]	XP_008469608.1	100	103	85	59	64	49	96	57.3333
PREDICTED: probable medium-chain specific acyl-CoA dehydrogenase, mitochondrial [Diaphorina citri]	XP_008468241.1	76.753	76.169	61.892	33.307	33.446	23.861	71.6047	30.2047
PREDICTED: uncharacterized protein LOC103507921 [Diaphorina citri]	XP_008470662.1	110	117	97	15	10	12	108	12.3333
PREDICTED: probable enoyl-CoA hydratase, mitochondrial isoform X1 [Diaphorina citri]	XP_008467990.1	88	92	83	33	39	35	87.6667	35.6667
PREDICTED: uncharacterized protein LOC103508190 [Diaphorina citri]	XP_008470945.1	95.455	87.319	92.183	37.864	53.728	55.864	91.6523	49.152
PREDICTED: LOW QUALITY PROTEIN: bifunctional 3'-phosphoadenosine 5'-phosphosulfate synthase-like [Diaphorina citri]	XP_008480890.1	57.566	62.327	52.566	19.283	27.044	18.283	57.4863	21.5367
PREDICTED: troponin C, isoform 1-like [Diaphorina citri]	XP_008468906.1	143.1	158.85	152.85	0	0	0	151.6	0
PREDICTED: pyridoxal kinase [Diaphorina citri]	XP_008474512.1	70	78	70	25	43	35	72.6667	34.3333
PREDICTED: uncharacterized protein LOC103515738 isoform X2 [Diaphorina citri]	XP_008478901.1	37.111	34.018	37.553	11.929	18.114	19.881	36.2273	16.6413
PREDICTED: uncharacterized protein LOC103506769 isoform X1 [Diaphorina citri]	XP_008469390.1	33.962	31.199	34.519	10.897	16.547	18.161	33.2267	15.2017
putative ATP synthase-like protein [Diaphorina citri]	ABG81990.1	91.064	79.152	72.093	15.648	13.677	17.56	80.7697	15.6283
PREDICTED: succinate dehydrogenase [ubiquinone] iron-sulfur subunit, mitochondrial [Diaphorina citri]	XP_008470107.1	103	85	92	11	10	11	93.3333	10.6667
PREDICTED: pro-resilin-like [Diaphorina citri]	XP_008469526.1	98	99	82	32	37	34	93	34.3333
PREDICTED: NADH dehydrogenase [ubiquinone] 1 alpha subcomplex subunit 10, mitochondrial [Diaphorina citri]	XP_008480228.1	86	74	60	21	33	15	73.3333	23
PREDICTED: paramyosin, short form-like, partial [Diaphorina citri]	XP_008480872.1	86	78	74	47	35	33	79.3333	38.3333
PREDICTED: phosphoglycerate mutase 1-like [Diaphorina citri]	XP_008472673.1	101	110	102	28	33	26	104.333	29
PREDICTED: cytochrome c [Diaphorina citri]	XP_008469702.1	102	108	94	29	32	31	101.333	30.6667
PREDICTED: cytochrome c oxidase subunit 6A1, mitochondrial-like [Diaphorina citri]	XP_008472794.1	55.87	40.014	41.438	16.863	11.291	14.291	45.774	14.1483
PREDICTED: adenylate kinase isoenzyme 1-like [Diaphorina citri]	XP_008468090.1	70.729	66.371	59.44	32.22	28.22	25.289	65.5133	28.5763
PREDICTED: 2-oxoglutarate dehydrogenase-like, mitochondrial [Diaphorina citri]	XP_008478580.1	93	100	89	13	14	15	94	14
PREDICTED: uncharacterized protein LOC103521042 [Diaphorina citri]	XP_008484367.1	146.35	127.32	152.97	2.6215	0	2.4322	142.213	1.68457
PREDICTED: cytochrome c oxidase subunit 5B, mitochondrial-like isoform X1 [Diaphorina citri]	XP_008479635.1	96	82	91	32	37	35	89.6667	34.6667
PREDICTED: very low-density lipoprotein receptor-like [Diaphorina citri]	XP_008481396.1	50	62	60	24	33	40	57.3333	32.3333
PREDICTED: NADH dehydrogenase [ubiquinone] 1 alpha subcomplex subunit 7-like [Diaphorina citri]	XP_008473497.1	86	89	100	35	31	40	91.6667	35.3333
PREDICTED: putative leucine-rich repeat-containing protein DDB_G0290503 [Diaphorina citri]	XP_008484244.1	40.948	45.672	48.06	17.057	12.946	15.835	44.8933	15.2793
PREDICTED: putative leucine-rich repeat-containing protein DDB_G0290503 [Diaphorina citri]	XP_008484380.1	19.052	23.328	22.94	8.9426	5.0545	8.165	21.7733	7.38737
PREDICTED: cAMP-dependent protein kinase type I regulatory subunit [Diaphorina citri]	XP_008478898.1	81	78	72	46	46	43	77	45
PREDICTED: alcohol dehydrogenase [NADP(+)], partial [Diaphorina citri]	XP_008476665.1	61	65	77	29	36	35	67.6667	33.3333
PREDICTED: uncharacterized protein LOC103524593 [Diaphorina citri]	XP_008487841.1	116.98	111.09	96.393	0	0	0	108.154	0
PREDICTED: probable succinyl-CoA ligase [GDP-forming] subunit beta, mitochondrial [Diaphorina citri]	XP_008477987.1	64	60	50	35	29	21	58	28.3333
PREDICTED: phosphoglycerate mutase 2-like [Diaphorina citri]	XP_008472666.1	81	82	74	29	31	27	79	29
PREDICTED: ATPase inhibitor mai-2, mitochondrial-like isoform X2 [Diaphorina citri]	XP_008480549.1	61	58	63	17	24	26	60.6667	22.3333
PREDICTED: ejaculatory bulb-specific protein 3-like [Diaphorina citri]	XP_008471479.1	72	69	61	10	7	13	67.3333	10
PREDICTED: triosephosphate isomerase-like, partial [Diaphorina citri]	XP_008474454.1	71	62	70	39	37	37	67.6667	37.6667
PREDICTED: cytochrome b-c1 complex subunit 7-like [Diaphorina citri]	XP_008484791.1	87	55	63	31	19	20	68.3333	23.3333
PREDICTED: probable NADH dehydrogenase [ubiquinone] flavoprotein 2, mitochondrial [Diaphorina citri]	XP_008485384.1	89	76	74	28	31	22	79.6667	27
PREDICTED: NADH dehydrogenase [ubiquinone] flavoprotein 1, mitochondrial [Diaphorina citri]	XP_008468097.1	76	62	72	25	37	33	70	31.6667
PREDICTED: flavin reductase (NADPH) [Diaphorina citri]	XP_008471183.1	75	48	56	24	26	25	59.6667	25
PREDICTED: NADH dehydrogenase [ubiquinone] iron-sulfur protein 4, mitochondrial isoform X1 [Diaphorina citri]	XP_008469680.1	62	60	68	18	16	15	63.3333	16.3333
PREDICTED: proline dehydrogenase 1, mitochondrial [Diaphorina citri]	XP_008479475.1	49	73	39	14	22	8	53.6667	14.6667
PREDICTED: uncharacterized protein LOC103517317 [Diaphorina citri]	XP_008480567.1	96.979	63.354	71.108	11.985	10.359	11.979	77.147	11.441
PREDICTED: pro-resilin-like isoform X1 [Diaphorina citri]	XP_008473466.1	91	99	104	2	6	6	98	4.66667
PREDICTED: charged multivesicular body protein 4c isoform X1 [Diaphorina citri]	XP_008470005.1	65	57	52	38	33	30	58	33.6667
PREDICTED: probable GPI-anchored adhesin-like protein PGA55 [Diaphorina citri]	XP_008469126.1	67	74	68	0	0	0	69.6667	0
PREDICTED: neurofilament heavy polypeptide-like, partial [Diaphorina citri]	XP_008486962.1	41.873	56.521	27.307	11.383	11.382	12.73	41.9003	11.8317
PREDICTED: neurofilament heavy polypeptide-like [Diaphorina citri]	XP_008469117.1	42.897	58.842	23.714	8.2651	10.367	10.918	41.8177	9.85003
PREDICTED: cytochrome c oxidase subunit 6C-like [Diaphorina citri]	XP_008479708.1	68	49	55	22	24	22	57.3333	22.6667
PREDICTED: prisilkin-39-like [Diaphorina citri]	XP_008481838.1	74	75	80	13	13	13	76.3333	13
PREDICTED: coiled-coil-helix-coiled-coil-helix domain-containing protein 3, mitochondrial [Diaphorina citri]	XP_008485186.1	59	55	64	20	21	25	59.3333	22
hypothetical protein [Wolbachia endosymbiont of Diaphorina citri]	WP_017531978.1	70	73	81	0	0	0	74.6667	0
PREDICTED: LOW QUALITY PROTEIN: uncharacterized protein LOC103520694 [Diaphorina citri]	XP_008484018.1	39.714	46.58	39.656	16	7.828	8.828	41.9833	10.8853
putative Rieske iron-sulfur protein, partial [Diaphorina citri]	ABG74729.1	53.512	64.675	60	16	27	25	59.3957	22.6667
PREDICTED: NADH dehydrogenase [ubiquinone] 1 alpha subcomplex subunit 5 [Diaphorina citri]	XP_008480506.1	71	64	57	15	12	8	64	11.6667
PREDICTED: neurogenic locus notch homolog protein 1 [Diaphorina citri]	XP_008482198.1	43.337	38.602	35.071	11.735	15.735	19.735	39.0033	15.735
PREDICTED: uncharacterized protein LOC103517165 [Diaphorina citri]	XP_008480409.1	52	46	39	8	10	23	45.6667	13.6667
PREDICTED: uncharacterized protein LOC103524429 [Diaphorina citri]	XP_008487666.1	46	44	57	18	25	19	49	20.6667
PREDICTED: 85/88 kDa calcium-independent phospholipase A2-like [Diaphorina citri]	XP_008470242.1	44	47	43	12	16	14	44.6667	14
PREDICTED: esterase FE4-like isoform X2 [Diaphorina citri]	XP_008480256.1	43.4	40.45	30.5	15.55	19.8	16.75	38.1167	17.3667
PREDICTED: uncharacterized protein LOC103512374 [Diaphorina citri]	XP_008475357.1	68	69	67	16	16	18	68	16.6667
PREDICTED: uncharacterized oxidoreductase C663.06c-like [Diaphorina citri]	XP_008476938.1	41.158	21.369	26.772	6.3861	4.7896	5.7896	29.7663	5.6551
PREDICTED: apyrase-like [Diaphorina citri]	XP_008486149.1	69.674	85.426	43.505	1.1684	3.5053	2.9211	66.2017	2.5316
PREDICTED: pyruvate dehydrogenase E1 component subunit beta, mitochondrial-like [Diaphorina citri]	XP_008469917.1	87.419	80.893	68.332	35.209	41.262	32.209	78.8813	36.2267
PREDICTED: transforming acidic coiled-coil-containing protein 3-like [Diaphorina citri]	XP_008472470.1	60	58	36	17	9	12	51.3333	12.6667
PREDICTED: collagen alpha-5(IV) chain [Diaphorina citri]	XP_008479572.1	28	33	49	12	18	25	36.6667	18.3333
PREDICTED: 3-hydroxyacyl-CoA dehydrogenase type-2 [Diaphorina citri]	XP_008474517.1	52	60	52	19	30	20	54.6667	23
PREDICTED: pyruvate dehydrogenase E1 component subunit beta, mitochondrial-like, partial [Diaphorina citri]	XP_008483400.1	78.581	78.107	70.668	43.791	47.738	40.791	75.7853	44.1067
small heat shock protein IbpA [Candidatus Profftella armatura]	AGS06804.1	63	61	48	5	6	5	57.3333	5.33333
PREDICTED: uncharacterized protein LOC103521004 [Diaphorina citri]	XP_008484331.1	44	41	36	9	8	8	40.3333	8.33333
F0F1 ATP synthase subunit beta [Candidatus Profftella armatura]	AGS06900.1	53	64	50	11	11	7	55.6667	9.66667
PREDICTED: probable NADH dehydrogenase [ubiquinone] 1 alpha subcomplex subunit 12 [Diaphorina citri]	XP_008487550.1	61	65	60	1	8	4	62	4.33333
PREDICTED: 6-phosphofructokinase-like [Diaphorina citri]	XP_008479704.1	19	29	18	4	15	5	22	8
PREDICTED: uncharacterized protein LOC103508562 [Diaphorina citri]	XP_008471340.1	17.609	22.682	21.146	4.5364	5.3046	2.5364	20.479	4.1258
PREDICTED: probable pyruvate dehydrogenase E1 component subunit alpha, mitochondrial [Diaphorina citri]	XP_008474820.1	54.449	47.921	40.337	13.056	14	13.528	47.569	13.528
PREDICTED: extensin-1-like [Diaphorina citri]	XP_008474663.1	60	81	91	0	2	0	77.3333	0.666667
PREDICTED: muscle-specific protein 20-like [Diaphorina citri]	XP_008483308.1	44.48	44.063	41.869	4.8343	6.4458	5.6401	43.4707	5.64007
PREDICTED: cuticle protein 7-like [Diaphorina citri]	XP_008482205.1	50	44	59	23	21	23	51	22.3333
PREDICTED: uncharacterized protein LOC103521674 [Diaphorina citri]	XP_008485039.1	34.062	47.928	30.329	0	0	0	37.4397	0
PREDICTED: uncharacterized protein LOC103520002 [Diaphorina citri]	XP_008483346.1	13.938	13.072	10.671	1	0	0	12.5603	0.333333
PREDICTED: mitochondrial import inner membrane translocase subunit TIM44 isoform X1 [Diaphorina citri]	XP_008471076.1	45	42	23	12	18	13	36.6667	14.3333
PREDICTED: apolipoprotein O-like isoform X1 [Diaphorina citri]	XP_008468458.1	51	55	45	13	21	17	50.3333	17
PREDICTED: uncharacterized protein LOC103511074 isoform X1 [Diaphorina citri]	XP_008474007.1	45	48	50	24	18	20	47.6667	20.6667
PREDICTED: elongation factor Ts, mitochondrial [Diaphorina citri]	XP_008487941.1	46	43	41	19	21	18	43.3333	19.3333
PREDICTED: LOW QUALITY PROTEIN: uncharacterized protein LOC103511713 [Diaphorina citri]	XP_008474671.1	34.016	39.934	34.934	0	0	0	36.2947	0
PREDICTED: NADH dehydrogenase [ubiquinone] 1 beta subcomplex subunit 9-like [Diaphorina citri]	XP_008480867.1	50	31	46	7	9	11	42.3333	9
PREDICTED: tubulin beta chain-like [Diaphorina citri]	XP_008468602.1	105.59	110.97	78.442	60.185	54.044	59.079	98.334	57.7693
PREDICTED: S-phase kinase-associated protein 1 [Diaphorina citri]	XP_008475381.1	54	42	35	13	19	11	43.6667	14.3333
PREDICTED: peptide methionine sulfoxide reductase-like [Diaphorina citri]	XP_008468973.1	41	38	40	15	24	23	39.6667	20.6667
PREDICTED: beta-taxilin-like [Diaphorina citri]	XP_008470677.1	35	41	43	21	17	23	39.6667	20.3333
PREDICTED: NADH dehydrogenase [ubiquinone] iron-sulfur protein 6, mitochondrial-like [Diaphorina citri]	XP_008476475.1	42.575	40.155	33.734	8.8412	10.104	11.578	38.8213	10.1744
PREDICTED: cathepsin L1-like, partial [Diaphorina citri]	XP_008487301.1	42	52	54	25	24	25	49.3333	24.6667
PREDICTED: NADH dehydrogenase [ubiquinone] iron-sulfur protein 2, mitochondrial [Diaphorina citri]	XP_008487487.1	38	45	27	16	21	16	36.6667	17.6667
PREDICTED: probable phospholipid hydroperoxide glutathione peroxidase [Diaphorina citri]	XP_008468456.1	54	42	49	18	22	15	48.3333	18.3333
PREDICTED: uncharacterized protein LOC103511547 [Diaphorina citri]	XP_008474493.1	42	43	37	14	16	22	40.6667	17.3333
PREDICTED: gamma-interferon-inducible lysosomal thiol reductase-like [Diaphorina citri]	XP_008469244.1	51.374	40.78	44.776	9.3938	19.988	20.988	45.6433	16.7899
50S ribosomal protein L7/L12 [Candidatus Profftella armatura]	AGS06719.1	39	36	39	16	20	17	38	17.6667
PREDICTED: leucine-rich repeat extensin-like protein 1 [Diaphorina citri]	XP_008482971.1	67	68	83	14	6	8	72.6667	9.33333
PREDICTED: uncharacterized protein LOC103505826 [Diaphorina citri]	XP_008468410.1	32	36	28	6	7	8	32	7
PREDICTED: uncharacterized protein LOC103507731 [Diaphorina citri]	XP_008470455.1	23.924	16.232	13.385	2.8463	0.92317	0.92317	17.847	1.56421
PREDICTED: 28S ribosomal protein S27, mitochondrial-like [Diaphorina citri]	XP_008485784.1	52.317	48.181	29.59	28.454	22.454	14.727	43.3627	21.8783
PREDICTED: NADH dehydrogenase [ubiquinone] 1 beta subcomplex subunit 10 [Diaphorina citri]	XP_008485834.1	47	46	58	11	14	14	50.3333	13
PREDICTED: activating signal cointegrator 1 complex subunit 2 homolog [Diaphorina citri]	XP_008470923.1	28	30	36	16	7	4	31.3333	9
methyltransferase type 11, PedE-like protein [Candidatus Profftella armatura]	AGS06826.1	34	37	32	7	10	4	34.3333	7
PREDICTED: S-adenosylmethionine synthase-like [Diaphorina citri]	XP_008478754.1	19.099	21.163	20.647	1.5485	4.1294	3.0971	20.303	2.925
S-adenosylmethionine synthetase [Candidatus Profftella armatura]	AGS07055.1	17.901	19.837	19.353	1.4515	3.8706	2.9029	19.0303	2.74167
PREDICTED: serine proteinase stubble-like [Diaphorina citri]	XP_008470941.1	24	32	25	8	10	12	27	10
PREDICTED: calumenin-like [Diaphorina citri]	XP_008480158.1	41	41	44	19	22	16	42	19
PREDICTED: Na(+)/H(+) exchange regulatory cofactor NHE-RF1-like [Diaphorina citri]	XP_008469921.1	35	43	36	16	17	19	38	17.3333
PREDICTED: synapse-associated protein of 47 kDa-like isoform X1 [Diaphorina citri]	XP_008477561.1	30.554	45.541	24.568	15.48	8.9866	10.784	33.5543	11.7502
PREDICTED: pyrroline-5-carboxylate reductase [Diaphorina citri]	XP_008483900.1	41	31	32	12	15	14	34.6667	13.6667
PREDICTED: papilin-like [Diaphorina citri]	XP_008469052.1	53.121	53.443	53.874	12.03	10.169	15.708	53.4793	12.6357
PREDICTED: flightin-like [Diaphorina citri]	XP_008471095.1	80.655	70.68	64.033	0	0	0.56777	71.7893	0.189257
PREDICTED: NADP-dependent malic enzyme-like, partial [Diaphorina citri]	XP_008477023.1	30	20	23	4	4	5	24.3333	4.33333
PREDICTED: pyrroline-5-carboxylate reductase 1, mitochondrial-like [Diaphorina citri]	XP_008482709.1	31	33	38	7	16	13	34	12
hypothetical protein [Wolbachia endosymbiont of Diaphorina citri]	WP_017532319.1	31.965	38.805	33.259	4.9192	3.8779	3.8779	34.6763	4.225
outer surface protein, partial [Wolbachia endosymbiont of Diaphorina citri]	ACU86968.1	7.5574	9.2876	7.9407	0.43255	0.63653	0.63653	8.2619	0.568537
PREDICTED: uncharacterized protein LOC103520914, partial [Diaphorina citri]	XP_008484234.1	33	42	36	14	17	23	37	18
PREDICTED: putative cysteine proteinase CG12163 [Diaphorina citri]	XP_008472301.1	54	37	45	3	0	0	45.3333	1
PREDICTED: spermine oxidase-like, partial [Diaphorina citri]	XP_008477745.1	21.321	17.171	12.163	0	0	0	16.885	0
DNA-directed RNA polymerase subunit alpha [Candidatus Profftella armatura]	AGS06752.1	34	29	28	8	12	6	30.3333	8.66667
putative mitochondrial ATP synthase H+ transporting F0 complex subunit g [Diaphorina citri]	ABG81995.1	40	46	31	1	1	2	39	1.33333
PREDICTED: sorting nexin-12 [Diaphorina citri]	XP_008477306.1	25	23	21	12	7	8	23	9
PREDICTED: sulfotransferase 1A3/1A4-like isoform X1 [Diaphorina citri]	XP_008480898.1	24.389	18.774	15.019	4.0038	5.5056	3.0038	19.394	4.17107
PREDICTED: skin secretory protein xP2-like [Diaphorina citri]	XP_008475812.1	57.414	67.414	69.414	0.82768	0.41384	0	64.7473	0.41384
PREDICTED: uncharacterized protein LOC103520809 [Diaphorina citri]	XP_008484127.1	35	37	38	0	0	0	36.6667	0
elongation factor G [Candidatus Profftella armatura]	AGS06724.1	22.935	36.805	16.87	4	9	8	25.5367	7
hypothetical protein [Wolbachia endosymbiont of Diaphorina citri]	WP_017531980.1	46	41	50	0	0	0	45.6667	0
PREDICTED: EH domain-containing protein 3-like [Diaphorina citri]	XP_008475230.1	28	25	23	12	11	9	25.3333	10.6667
molecular chaperone GroeL [Wolbachia endosymbiont of Diaphorina citri]	WP_017531621.1	38.38	55.745	38.745	3.6502	4.0153	2.9202	44.29	3.52857
PREDICTED: sporozoite surface protein 2-like [Diaphorina citri]	XP_008475471.1	19	22	25	15	1	10	22	8.66667
PREDICTED: mucin-17-like [Diaphorina citri]	XP_008469130.1	77.453	88.354	70.203	26.352	22.251	32.352	78.67	26.985
PREDICTED: mitochondrial import inner membrane translocase subunit Tim13-like [Diaphorina citri]	XP_008471594.1	29	33	31	6	9	9	31	8
PREDICTED: acyl carrier protein, mitochondrial-like, partial [Diaphorina citri]	XP_008469819.1	42.654	30.045	33.654	10.827	17.827	13.827	35.451	14.1603
PREDICTED: uncharacterized protein LOC103523114 [Diaphorina citri]	XP_008486405.1	26.636	23.636	29.356	5.7197	3	5	26.5427	4.57323
PREDICTED: transmembrane protein 245-like [Diaphorina citri]	XP_008485018.1	9.364	8.364	8.6443	1.2803	1	0	8.79077	0.7601
PREDICTED: NADH dehydrogenase [ubiquinone] 1 alpha subcomplex subunit 2-like [Diaphorina citri]	XP_008481651.1	45	38	38	13	8	8	40.3333	9.66667
transcription elongation factor GreA [Candidatus Profftella armatura]	AGS06796.1	22	34	29	9	8	10	28.3333	9
PREDICTED: myb-like protein X [Diaphorina citri]	XP_008484138.1	21	23	22	8	6	10	22	8
PREDICTED: uncharacterized protein LOC103508016 [Diaphorina citri]	XP_008470768.1	34	43	16	0	0	0	31	0
30S ribosomal protein S1 [Candidatus Profftella armatura]	AGS06956.1	34	28	30	6	8	5	30.6667	6.33333
molecular chaperone GrpE [Candidatus Profftella armatura]	AGS06915.1	39	35	40	0	1	1	38	0.666667
PREDICTED: keratin-associated protein 5-3-like [Diaphorina citri]	XP_008477552.1	47	48	44	0	1	0	46.3333	0.333333
PREDICTED: gamma-glutamyl hydrolase-like [Diaphorina citri]	XP_008468997.1	20	28	21	0	0	0	23	0
PREDICTED: suppressor protein SRP40-like [Diaphorina citri]	XP_008483070.1	26	25	23	3	0	1	24.6667	1.33333
PREDICTED: J domain-containing protein isoform X1 [Diaphorina citri]	XP_008475652.1	32	37	35	16	13	13	34.6667	14
PREDICTED: protein PF14_0175-like [Diaphorina citri]	XP_008469820.1	9.8513	9.7027	7	0	0	0	8.85133	0
PREDICTED: gamma-glutamylcyclotransferase-like [Diaphorina citri]	XP_008476871.1	22	31	37	8	13	12	30	11
PREDICTED: LOW QUALITY PROTEIN: uncharacterized RNA-binding protein C660.15-like [Diaphorina citri]	XP_008469686.1	37	28	31	4	5	4	32	4.33333
PREDICTED: bile salt-activated lipase-like, partial [Diaphorina citri]	XP_008479807.1	26.211	22.479	14.748	6.5528	11.927	4.6422	21.146	7.70733
PREDICTED: uncharacterized protein LOC103510601 [Diaphorina citri]	XP_008473535.1	30.681	21.63	22.374	11.953	8.9369	9.4559	24.895	10.1153
PREDICTED: glutaredoxin-related protein 5, mitochondrial-like [Diaphorina citri]	XP_008482476.1	32	33	29	9	11	7	31.3333	9
PREDICTED: NADH dehydrogenase [ubiquinone] 1 alpha subcomplex subunit 13-like [Diaphorina citri]	XP_008476215.1	20.537	16.827	9.6695	1.2893	2.5785	0.64464	15.6778	1.50415
PREDICTED: lachesin-like [Diaphorina citri]	XP_008470248.1	44	39	40	0	1	1	41	0.666667
PREDICTED: tropomodulin [Diaphorina citri]	XP_008469637.1	23	27	27	4	9	8	25.6667	7
PREDICTED: probable aconitate hydratase, mitochondrial [Diaphorina citri]	XP_008482975.1	39.698	40.072	41.759	15.287	18.349	20.411	40.5097	18.0157
PREDICTED: uncharacterized protein LOC103515246 [Diaphorina citri]	XP_008478397.1	21.409	24.452	19.409	3.4087	7.2262	9.2262	21.7567	6.62037
PREDICTED: larval/pupal cuticle protein H1C-like [Diaphorina citri]	XP_008484300.1	63.715	65.597	81.746	0	1.559	1.6771	70.3527	1.0787
PREDICTED: spermine oxidase-like [Diaphorina citri]	XP_008471156.1	26.619	18.619	22	0	0	1	22.4127	0.333333
PREDICTED: uncharacterized protein LOC103506518 [Diaphorina citri]	XP_008469129.1	26.324	25.075	17.4	3.6876	5.2871	5.5742	22.933	4.84963
PREDICTED: NADH dehydrogenase [ubiquinone] 1 alpha subcomplex subunit 6 [Diaphorina citri]	XP_008469368.1	34	32	37	1	5	1	34.3333	2.33333
PREDICTED: PDZ and LIM domain protein Zasp-like [Diaphorina citri]	XP_008478305.1	28.499	33.919	27.359	12.82	13.54	13.52	29.9257	13.2933
PREDICTED: uncharacterized protein LOC103516583, partial [Diaphorina citri]	XP_008479778.1	29	32	30	5	6	3	30.3333	4.66667
PREDICTED: vegetative cell wall protein gp1-like [Diaphorina citri]	XP_008474662.1	52	48	51	3	0	3	50.3333	2
PREDICTED: uncharacterized protein LOC103511706 [Diaphorina citri]	XP_008474664.1	30	36	32	8	5	7	32.6667	6.66667
PREDICTED: dehydrogenase/reductase SDR family member 11-like [Diaphorina citri]	XP_008471413.1	32.861	31.485	28.614	6.4949	13.366	12.119	30.9867	10.66
PREDICTED: NADH dehydrogenase [ubiquinone] 1 beta subcomplex subunit 4 [Diaphorina citri]	XP_008477125.1	26	17	23	3	5	5	22	4.33333
PREDICTED: pupal cuticle protein-like [Diaphorina citri]	XP_008475807.1	45.063	45.196	59.742	27.651	25.36	28.039	50.0003	27.0167
PREDICTED: parathymosin-like isoform X1 [Diaphorina citri]	XP_008467684.1	35	38	36	0	0	0	36.3333	0
PREDICTED: thioredoxin, mitochondrial-like [Diaphorina citri]	XP_008468833.1	30	23	35	13	5	7	29.3333	8.33333
PREDICTED: putative cysteine proteinase CG12163 [Diaphorina citri]	XP_008472006.1	16	29	24	8	5	4	23	5.66667
PREDICTED: ATP synthase subunit epsilon, mitochondrial-like isoform X2 [Diaphorina citri]	XP_008468847.1	13	16	16	5	4	4	15	4.33333
PREDICTED: NADH dehydrogenase [ubiquinone] iron-sulfur protein 7, mitochondrial-like [Diaphorina citri]	XP_008474085.1	23	29	22	7	12	11	24.6667	10
ATP-dependent protease ATP-binding subunit [Candidatus Profftella armatura]	AGS06857.1	25.812	28.798	11.913	1.9856	0.99279	0	22.1743	0.992797
PREDICTED: hybrid signal transduction histidine kinase L-like isoform X1 [Diaphorina citri]	XP_008482730.1	23	30	13	2	6	5	22	4.33333
PREDICTED: uncharacterized protein LOC103512226 [Diaphorina citri]	XP_008475198.1	30	37	38	5	2	6	35	4.33333
PREDICTED: O-acetyl-ADP-ribose deacetylase MACROD1-like, partial [Diaphorina citri]	XP_008475365.1	22	28	24	11	9	10	24.6667	10
PREDICTED: cuticle protein 5-like [Diaphorina citri]	XP_008477115.1	34.231	29.308	47.308	6.3085	8.2314	7.3085	36.949	7.2828
PREDICTED: mitochondrial import inner membrane translocase subunit Tim10 [Diaphorina citri]	XP_008476480.1	20	18	21	4	6	4	19.6667	4.66667
PREDICTED: CAR1 transcription factor-like [Diaphorina citri]	XP_008479688.1	8.5621	7.5621	4.4216	0	0	0	6.8486	0
PREDICTED: dehydrogenase/reductase SDR family member 11-like [Diaphorina citri]	XP_008470153.1	29.159	26.545	22.159	7.7726	13.773	8	25.9543	9.84853
PREDICTED: LOW QUALITY PROTEIN: uncharacterized protein LOC103513487 [Diaphorina citri]	XP_008476543.1	15	16	13	0	5	7	14.6667	4
hypothetical protein [Wolbachia endosymbiont of Diaphorina citri]	WP_017531979.1	31	34	30	0	0	0	31.6667	0
PREDICTED: TPPP family protein CG45057 [Diaphorina citri]	XP_008480691.1	29	33	26	0	1	1	29.3333	0.666667
membrane protein [Wolbachia endosymbiont of Diaphorina citri]	WP_026092655.1	30	38	27	0	0	0	31.6667	0
PREDICTED: pupal cuticle protein C1B-like [Diaphorina citri]	XP_008483676.1	30	34	38	0	0	2	34	0.666667
PREDICTED: 3-hydroxyisobutyryl-CoA hydrolase, mitochondrial-like [Diaphorina citri]	XP_008481018.1	12.575	13.575	14	5.5754	3	2	13.3833	3.52513
PREDICTED: sulfotransferase family cytosolic 1B member 1 [Diaphorina citri]	XP_008467478.1	21	23	27	0	0	1	23.6667	0.333333
PREDICTED: protein lin-7 homolog C, partial [Diaphorina citri]	XP_008481418.1	16.812	21.653	21.495	5.5247	7.3663	5.5247	19.9867	6.13857
PREDICTED: phosphoglycerate mutase 1-like [Diaphorina citri]	XP_008487904.1	17.983	14.991	13	2	3	2	15.3247	2.33333
PREDICTED: succinate-semialdehyde dehydrogenase, mitochondrial [Diaphorina citri]	XP_008488051.1	22	16	14	4	2	4	17.3333	3.33333
PREDICTED: antichymotrypsin-2-like [Diaphorina citri]	XP_008471111.1	15	13	16	5	2	3	14.6667	3.33333
PREDICTED: uridine phosphorylase 1, partial [Diaphorina citri]	XP_008480947.1	30	27.426	25.809	8.8086	10.809	8.8086	27.745	9.4754
PREDICTED: dehydrogenase/reductase SDR family member 11-like [Diaphorina citri]	XP_008471414.1	29	22	23	1	4	3	24.6667	2.66667
PREDICTED: uncharacterized protein C14orf119 [Diaphorina citri]	XP_008476015.1	18	13	16	6	5	4	15.6667	5
PREDICTED: NADH dehydrogenase [ubiquinone] 1 alpha subcomplex subunit 1-like isoform X1 [Diaphorina citri]	XP_008468648.1	16	20	14	2	6	4	16.6667	4
PREDICTED: uncharacterized protein LOC103517594 [Diaphorina citri]	XP_008480860.1	6.8233	3.8822	6.8822	0	0	0	5.86257	0
PREDICTED: dehydrogenase/reductase SDR family member 11-like isoform X3 [Diaphorina citri]	XP_008471417.1	16.565	15.138	18.172	0	0	0	16.625	0
PREDICTED: charged multivesicular body protein 3 [Diaphorina citri]	XP_008478843.1	24	19	16	3	1	7	19.6667	3.66667
PREDICTED: stathmin-1-A isoform X1 [Diaphorina citri]	XP_008468156.1	13	24	19	3	9	6	18.6667	6
PREDICTED: uncharacterized protein LOC103524910, partial [Diaphorina citri]	XP_008488175.1	21	23	14	6	9	4	19.3333	6.33333
PREDICTED: insulin-like growth factor-binding protein complex acid labile subunit [Diaphorina citri]	XP_008486465.1	16.062	15.792	15.066	2.6885	2.9317	3.1714	15.64	2.93053
PREDICTED: electron transfer flavoprotein-ubiquinone oxidoreductase, mitochondrial-like [Diaphorina citri]	XP_008469735.1	19.412	22.929	17.412	2.4824	5.7059	6.2236	19.9177	4.80397
PREDICTED: 39S ribosomal protein L19, mitochondrial-like [Diaphorina citri]	XP_008487013.1	7.7112	9.6165	6.7159	0.48344	0.96689	0.96689	8.01453	0.80574
PREDICTED: 39S ribosomal protein L19, mitochondrial-like [Diaphorina citri]	XP_008487012.1	10.955	12.774	7.9992	1.4084	1.0331	1.0331	10.5761	1.1582
PREDICTED: probable galactose-1-phosphate uridylyltransferase [Diaphorina citri]	XP_008483666.1	6.6897	9.2243	6.6897	1	1	1	7.53457	1
PREDICTED: 39S ribosomal protein L46, mitochondrial-like isoform X1 [Diaphorina citri]	XP_008473315.1	19	10	13	1	1	0	14	0.666667
PREDICTED: uncharacterized protein LOC103508928 [Diaphorina citri]	XP_008471732.1	16	20	25	7	8	8	20.3333	7.66667
PREDICTED: uncharacterized protein LOC103518492 [Diaphorina citri]	XP_008481782.1	2	33	0	0	0	0	11.6667	0
PREDICTED: endophilin-B1 isoform X2 [Diaphorina citri]	XP_008471835.1	9.369	8.3864	14.317	0.98253	0.49126	0.49126	10.6908	0.655017
PREDICTED: endophilin-B2 isoform X1 [Diaphorina citri]	XP_008471828.1	8.631	9.6136	10.683	1.0175	0.50874	0.50874	9.64253	0.678327
PREDICTED: nucleolar protein 58, partial [Diaphorina citri]	XP_008481136.1	13	16	15	3	4	4	14.6667	3.66667
PREDICTED: uncharacterized protein LOC103517373 isoform X1 [Diaphorina citri]	XP_008480624.1	25	30	25	0	0	0	26.6667	0
PREDICTED: uncharacterized protein DDB_G0288805 [Diaphorina citri]	XP_008469251.1	18	18	21	0	6	7	19	4.33333
PREDICTED: short-chain specific acyl-CoA dehydrogenase, mitochondrial-like [Diaphorina citri]	XP_008474943.1	8	9	9	0	1	2	8.66667	1
PREDICTED: retinol dehydrogenase 12-like [Diaphorina citri]	XP_008476264.1	21	20	14	1	11	3	18.3333	5
PREDICTED: cytochrome c-type heme lyase [Diaphorina citri]	XP_008469322.1	24	23	23	0	1	2	23.3333	1
PREDICTED: uncharacterized protein LOC103524606 [Diaphorina citri]	XP_008487853.1	17.149	16.445	16.989	2.8973	4.9315	5.354	16.861	4.39427
PREDICTED: uncharacterized protein LOC103515486 [Diaphorina citri]	XP_008478649.1	11	23	0	0	0	0	11.3333	0
PREDICTED: myb-like protein X [Diaphorina citri]	XP_008480539.1	11.119	3.7063	5.4126	1	0	0	6.74597	0.333333
PREDICTED: 39S ribosomal protein L47, mitochondrial-like [Diaphorina citri]	XP_008481595.1	18.858	8.9527	8.9432	2	1	1.9905	12.2513	1.6635
PREDICTED: endonuclease G, mitochondrial-like [Diaphorina citri]	XP_008478270.1	14	18	12	3	2	1	14.6667	2
PREDICTED: putative ATP synthase subunit f, mitochondrial [Diaphorina citri]	XP_008474714.1	17	18	12	2	4	5	15.6667	3.66667
PREDICTED: alpha-crystallin A chain-like [Diaphorina citri]	XP_008475973.1	26	22	26	0	0	0	24.6667	0
PREDICTED: 39S ribosomal protein L38, mitochondrial [Diaphorina citri]	XP_008470626.1	18	20	21	7	7	5	19.6667	6.33333
PREDICTED: embryonic polarity protein dorsal-like [Diaphorina citri]	XP_008488037.1	12	11	4	0	0	2	9	0.666667
PREDICTED: flocculation protein FLO11-like [Diaphorina citri]	XP_008479175.1	14	16	8	0	0	0	12.6667	0
PREDICTED: delta-aminolevulinic acid dehydratase [Diaphorina citri]	XP_008476966.1	15	12	7	2	5	1	11.3333	2.66667
PREDICTED: guanine nucleotide-binding protein subunit beta-2 [Diaphorina citri]	XP_008476251.1	13	12	15	0	0	3	13.3333	1
PREDICTED: troponin C, isoform 1-like, partial [Diaphorina citri]	XP_008480855.1	21.902	21.146	22.146	7	6	6	21.7313	6.33333
PREDICTED: uroporphyrinogen decarboxylase-like isoform X1 [Diaphorina citri]	XP_008483242.1	14.516	7.7578	9.7578	0	2.8789	1	10.6772	1.29297
PREDICTED: 39S ribosomal protein L17, mitochondrial [Diaphorina citri]	XP_008487879.1	14.009	17.009	19.339	0	11.339	3.7797	16.7857	5.03957
PREDICTED: prohormone-2-like [Diaphorina citri]	XP_008471650.1	14	13	12	1	5	4	13	3.33333
PREDICTED: cAMP-specific 3',5'-cyclic phosphodiesterase, isoform F-like [Diaphorina citri]	XP_008475822.1	15	11	6	2	1	1	10.6667	1.33333
malate dehydrogenase [Candidatus Profftella armatura]	AGS06773.1	12	8	9	0	2	0	9.66667	0.666667
ferredoxin, 2Fe-2S type, ISC system [Candidatus Profftella armatura]	AGS06706.1	15	17	13	1	2	0	15	1
PREDICTED: uncharacterized protein F02A9.4b-like [Diaphorina citri]	XP_008484493.1	28	15	17	0	1	0	20	0.333333
PREDICTED: succinate dehydrogenase assembly factor 2, mitochondrial-like isoform X1 [Diaphorina citri]	XP_008473959.1	10.729	10.865	13.458	0	0	0	11.684	0
PREDICTED: homeodomain-only protein-like [Diaphorina citri]	XP_008481772.1	17.68	12.944	15.944	2.824	2.912	3.824	15.5227	3.18667
PREDICTED: ejaculatory bulb-specific protein 3-like [Diaphorina citri]	XP_008478138.1	13.668	10.834	14.834	0	2	0	13.112	0.666667
PREDICTED: uncharacterized protein LOC103507066 [Diaphorina citri]	XP_008469728.1	13	19	11	0	0	0	14.3333	0
PREDICTED: 3-hydroxyisobutyryl-CoA hydrolase, mitochondrial-like [Diaphorina citri]	XP_008479299.1	16.81	12.81	20.795	4.4246	4	2	16.805	3.47487
PREDICTED: cathepsin L1-like [Diaphorina citri]	XP_008480368.1	0	15	0	0	0	0	5	0
PREDICTED: dehydrogenase/reductase SDR family member 11-like [Diaphorina citri]	XP_008471432.1	21.606	17.933	11.95	1.3111	4.2945	1.6389	17.163	2.41483
PREDICTED: chorion class high-cysteine HCB protein 13-like [Diaphorina citri]	XP_008470402.1	18	11	16	0	0	0	15	0
DnaK suppressor protein [Candidatus Profftella armatura]	AGS06859.1	16	12	4	0	0	0	10.6667	0
PREDICTED: 39S ribosomal protein L32, mitochondrial isoform X1 [Diaphorina citri]	XP_008475584.1	16	15	6	2	3	2	12.3333	2.33333
PREDICTED: ATP-dependent Clp protease proteolytic subunit, mitochondrial-like [Diaphorina citri]	XP_008481047.1	17	14	12	0	1	0	14.3333	0.333333
PREDICTED: ethanolamine-phosphate phospho-lyase-like [Diaphorina citri]	XP_008469770.1	12	6	8	1	1	1	8.66667	1
PREDICTED: probable cysteine desulfurase, mitochondrial, partial [Diaphorina citri]	XP_008483374.1	8	15	7	1	2	3	10	2
PREDICTED: glyoxylate reductase/hydroxypyruvate reductase-like [Diaphorina citri]	XP_008474602.1	18	15	11	1	4	2	14.6667	2.33333
PREDICTED: ejaculatory bulb-specific protein 3-like [Diaphorina citri]	XP_008478859.1	18.874	23.437	22.832	4.7904	4.7904	5.7485	21.7143	5.10977
PREDICTED: esterase FE4-like [Diaphorina citri]	XP_008479062.1	14.298	14.123	14.34	3.2709	2.9141	1.6701	14.2537	2.61837
PREDICTED: uncharacterized protein LOC103519237, partial [Diaphorina citri]	XP_008482545.1	1	15	0	0	0	0	5.33333	0
PREDICTED: ras suppressor protein 1-like [Diaphorina citri]	XP_008474077.1	16.372	9.5293	6.6862	0.84309	0	0	10.8625	0.28103
PREDICTED: arrestin homolog [Diaphorina citri]	XP_008487544.1	9	14	5	0	0	1	9.33333	0.333333
PREDICTED: uncharacterized protein LOC103508667 [Diaphorina citri]	XP_008471461.1	15	15	9	0	0	0	13	0
PREDICTED: uncharacterized protein LOC103508661 isoform X2 [Diaphorina citri]	XP_008471455.1	19.574	19.99	14.743	0	0	0	18.1023	0
PREDICTED: catalase-like [Diaphorina citri]	XP_008483979.1	13.401	14.585	10.585	0	0.95392	0.95392	12.857	0.635947
PREDICTED: uncharacterized protein LOC103506628 [Diaphorina citri]	XP_008469246.1	6.58	7.2251	6.8701	0.64501	0	0	6.89173	0.215003
PREDICTED: uncharacterized protein LOC103509417 [Diaphorina citri]	XP_008472255.1	12	11	10	1	2	1	11	1.33333
PREDICTED: 39S ribosomal protein L28, mitochondrial [Diaphorina citri]	XP_008487585.1	12	11	14	3	3	3	12.3333	3
translation initiation factor IF-1 [Candidatus Profftella armatura]	AGS06747.1	6	4	8	0	0	0	6	0
PREDICTED: beta-ureidopropionase-like [Diaphorina citri]	XP_008468259.1	7	11	10	1	3	0	9.33333	1.33333
PREDICTED: quinone oxidoreductase-like protein 2 homolog [Diaphorina citri]	XP_008481449.1	5.0506	4.8304	5.2202	0	0	0	5.03373	0
PREDICTED: LOW QUALITY PROTEIN: quinone oxidoreductase-like protein 2 homolog [Diaphorina citri]	XP_008477607.1	5.9494	4.1696	5.7798	0	0	0	5.2996	0
PREDICTED: protein takeout-like [Diaphorina citri]	XP_008472969.1	7	9	7	0	0	2	7.66667	0.666667
PREDICTED: uncharacterized protein F02A9.4b-like [Diaphorina citri]	XP_008488268.1	14	10	13	5	1	1	12.3333	2.33333
PREDICTED: glutathione synthetase-like [Diaphorina citri]	XP_008469238.1	10	8	6	0	2	1	8	1
PREDICTED: glucose-induced degradation protein 8 homolog [Diaphorina citri]	XP_008475511.1	17	2	3	0	1	0	7.33333	0.333333
PREDICTED: reticulocalbin-2 [Diaphorina citri]	XP_008476146.1	14	9	11	0	1	0	11.3333	0.333333
hypothetical protein SSDC_01295 [Candidatus Profftella armatura]	AGS06948.1	11	8	8	0	2	1	9	1
PREDICTED: protein msta, isoform A-like [Diaphorina citri]	XP_008482772.1	11	13	10	0	0	0	11.3333	0
hypothetical protein [Wolbachia endosymbiont of Diaphorina citri]	WP_017531866.1	6	8	8	0	0	0	7.33333	0
PREDICTED: calcineurin subunit B type 2 [Diaphorina citri]	XP_008474269.1	15	10	11	0	0	0	12	0
PREDICTED: uncharacterized protein LOC103506136 [Diaphorina citri]	XP_008468741.1	3.9917	3.9958	5.9875	0	0	0	4.65833	0
hypothetical protein [Wolbachia endosymbiont of Diaphorina citri]	WP_017531759.1	8	14	7	0	0	0	9.66667	0
acetyl-CoA carboxylase, biotin carboxyl carrier protein subunit [Candidatus Profftella armatura]	AGS06763.1	8	10	10	1	1	2	9.33333	1.33333
PREDICTED: hemK methyltransferase family member 1-like [Diaphorina citri]	XP_008488070.1	8.5963	7.2936	6.5963	0	1	1	7.4954	0.666667
PREDICTED: lipid storage droplets surface-binding protein 2 [Diaphorina citri]	XP_008472002.1	13	7	8	1	1	1	9.33333	1
PREDICTED: protein MEMO1 [Diaphorina citri]	XP_008481777.1	10	7	9	0	1	0	8.66667	0.333333
PREDICTED: uncharacterized protein LOC103518882 [Diaphorina citri]	XP_008482189.1	8.4788	6.6197	3.2394	0	0	0	6.11263	0
PREDICTED: uncharacterized protein LOC103520538 isoform X2 [Diaphorina citri]	XP_008483860.1	7.4184	6.5941	8.2427	0	0	0.82427	7.4184	0.274757
PREDICTED: KN motif and ankyrin repeat domain-containing protein 4-like, partial [Diaphorina citri]	XP_008482717.1	14	16.167	13.5	4	2.1667	6	14.5557	4.05557
PREDICTED: cell wall protein DAN4-like, partial [Diaphorina citri]	XP_008480590.1	8.4563	7.6768	5.8974	0.77947	0	1	7.3435	0.593157
PREDICTED: mimitin, mitochondrial [Diaphorina citri]	XP_008473620.1	8	7	8	0	1	1	7.66667	0.666667
PREDICTED: mitochondrial import inner membrane translocase subunit Tim16-like isoform X1 [Diaphorina citri]	XP_008472978.1	9	7	4	0	0	0	6.66667	0
PREDICTED: uncharacterized protein LOC103518002 [Diaphorina citri]	XP_008481275.1	4	10	8	0	0	0	7.33333	0
PREDICTED: uncharacterized protein LOC103510969 [Diaphorina citri]	XP_008473899.1	11.053	9.7075	9.7075	0.6725	0	0	10.156	0.224167
PREDICTED: probable 39S ribosomal protein L23, mitochondrial isoform X1 [Diaphorina citri]	XP_008470692.1	11	10	8	0	1	0	9.66667	0.333333
PREDICTED: N-acetylserotonin O-methyltransferase-like protein [Diaphorina citri]	XP_008473617.1	6	6	7	0	0	0	6.33333	0
PREDICTED: uncharacterized protein LOC103515162 [Diaphorina citri]	XP_008478307.1	12	11	7	0	0	0	10	0
PREDICTED: alpha-soluble NSF attachment protein-like, partial [Diaphorina citri]	XP_008476648.1	6	4	6	0	0	0	5.33333	0
PREDICTED: ubiquinone biosynthesis protein COQ7 homolog [Diaphorina citri]	XP_008472936.1	12.022	5.837	2.5109	0	1	0	6.78997	0.333333
inorganic pyrophosphatase [Candidatus Profftella armatura]	AGS06862.1	10	5	7	0	0	0	7.33333	0
PREDICTED: troponin C [Diaphorina citri]	XP_008469064.1	13	4	7	0	0	0	8	0
PREDICTED: N(4)-(beta-N-acetylglucosaminyl)-L-asparaginase-like [Diaphorina citri]	XP_008467482.1	8	9	14	1	0	0	10.3333	0.333333
PREDICTED: uncharacterized protein LOC103521797 [Diaphorina citri]	XP_008485125.1	12	11	6	0	0	0	9.66667	0
PREDICTED: uncharacterized protein DDB_G0283357-like [Diaphorina citri]	XP_008469937.1	7.659	4.553	6.3295	0	0	0	6.1805	0
PREDICTED: peptidyl-tRNA hydrolase ICT1, mitochondrial [Diaphorina citri]	XP_008487414.1	11	7	4	2	0	0	7.33333	0.666667
PREDICTED: probable cysteine desulfurase, mitochondrial isoform X1 [Diaphorina citri]	XP_008480555.1	6	9	7	0	1	0	7.33333	0.333333
PREDICTED: uncharacterized protein LOC103513290 [Diaphorina citri]	XP_008476330.1	11	9	5	0	0	0	8.33333	0
restriction endonuclease subunit S [Wolbachia endosymbiont of Diaphorina citri]	WP_017532139.1	9	3	4	0	0	0	5.33333	0
hypothetical protein [Wolbachia endosymbiont of Diaphorina citri]	WP_017532549.1	4	5	6	0	0	0	5	0
PREDICTED: very low-density lipoprotein receptor-like, partial [Diaphorina citri]	XP_008473464.1	9.0278	6.7793	6.2762	0	0	0.95586	7.3611	0.31862
membrane protein [Wolbachia endosymbiont of Diaphorina citri]	WP_017532127.1	8	10	4	0	0	0	7.33333	0
PREDICTED: persulfide dioxygenase ETHE1, mitochondrial [Diaphorina citri]	XP_008484025.1	6	4	5	0	0	0	5	0
PREDICTED: cathepsin F-like [Diaphorina citri]	XP_008474194.1	3.7724	5.041	6.0744	0	0	0	4.9626	0
PREDICTED: uncharacterized protein LOC103508661 isoform X1 [Diaphorina citri]	XP_008471454.1	9.4258	13.01	7.2575	0	0	0	9.89777	0
PREDICTED: uncharacterized protein LOC103508742 [Diaphorina citri]	XP_008471535.1	8	7	7	0	0	0	7.33333	0
PREDICTED: uncharacterized protein LOC103509026 [Diaphorina citri]	XP_008471843.1	3	7	6	0	0	0	5.33333	0
PREDICTED: 28S ribosomal protein S17, mitochondrial [Diaphorina citri]	XP_008477009.1	7	3	4	0	0	0	4.66667	0
PREDICTED: fibroin heavy chain-like [Diaphorina citri]	XP_008468164.1	4	5	7	0	0	0	5.33333	0
30S ribosomal subunit protein S10 [Candidatus Profftella armatura]	AGS06725.1	6	6	3	0	0	0	5	0
PREDICTED: haloacid dehalogenase-like hydrolase domain-containing protein 2 [Diaphorina citri]	XP_008469088.1	5	6	5	0	0	0	5.33333	0
PREDICTED: cuticle protein LPCP-23-like [Diaphorina citri]	XP_008484299.1	25.285	21.403	32.254	0	0.44098	1.3229	26.314	0.58796
PREDICTED: tripeptidyl-peptidase 2-like [Diaphorina citri]	XP_008468616.1	3.7114	3.8524	0	7.1343	11.416	11.564	2.52127	10.0381
PREDICTED: protein 4.1 homolog [Diaphorina citri]	XP_008473804.1	23.795	28.132	25.468	43.35	35.098	44.617	25.7983	41.0217
PREDICTED: moesin/ezrin/radixin homolog 1-like, partial [Diaphorina citri]	XP_008482396.1	45.153	52.846	43.153	60.846	66.153	70.846	47.0507	65.9483
PREDICTED: uncharacterized protein LOC103512899 [Diaphorina citri]	XP_008475907.1	39	40	42	57	58	60	40.3333	58.3333
PREDICTED: DNA-directed RNA polymerase II subunit RPB1-like isoform X1 [Diaphorina citri]	XP_008483513.1	27	35	30	46	49	46	30.6667	47
PREDICTED: protein singed-like, partial [Diaphorina citri]	XP_008477810.1	12	12	17	25	25	28	13.6667	26
PREDICTED: zinc finger protein on ecdysone puffs [Diaphorina citri]	XP_008476074.1	7	8	12	16	21	22	9	19.6667
PREDICTED: protein krasavietz-like [Diaphorina citri]	XP_008478048.1	3	5	3	10.508	13.524	10.508	3.66667	11.5133
PREDICTED: replication protein A 32 kDa subunit [Diaphorina citri]	XP_008481707.1	1	1	0	6	6	6	0.666667	6
PREDICTED: eukaryotic translation initiation factor 4H-like isoform X3 [Diaphorina citri]	XP_008471662.1	17.735	14.112	10.429	28.288	19.983	30.724	14.092	26.3317
PREDICTED: 40S ribosomal protein S11 isoform X1 [Diaphorina citri]	XP_008470786.1	12.292	14.75	12.701	26.632	23.764	25.812	13.2477	25.4027
PREDICTED: protein singed-like [Diaphorina citri]	XP_008467768.1	4	10	5	11	16	20	6.33333	15.6667
PREDICTED: chitooligosaccharidolytic beta-N-acetylglucosaminidase-like [Diaphorina citri]	XP_008475800.1	1	2	3	10	9	7	2	8.66667
PREDICTED: proliferating cell nuclear antigen-like [Diaphorina citri]	XP_008468588.1	5	0	1	9	12	5	2	8.66667
PREDICTED: importin-7-like [Diaphorina citri]	XP_008479663.1	1.6537	2.6537	1.6537	6.1343	11.616	8.3074	1.98703	8.6859
PREDICTED: protein sidekick-like, partial [Diaphorina citri]	XP_008467431.1	0.88417	0	1.7683	6.7883	6.7632	6.6474	0.884157	6.73297
PREDICTED: importin-4-like [Diaphorina citri]	XP_008479665.1	1	3	2	3.6417	13.85	8.2833	2	8.59167
PREDICTED: eukaryotic translation initiation factor 5A [Diaphorina citri]	XP_008471649.1	133	138	140	159	167	163	137	163
PREDICTED: LOW QUALITY PROTEIN: serine/threonine-protein phosphatase 2A 65 kDa regulatory subunit A alpha isoform-like [Diaphorina citri]	XP_008479230.1	34.809	29.019	27.857	43.438	61.133	36.228	30.5617	46.933
PREDICTED: plasminogen activator inhibitor 1 RNA-binding protein-like [Diaphorina citri]	XP_008474367.1	36	44	23	57	53	43	34.3333	51
PREDICTED: uncharacterized protein LOC103510011 isoform X1 [Diaphorina citri]	XP_008472869.1	5.0277	3.5231	3.5323	13.588	14.083	8.56	4.0277	12.077
PREDICTED: transmembrane emp24 domain-containing protein 2-like isoform X1 [Diaphorina citri]	XP_008481507.1	9.6783	10.625	6.7855	14.517	23.088	20.249	9.0296	19.2847
PREDICTED: superoxide dismutase [Cu-Zn]-like [Diaphorina citri]	XP_008469885.1	3	6	3	3	14	19	4	12
PREDICTED: protein LSM14 homolog A-like [Diaphorina citri]	XP_008477819.1	29	32	29	45	44	48	30	45.6667
PREDICTED: nucleoprotein TPR-like [Diaphorina citri]	XP_008486572.1	0.13804	0.13804	0.13804	4.6917	4.4028	2.8892	0.13804	3.99457
PREDICTED: LOW QUALITY PROTEIN: uncharacterized protein LOC103507041 [Diaphorina citri]	XP_008469694.1	0	0	0	6.6333	2.1091	3.2922	0	4.01153
PREDICTED: uncharacterized protein LOC103511154 isoform X1 [Diaphorina citri]	XP_008474092.1	5.7275	5.7275	6.7275	15.91	12.728	15.91	6.06083	14.8493
PREDICTED: uncharacterized protein LOC103518694 [Diaphorina citri]	XP_008481995.1	0	1	0	4	6	5	0.333333	5
PREDICTED: putative uncharacterized protein DDB_G0271606, partial [Diaphorina citri]	XP_008472955.1	0	0	0	3	6	3	0	4
PREDICTED: RNA-binding protein 45-like [Diaphorina citri]	XP_008476577.1	0.44749	1	0	4.895	4.895	4.895	0.482497	4.895
PREDICTED: von Willebrand factor A domain-containing protein 8 [Diaphorina citri]	XP_008476364.1	0	1	0	7	4	4	0.333333	5
PREDICTED: uncharacterized protein LOC103523219 [Diaphorina citri]	XP_008486503.1	0	1	0	1.978	6.945	5.945	0.333333	4.956
PREDICTED: pseudouridylate synthase 7 homolog [Diaphorina citri]	XP_008470413.1	0	0	0	6.2259	3.2259	2.6711	0	4.04097
PREDICTED: myb-like protein X isoform X1 [Diaphorina citri]	XP_008480386.1	0	0	0	4	4	4	0	4
PREDICTED: apoptosis inhibitor 5 homolog, partial [Diaphorina citri]	XP_008484059.1	0	0	0	3	4	5	0	4
PREDICTED: phosphatidate phosphatase LPIN3 [Diaphorina citri]	XP_008481438.1	0	0	0	5	5	2	0	4
PREDICTED: uncharacterized protein LOC103517560 [Diaphorina citri]	XP_008480824.1	0	0	0	1	8	3	0	4
PREDICTED: LOW QUALITY PROTEIN: calcium-binding mitochondrial carrier protein Aralar1-like, partial [Diaphorina citri]	XP_008476655.1	0	0	0	1	5.2987	6	0	4.09957
PREDICTED: bifunctional glutamate/proline--tRNA ligase-like [Diaphorina citri]	XP_008487506.1	0	0	0	4	2	6	0	4
PREDICTED: serine/threonine-protein phosphatase 6 regulatory subunit 3-A [Diaphorina citri]	XP_008471477.1	0	0	0	2	8	2	0	4
PREDICTED: cleft lip and palate transmembrane protein 1 homolog, partial [Diaphorina citri]	XP_008480745.1	0	0	0	0.48179	5.8908	5.4454	0	3.93933
PREDICTED: splicing factor 3B subunit 3-like [Diaphorina citri]	XP_008481871.1	0	1	0	4	4	7	0.333333	5
50S ribosomal protein L2 [Candidatus Carsonella ruddii DC]	AGS06669.1	0	0	0	3	4	5	0	4
PREDICTED: importin subunit beta-1-like, partial [Diaphorina citri]	XP_008484011.1	0	1	0	5	5	5	0.333333	5
PREDICTED: chromodomain-helicase-DNA-binding protein Mi-2 homolog [Diaphorina citri]	XP_008483624.1	0	0	0	1.4862	4.4862	5.7156	0	3.896
PREDICTED: seprase-like, partial [Diaphorina citri]	XP_008484345.1	0	0	0	3.8011	4.6676	3.6676	0	4.04543
PREDICTED: LOW QUALITY PROTEIN: uncharacterized protein LOC103517088 [Diaphorina citri]	XP_008480321.1	3	5	0	11	11	7	2.66667	9.66667
PREDICTED: nesprin-1-like [Diaphorina citri]	XP_008475700.1	3.9651	6.9302	4.2889	8.9302	14.222	16.222	5.0614	13.1247
PREDICTED: uncharacterized protein LOC103508543 [Diaphorina citri]	XP_008471322.1	7	6	4	14	14	15	5.66667	14.3333
PREDICTED: protein lingerer-like [Diaphorina citri]	XP_008480173.1	1	1	5	11	9	7	2.33333	9
PREDICTED: uncharacterized protein LOC103504969 [Diaphorina citri]	XP_008467498.1	7	8	9	19	17	17	8	17.6667
PREDICTED: gamma-glutamyl hydrolase A-like [Diaphorina citri]	XP_008473562.1	2.6331	3.5109	3.5109	8.7771	8.8994	15.166	3.2183	10.9475
PREDICTED: probable 39S ribosomal protein L45, mitochondrial [Diaphorina citri]	XP_008481337.1	0	1.8737	0	4.6212	6.4949	6.1161	0.624567	5.74407
PREDICTED: asparagine--tRNA ligase, cytoplasmic-like [Diaphorina citri]	XP_008468915.1	1	1	0	2.2595	8.5351	6.5351	0.666667	5.77657
PREDICTED: mitotic checkpoint protein BUB3 [Diaphorina citri]	XP_008478721.1	0	1.8611	0	5.8611	6.7222	4.5833	0.620367	5.7222
PREDICTED: proline-rich extensin-like protein EPR1 [Diaphorina citri]	XP_008477707.1	0	1.6552	0	5.6483	4.9794	6.6483	0.551733	5.75867
PREDICTED: programmed cell death 6-interacting protein-like [Diaphorina citri]	XP_008471936.1	5.4306	9.9553	6.9776	15.344	18.282	16.039	7.4545	16.555
PREDICTED: uncharacterized protein LOC103509808 [Diaphorina citri]	XP_008472662.1	2.8838	1.4129	1.4129	7.4518	7.7677	10.117	1.9032	8.4455
PREDICTED: uncharacterized protein LOC103504836 [Diaphorina citri]	XP_008467358.1	1.6321	2.5772	0.70041	6.0532	7.4532	9.2385	1.63657	7.58163
PREDICTED: cytosolic purine 5'-nucleotidase-like [Diaphorina citri]	XP_008477590.1	5.9929	5	5	10	17.979	12.993	5.33097	13.6573
PREDICTED: signal recognition particle subunit SRP72-like, partial [Diaphorina citri]	XP_008486155.1	1	1	1	6	6	7	1	6.33333
PREDICTED: Y-box factor homolog, partial [Diaphorina citri]	XP_008482654.1	86	96	84	120	107	104	88.6667	110.333
PREDICTED: 26S proteasome non-ATPase regulatory subunit 4 [Diaphorina citri]	XP_008467977.1	55.343	39.308	32.481	68.308	53.447	56.274	42.3773	59.343
PREDICTED: heterogeneous nuclear ribonucleoprotein A1, A2/B1 homolog [Diaphorina citri]	XP_008483930.1	13.383	13.806	16.652	27.19	26.075	25.921	14.6137	26.3953
PREDICTED: UDP-N-acetylhexosamine pyrophosphorylase-like protein 1 [Diaphorina citri]	XP_008487541.1	33	28	24	33	54	42	28.3333	43
PREDICTED: ADP-ribosylation factor GTPase-activating protein 2-like [Diaphorina citri]	XP_008488073.1	22	18	25	35.448	30	39.448	21.6667	34.9653
PREDICTED: RNA-binding protein lark [Diaphorina citri]	XP_008487225.1	48	61	65	75	78	77	58	76.6667
PREDICTED: chromobox protein homolog 1 [Diaphorina citri]	XP_008476218.1	6	8	7	19	17	12	7	16
PREDICTED: denticleless protein homolog, partial [Diaphorina citri]	XP_008479035.1	6	7	8	15	18	15	7	16
PREDICTED: uncharacterized protein LOC103518648 [Diaphorina citri]	XP_008481949.1	7.6145	5.5336	6.3239	18.608	13.236	12.486	6.49067	14.7767
superoxide dismutase [Candidatus Carsonella ruddii DC]	AGS06602.1	5	6	2	8	17	11	4.33333	12
PREDICTED: ankyrin-3-like, partial [Diaphorina citri]	XP_008485658.1	8.8384	7.83	7.66	10.98	20.612	19.821	8.10947	17.1377
PREDICTED: translocon-associated protein subunit alpha [Diaphorina citri]	XP_008471593.1	5	9	10	18	13	21	8	17.3333
PREDICTED: echinoderm microtubule-associated protein-like 2 isoform X1 [Diaphorina citri]	XP_008468144.1	3.8127	7.6254	5.3378	7.6254	19.064	15.251	5.59197	13.9801
PREDICTED: plasma membrane calcium-transporting ATPase 2-like [Diaphorina citri]	XP_008469866.1	4.3032	9.6064	2.9819	9.6064	18.231	14.249	5.6305	14.0288
PREDICTED: uncharacterized protein LOC103520974 isoform X1 [Diaphorina citri]	XP_008484297.1	136.02	159.65	142.89	165.02	163.64	184.02	146.187	170.893
PREDICTED: uncharacterized protein LOC103504936 [Diaphorina citri]	XP_008467460.1	0.7272	0	0	4	6	4.4544	0.2424	4.81813
PREDICTED: signal recognition particle 54 kDa protein-like [Diaphorina citri]	XP_008480600.1	1	0	0	4	5	5	0.333333	4.66667
PREDICTED: partner of Y14 and mago [Diaphorina citri]	XP_008475214.1	0	1	0	6	3	5	0.333333	4.66667
PREDICTED: 26S proteasome non-ATPase regulatory subunit 6-like [Diaphorina citri]	XP_008469193.1	0	0	1	4	8	2	0.333333	4.66667
PREDICTED: uncharacterized protein LOC103520719, partial [Diaphorina citri]	XP_008484042.1	25	29	14	44	36	28	22.6667	36
PREDICTED: uncharacterized protein LOC103519362 [Diaphorina citri]	XP_008482673.1	0	0	0	5	2	4	0	3.66667
PREDICTED: uncharacterized protein LOC103510509 [Diaphorina citri]	XP_008473405.1	0	0	0	3	3	5	0	3.66667
PREDICTED: metastasis-associated protein MTA3-like [Diaphorina citri]	XP_008485063.1	0	0	0	6	3	2	0	3.66667
PREDICTED: transmembrane emp24 domain-containing protein 5 [Diaphorina citri]	XP_008470696.1	0	0	0	1	4	6	0	3.66667
PREDICTED: leucine-rich PPR motif-containing protein, mitochondrial-like, partial [Diaphorina citri]	XP_008486614.1	0	0	0	4	2	5	0	3.66667
PREDICTED: la-related protein 6, partial [Diaphorina citri]	XP_008479960.1	0	0	0	2	5	4	0	3.66667
PREDICTED: heat shock 70 kDa protein 14-like [Diaphorina citri]	XP_008482106.1	0	0	0	2	5	4	0	3.66667
PREDICTED: vesicle-trafficking protein SEC22b-B [Diaphorina citri]	XP_008482700.1	0	0	0	3	6	2	0	3.66667
PREDICTED: uncharacterized protein LOC103509666 [Diaphorina citri]	XP_008472512.1	0	0	0	4	4	3	0	3.66667
3-isopropylmalate dehydratase large subunit [Candidatus Carsonella ruddii DC]	AGS06586.1	0	0	0	0	7	4	0	3.66667
PREDICTED: nodal modulator 1-like [Diaphorina citri]	XP_008483101.1	0	0	0	0	6	5	0	3.66667
PREDICTED: GTP-binding protein 128up-like [Diaphorina citri]	XP_008468321.1	0	0	0	3	5	3	0	3.66667
PREDICTED: nicastrin-like [Diaphorina citri]	XP_008470526.1	0	0	0	5	2	4	0	3.66667
PREDICTED: uncharacterized protein LOC103511471 [Diaphorina citri]	XP_008474415.1	7.9083	9.8165	6.9083	23.908	11.725	17.725	8.21103	17.786
PREDICTED: peroxiredoxin 1 [Diaphorina citri]	XP_008470220.1	119.02	126.78	128.12	149.41	146.12	147.47	124.64	147.667
PREDICTED: LOW QUALITY PROTEIN: ubiquitin carboxyl-terminal hydrolase 5-like [Diaphorina citri]	XP_008469074.1	44.825	36.825	21.875	55.8	47.875	46.85	34.5083	50.175
PREDICTED: heterogeneous nuclear ribonucleoprotein U-like protein 2 [Diaphorina citri]	XP_008476979.1	7	4	7	18	13	12	6	14.3333
PREDICTED: gamma-glutamyl hydrolase-like [Diaphorina citri]	XP_008471379.1	3	4	5	11	12	11	4	11.3333
PREDICTED: apoptosis-inducing factor 3-like [Diaphorina citri]	XP_008486438.1	15.62	22.57	10.49	18.16	34.11	32.34	16.2267	28.2033
PREDICTED: phosphate carrier protein, mitochondrial-like [Diaphorina citri]	XP_008468651.1	12.548	23.076	13.548	22.548	34.095	27.057	16.3907	27.9
PREDICTED: putative uncharacterized protein DDB_G0286901 [Diaphorina citri]	XP_008467982.1	0	1	1	5	5	6	0.666667	5.33333
PREDICTED: ankyrin repeat domain-containing protein 17 [Diaphorina citri]	XP_008479915.1	0	1	1	7.933	3	5	0.666667	5.311
PREDICTED: vegetative cell wall protein gp1-like, partial [Diaphorina citri]	XP_008481326.1	0	1	1	6	4	6	0.666667	5.33333
PREDICTED: alpha-N-acetylgalactosaminidase-like [Diaphorina citri]	XP_008471086.1	1	1	0	6	5	5	0.666667	5.33333
PREDICTED: uncharacterized protein LOC103507836 [Diaphorina citri]	XP_008470577.1	0	2.1294	0	4.1294	6.2588	5.8392	0.7098	5.40913
PREDICTED: acylamino-acid-releasing enzyme-like [Diaphorina citri]	XP_008481247.1	0.84523	0.84523	0	3.5357	6.0714	6.2262	0.563487	5.27777
PREDICTED: transcriptional regulator ATRX-like isoform X1 [Diaphorina citri]	XP_008467412.1	11	10	0	22	19	6	7	15.6667
PREDICTED: LOW QUALITY PROTEIN: hemocytin-like [Diaphorina citri]	XP_008471801.1	2.609	2.137	0.71233	3.746	5.4583	12.123	1.81944	7.1091
PREDICTED: heterogeneous nuclear ribonucleoprotein K-like [Diaphorina citri]	XP_008473011.1	44.202	47.773	40.491	60.129	57.914	62.055	44.1553	60.0327
PREDICTED: LOW QUALITY PROTEIN: nucleoprotein TPR-like [Diaphorina citri]	XP_008475335.1	0.77691	1.5748	0.77691	8.8056	4.6183	4.7983	1.04287	6.07407
PREDICTED: ribonucleoside-diphosphate reductase large subunit-like, partial [Diaphorina citri]	XP_008479988.1	2	2	0	6.9763	8	4.9921	1.33333	6.65613
PREDICTED: glycine-rich cell wall structural protein 1.8-like, partial [Diaphorina citri]	XP_008487224.1	5	4	2	10	8	14	3.66667	10.6667
PREDICTED: tRNA-splicing ligase RtcB homolog [Diaphorina citri]	XP_008479947.1	0	2	1	3	7	7.6752	1	5.89173
PREDICTED: putative leucine-rich repeat-containing protein DDB_G0290503 [Diaphorina citri]	XP_008480933.1	1	5	2	7	12	8	2.66667	9
PREDICTED: uncharacterized protein LOC103509181 [Diaphorina citri]	XP_008471998.1	4	4	7	17	10	11	5	12.6667
PREDICTED: death-associated protein 1 [Diaphorina citri]	XP_008482141.1	37	37	40	57	48	55	38	53.3333
PREDICTED: heat shock protein 83 [Diaphorina citri]	XP_008470814.1	283.26	258.16	256.86	311.56	298.8	264.56	266.093	291.64
PREDICTED: putative oxidoreductase GLYR1 homolog, partial [Diaphorina citri]	XP_008487313.1	13.301	13.801	10.168	21.778	20.435	25.288	12.4233	22.5003
PREDICTED: multiple coagulation factor deficiency protein 2 homolog [Diaphorina citri]	XP_008474299.1	27	35	47	40	52	62	36.3333	51.3333
PREDICTED: microtubule-associated protein Jupiter-like isoform X2 [Diaphorina citri]	XP_008471442.1	31.316	28.435	30.67	47.326	43.96	40.052	30.1403	43.7793
PREDICTED: cystathionine beta-synthase-like [Diaphorina citri]	XP_008475735.1	74	62	67	78	90	90	67.6667	86
PREDICTED: DNA-directed RNA polymerases I, II, and III subunit RPABC1 [Diaphorina citri]	XP_008476635.1	2	1	4	14	6	5	2.33333	8.33333
PREDICTED: transitional endoplasmic reticulum ATPase TER94-like [Diaphorina citri]	XP_008482035.1	102	119	91	136	122	116	104	124.667
PREDICTED: serine hydroxymethyltransferase, cytosolic [Diaphorina citri]	XP_008471532.1	56	51	48	52	83	70	51.6667	68.3333
PREDICTED: Y-box factor homolog [Diaphorina citri]	XP_008473930.1	49	62	45	82	67	57	52	68.6667
PREDICTED: coatomer subunit epsilon [Diaphorina citri]	XP_008476085.1	0	0	1	6.8721	4	2	0.333333	4.2907
PREDICTED: uncharacterized protein LOC103510594, partial [Diaphorina citri]	XP_008473495.1	1	0	0	1	5	7	0.333333	4.33333
PREDICTED: cold shock domain-containing protein E1-like [Diaphorina citri]	XP_008483518.1	0	1	0	6.6345	2	4	0.333333	4.2115
PREDICTED: proteasome subunit alpha type-1-like [Diaphorina citri]	XP_008475286.1	62.522	46.14	48.986	63.29	76.976	68.363	52.5493	69.543
PREDICTED: Y-box-binding protein 3-like [Diaphorina citri]	XP_008470378.1	13.133	17.699	16.844	27.41	29.254	25.121	15.892	27.2617
PREDICTED: uncharacterized protein LOC103509670 [Diaphorina citri]	XP_008472518.1	3	1	5	6	9	13	3	9.33333
PREDICTED: LOW QUALITY PROTEIN: phosphoenolpyruvate carboxykinase, cytosolic [GTP]-like [Diaphorina citri]	XP_008472349.1	89.835	74.835	67.856	98.826	89.856	100.88	77.5087	96.5207
PREDICTED: transcription elongation factor SPT6-like [Diaphorina citri]	XP_008473181.1	0	0	0	4.9977	0.99772	3.9977	0	3.33104
PREDICTED: 28S ribosomal protein S35, mitochondrial-like isoform X1 [Diaphorina citri]	XP_008473685.1	3	4	4	10	12	9	3.66667	10.3333
PREDICTED: serine/threonine-protein kinase TAO3 [Diaphorina citri]	XP_008469612.1	0	0	0	4.7521	2	3	0	3.2507
PREDICTED: DNA replication licensing factor Mcm2-like [Diaphorina citri]	XP_008472069.1	0	0	0	2.7519	4.7519	2.7519	0	3.41857
PREDICTED: protein odr-4 homolog [Diaphorina citri]	XP_008476451.1	0	0	0	5	3	2	0	3.33333
PREDICTED: fibronectin type III domain-containing protein 3B-like [Diaphorina citri]	XP_008471875.1	0	0	0	3	3	4	0	3.33333
PREDICTED: LOW QUALITY PROTEIN: putative uncharacterized protein DDB_G0271606, partial [Diaphorina citri]	XP_008483716.1	0	0	0	4	3	3	0	3.33333
PREDICTED: translation initiation factor eIF-2B subunit epsilon [Diaphorina citri]	XP_008476004.1	0	0	0	2	4	4	0	3.33333
PREDICTED: ataxin-2-like [Diaphorina citri]	XP_008483980.1	0	0	0	5	1	4	0	3.33333
PREDICTED: COP9 signalosome complex subunit 3-like [Diaphorina citri]	XP_008472874.1	0	0	0	1	7	2	0	3.33333
PREDICTED: tetratricopeptide repeat protein 5-like [Diaphorina citri]	XP_008486868.1	0	0	0	1	6	3	0	3.33333
ATP-dependent Clp protease ATP-binding subunit ClpX [Candidatus Carsonella ruddii DC]	AGS06578.1	0	0	0	2	5	3	0	3.33333
PREDICTED: uncharacterized protein LOC103509395 [Diaphorina citri]	XP_008472230.1	0	0	0	0.72953	5.2159	4.2159	0	3.38711
PREDICTED: putative exonuclease GOR-like protein [Diaphorina citri]	XP_008478114.1	0	0	0	2	5	3	0	3.33333
PREDICTED: exosome complex component MTR3 [Diaphorina citri]	XP_008478905.1	0	0	0	2	4	4	0	3.33333
PREDICTED: nesprin-3-like [Diaphorina citri]	XP_008480932.1	0	0	0	3	2	5	0	3.33333
PREDICTED: ribosome production factor 2 homolog [Diaphorina citri]	XP_008472039.1	0	0	0	4	3	3	0	3.33333
PREDICTED: guanine nucleotide-binding protein-like 3 homolog [Diaphorina citri]	XP_008480057.1	0	0	0	3	3	4	0	3.33333
PREDICTED: heat shock protein 83-like [Diaphorina citri]	XP_008482889.1	34.14	31.006	27.35	51.365	41.717	39.678	30.832	44.2533
PREDICTED: nucleoporin NSP1 [Diaphorina citri]	XP_008468872.1	1	1	0	5	2	8	0.666667	5
PREDICTED: uncharacterized protein LOC103513381 [Diaphorina citri]	XP_008476428.1	0	2	0	5	5	5	0.666667	5
PREDICTED: transmembrane emp24 domain-containing protein 7-like [Diaphorina citri]	XP_008486439.1	1	1	0	1	7	7	0.666667	5
50S ribosomal protein L15 [Candidatus Carsonella ruddii DC]	AGS06656.1	1	1	0	7	3	5	0.666667	5
PREDICTED: 46 kDa FK506-binding nuclear protein-like [Diaphorina citri]	XP_008478773.1	7.2673	15	13	16.267	22	25.535	11.7558	21.2673
PREDICTED: uncharacterized protein LOC103515043 [Diaphorina citri]	XP_008478180.1	1	2	1	7	4	8	1.33333	6.33333
PREDICTED: serine/threonine-protein phosphatase PP1-alpha catalytic subunit, partial [Diaphorina citri]	XP_008472317.1	9.0761	15.228	18.305	20.239	28.327	26.017	14.203	24.861
PREDICTED: NADPH--cytochrome P450 reductase-like [Diaphorina citri]	XP_008473772.1	10	12	1	14	17	17	7.66667	16
PREDICTED: LOW QUALITY PROTEIN: importin subunit alpha-6-like [Diaphorina citri]	XP_008483998.1	0.7806	0.7806	1	2.3418	9.4642	5.4642	0.853733	5.75673
PREDICTED: uncharacterized protein LOC103507827 [Diaphorina citri]	XP_008470568.1	0.68045	2.0413	0	5.6227	5.5077	6.0731	0.90725	5.7345
PREDICTED: putative RNA-binding protein Luc7-like 1 [Diaphorina citri]	XP_008478631.1	1	2	0	5	7	5	1	5.66667
PREDICTED: far upstream element-binding protein 1-like [Diaphorina citri]	XP_008485326.1	6.2861	3.9678	8.1364	13.469	12.713	14.379	6.1301	13.5203
cold shock protein [Candidatus Carsonella ruddii DC]	AGS06696.1	31	32	33	49	43	45	32	45.6667
PREDICTED: prolyl endopeptidase-like [Diaphorina citri]	XP_008477893.1	10.166	3.3323	2.9993	14.999	12.497	10.498	5.4992	12.6647
PREDICTED: uncharacterized protein LOC103511219 [Diaphorina citri]	XP_008474160.1	4	5	1	9	10	10	3.33333	9.66667
PREDICTED: mucin-5AC-like [Diaphorina citri]	XP_008474732.1	2	2	6	10	9	10	3.33333	9.66667
PREDICTED: 26S proteasome non-ATPase regulatory subunit 6-like [Diaphorina citri]	XP_008469194.1	3	4	3	8	14	7	3.33333	9.66667
PREDICTED: LOW QUALITY PROTEIN: AP-1 complex subunit beta-1-like, partial [Diaphorina citri]	XP_008478947.1	3	7	4	6	16	13	4.66667	11.6667
PREDICTED: uncharacterized protein LOC103510600 [Diaphorina citri]	XP_008473502.1	4	5	5	5.7578	12.758	16	4.66667	11.5053
PREDICTED: inosine-5'-monophosphate dehydrogenase [Diaphorina citri]	XP_008471050.1	35	29	37	44	51	47	33.6667	47.3333
PREDICTED: uncharacterized protein LOC103505397 [Diaphorina citri]	XP_008467949.1	2.9962	3.3707	2.6216	7.1159	9.363	10.861	2.99617	9.1133
PREDICTED: talin-1 [Diaphorina citri]	XP_008469095.1	101	111	75	83.993	133.99	124.98	95.6667	114.321
PREDICTED: basigin [Diaphorina citri]	XP_008481353.1	33	39	26	48	47	43	32.6667	46
PREDICTED: dnaJ homolog subfamily A member 2-like [Diaphorina citri]	XP_008467980.1	23	27	22	35	33	40	24	36
PREDICTED: peroxisomal carnitine O-octanoyltransferase-like [Diaphorina citri]	XP_008472361.1	9	12	11	17	20	22	10.6667	19.6667
PREDICTED: uncharacterized protein LOC103505544 [Diaphorina citri]	XP_008468104.1	5	3	3	10	9	11	3.66667	10
PREDICTED: serine/threonine-protein phosphatase 4 regulatory subunit 2 [Diaphorina citri]	XP_008486751.1	3	2	1	12	5	5	2	7.33333
PREDICTED: spermidine synthase-like [Diaphorina citri]	XP_008469761.1	1	4	1	6	9	7	2	7.33333
PREDICTED: heat shock protein 105 kDa-like [Diaphorina citri]	XP_008469279.1	16	12	12	16	29	24	13.3333	23
dihydroxy-acid dehydratase [Candidatus Carsonella ruddii DC]	AGS06520.1	2	6	5	5	15	13	4.33333	11
PREDICTED: uncharacterized protein LOC103515787 [Diaphorina citri]	XP_008478953.1	9.4789	13.166	6.6874	16.583	16.166	22.333	9.77743	18.3607
PREDICTED: pre-mRNA-processing-splicing factor 8-like, partial [Diaphorina citri]	XP_008478932.1	0	1	0	2.9518	5.4277	3.9518	0.333333	4.11043
PREDICTED: pantothenate kinase 4 [Diaphorina citri]	XP_008472729.1	0	0	1	1	7	4	0.333333	4
PREDICTED: longitudinals lacking protein, isoforms H/M/V-like [Diaphorina citri]	XP_008474727.1	0	1	0	6	3	3	0.333333	4
argininosuccinate synthase [Candidatus Carsonella ruddii DC]	AGS06616.1	0	1	0	2	8	2	0.333333	4
PREDICTED: deleted in autism protein 1-like [Diaphorina citri]	XP_008478183.1	0	1	0	2	5.9092	4	0.333333	3.96973
PREDICTED: NADH-cytochrome b5 reductase 2-like [Diaphorina citri]	XP_008481139.1	15.626	20.588	10.22	20.033	28.698	26.698	15.478	25.143
PREDICTED: C-terminal-binding protein isoform X2 [Diaphorina citri]	XP_008468724.1	6.9778	12.762	9.7733	17.138	19.718	19.331	9.8377	18.729
PREDICTED: small nuclear ribonucleoprotein-associated protein B, partial [Diaphorina citri]	XP_008486009.1	25	28	18	39	30	37	23.6667	35.3333
PREDICTED: ejaculatory bulb-specific protein 3-like [Diaphorina citri]	XP_008471452.1	2.0516	3.0516	3.0774	6.7871	9.4709	8.8129	2.72687	8.35697
PREDICTED: leukotriene A-4 hydrolase-like, partial [Diaphorina citri]	XP_008479413.1	4.1097	4.5823	7.6371	10.582	17.747	8.6371	5.44303	12.322
PREDICTED: DNA replication licensing factor Mcm6-like [Diaphorina citri]	XP_008471538.1	1.6924	1.6924	1.6924	10.655	4.6739	4.8277	1.6924	6.71887
PREDICTED: stromal interaction molecule homolog, partial [Diaphorina citri]	XP_008481363.1	4	1	0	5	8	7	1.66667	6.66667
PREDICTED: low molecular weight phosphotyrosine protein phosphatase-like isoform X2 [Diaphorina citri]	XP_008474975.1	2	3	3	9	7	9	2.66667	8.33333
PREDICTED: phosphatidylinositol-binding clathrin assembly protein LAP [Diaphorina citri]	XP_008479271.1	13	15	14	17	26	28	14	23.6667
PREDICTED: uncharacterized protein LOC103514091 [Diaphorina citri]	XP_008477180.1	1.5684	2.7842	0	6.7051	3.3526	7.1368	1.45087	5.7315
PREDICTED: catenin delta-2-like [Diaphorina citri]	XP_008469097.1	1	1	0	2.74	4.9133	6.8267	0.666667	4.82667
PREDICTED: nuclear pore complex protein Nup98-Nup96 [Diaphorina citri]	XP_008487067.1	0	2	2	7	4	7	1.33333	6
PREDICTED: uncharacterized protein LOC103514777 [Diaphorina citri]	XP_008477901.1	1.7246	0	0	3.7246	5.3804	5.105	0.574867	4.73667
PREDICTED: uncharacterized protein LOC103511588 [Diaphorina citri]	XP_008474535.1	1	2	1	6	7	5	1.33333	6
PREDICTED: dnaJ homolog subfamily A member 1-like [Diaphorina citri]	XP_008476652.1	0	0	0	4.2052	4.4104	0.27357	0	2.96306
PREDICTED: septin-7-like, partial [Diaphorina citri]	XP_008477879.1	1.4484	0	1.3844	5.2563	5.2563	5.5125	0.944267	5.3417
PREDICTED: eukaryotic translation initiation factor 3 subunit H-like [Diaphorina citri]	XP_008487991.1	16	19	8	23	27	22	14.3333	24
PREDICTED: probable GPI-anchored adhesin-like protein PGA55 [Diaphorina citri]	XP_008479961.1	0	0	0	1	5	3	0	3
PREDICTED: tenascin-like [Diaphorina citri]	XP_008471007.1	0.17436	0	0.17436	1.948	2.8547	3.8749	0.11624	2.89253
PREDICTED: uncharacterized protein LOC103508608 [Diaphorina citri]	XP_008471387.1	0.48071	0	0	2.8842	2.8842	2.4035	0.160237	2.72397
PREDICTED: RNA-binding protein 45 [Diaphorina citri]	XP_008472457.1	2.5525	0	0	7.105	5.105	4.105	0.850833	5.43833
PREDICTED: DNA-directed RNA polymerase II subunit RPB1-like, partial [Diaphorina citri]	XP_008468015.1	0	0	0	2	2	5	0	3
PREDICTED: trehalase-like isoform X2 [Diaphorina citri]	XP_008469072.1	0	0	0	3.0212	4.2297	1.8127	0	3.0212
PREDICTED: E3 ubiquitin-protein ligase Bre1-like [Diaphorina citri]	XP_008478774.1	2	1	0	8	3	5	1	5.33333
PREDICTED: putative U5 small nuclear ribonucleoprotein 200 kDa helicase [Diaphorina citri]	XP_008487886.1	0	0	0	1	6	2	0	3
PREDICTED: carboxypeptidase D-like [Diaphorina citri]	XP_008467966.1	0	0	0	2	6	1	0	3
PREDICTED: uncharacterized protein LOC103519797 [Diaphorina citri]	XP_008483107.1	0	0	0	3	2.3207	4	0	3.1069
PREDICTED: nuclear receptor coactivator 5-like [Diaphorina citri]	XP_008468115.1	0	0	0	1	4	4	0	3
PREDICTED: putative GTP cyclohydrolase 1 type 2 [Diaphorina citri]	XP_008481006.1	0	0	0	2	2.9482	3.9482	0	2.96547
PREDICTED: RNA polymerase II-associated factor 1 homolog [Diaphorina citri]	XP_008482812.1	0	0	0	5	2	2	0	3
PREDICTED: zinc finger CCCH domain-containing protein 18-like [Diaphorina citri]	XP_008481622.1	0	0	0	4	1	4	0	3
PREDICTED: kelch domain-containing protein 4 [Diaphorina citri]	XP_008478785.1	0	0	0	2	1	6	0	3
PREDICTED: alpha-tocopherol transfer protein-like [Diaphorina citri]	XP_008475181.1	0	0	0	2.2005	3.2005	3.1193	0	2.8401
PREDICTED: estrogen sulfotransferase [Diaphorina citri]	XP_008480900.1	0	0	0	3	4	2	0	3
PREDICTED: maternal effect protein staufen [Diaphorina citri]	XP_008475483.1	0	0	0	2.1918	2.4612	3.9224	0	2.85847
PREDICTED: actin-related protein 2-like [Diaphorina citri]	XP_008474074.1	0	0	0	2	4	3	0	3
PREDICTED: putative mediator of RNA polymerase II transcription subunit 26 [Diaphorina citri]	XP_008477255.1	0	0	0	3.6269	5.4403	0	0	3.0224
PREDICTED: presenilin-2 [Diaphorina citri]	XP_008487432.1	0	0	0	3	3	3	0	3
PREDICTED: protein suppressor of forked-like [Diaphorina citri]	XP_008476772.1	0	0	0	4	3	2	0	3
PREDICTED: uncharacterized protein LOC103515870 [Diaphorina citri]	XP_008479034.1	0	0	0	2	4	3	0	3
PREDICTED: uncharacterized protein LOC103504875 [Diaphorina citri]	XP_008467397.1	0	0	0	4.082	3.3905	1.7472	0	3.07323
PREDICTED: ankyrin-3-like [Diaphorina citri]	XP_008470928.1	0	0	0	2.6624	2.9485	3.2861	0	2.96567
PREDICTED: uncharacterized protein LOC103509406 [Diaphorina citri]	XP_008472241.1	0	0	0	2	4	3	0	3
PREDICTED: AP-1 complex subunit gamma-1-like [Diaphorina citri]	XP_008476767.1	0	0	0	0	5.4831	3.3708	0	2.9513
PREDICTED: pumilio homolog 2-like [Diaphorina citri]	XP_008476985.1	0	0	0	4	3	2	0	3
PREDICTED: collagen alpha-1(III) chain-like, partial [Diaphorina citri]	XP_008478399.1	0	0	0	3	4	2	0	3
PREDICTED: importin-4-like [Diaphorina citri]	XP_008484777.1	0	0	0	1.3583	6.1501	1.7167	0	3.07503
PREDICTED: casein kinase II subunit beta-like [Diaphorina citri]	XP_008480678.1	11	7	8	14	18	18	8.66667	16.6667
PREDICTED: selenide, water dikinase isoform X1 [Diaphorina citri]	XP_008480283.1	35.664	31.315	33.055	41.709	47.798	48.233	33.3447	45.9133
PREDICTED: NSFL1 cofactor p47-like [Diaphorina citri]	XP_008467645.1	35	42	22	55	42	40	33	45.6667
PREDICTED: uncharacterized protein LOC103511874 [Diaphorina citri]	XP_008474837.1	2	4	3	9	8	9	3	8.66667
PREDICTED: LOW QUALITY PROTEIN: uncharacterized protein LOC103519435, partial [Diaphorina citri]	XP_008482744.1	37.484	36.506	43.963	44.405	51.588	62.487	39.3177	52.8267
PREDICTED: mRNA-decapping enzyme-like protein [Diaphorina citri]	XP_008469060.1	7	13	7	21	14	16	9	17
PREDICTED: uncharacterized protein LOC103517195, partial [Diaphorina citri]	XP_008480440.1	2	3	1	7	2	12	2	7
PREDICTED: ubiquitin thioesterase OTU1 isoform X1 [Diaphorina citri]	XP_008479678.1	3	1	2	8	9	4	2	7
PREDICTED: bifunctional purine biosynthesis protein PURH isoform X1 [Diaphorina citri]	XP_008478246.1	29.35	37.291	24.192	42.204	43.596	41.345	30.2777	42.3817
PREDICTED: dual specificity mitogen-activated protein kinase kinase 6-like [Diaphorina citri]	XP_008469574.1	3	1	4	2	13	9	2.66667	8
PREDICTED: RNA-binding protein 33-like isoform X2 [Diaphorina citri]	XP_008474094.1	3.2725	3.2725	3.2725	10.09	7.2721	10.09	3.2725	9.1507
PREDICTED: uncharacterized protein DDB_G0283697-like isoform X1 [Diaphorina citri]	XP_008475985.1	4	5	3	12	9	9	4	10
PREDICTED: phosphoacetylglucosamine mutase-like [Diaphorina citri]	XP_008470243.1	3	1	1	8	8	3	1.66667	6.33333
PREDICTED: malectin-like [Diaphorina citri]	XP_008475744.1	1	1	3	3	8	8	1.66667	6.33333
PREDICTED: homocysteine S-methyltransferase 1-like [Diaphorina citri]	XP_008475485.1	0	2	2.9174	5.7523	7.8349	5.9174	1.63913	6.50153
PREDICTED: transketolase-like [Diaphorina citri]	XP_008469924.1	25.516	29	25	39	42	33	26.5053	38
PREDICTED: myosin light chain kinase, smooth muscle-like [Diaphorina citri]	XP_008487959.1	13	15	13	28	20	20	13.6667	22.6667
PREDICTED: uncharacterized protein LOC103520611 [Diaphorina citri]	XP_008483932.1	23	27	23	35	36	35	24.3333	35.3333
PREDICTED: 60S ribosomal protein L31-like [Diaphorina citri]	XP_008478965.1	41	29	19	53	43	28	29.6667	41.3333
PREDICTED: uncharacterized protein LOC103509806 [Diaphorina citri]	XP_008472660.1	33	24	25	39	40	37	27.3333	38.6667
PREDICTED: dolichyl-diphosphooligosaccharide--protein glycosyltransferase 48 kDa subunit-like [Diaphorina citri]	XP_008475188.1	6.3223	4.6161	4.4408	11.114	10.967	11.379	5.1264	11.1533
PREDICTED: ataxin-2 homolog [Diaphorina citri]	XP_008479853.1	8.7386	6.8133	4.8133	12.739	14.701	12.776	6.7884	13.4053
PREDICTED: vacuolar protein sorting-associated protein 13A-like [Diaphorina citri]	XP_008469566.1	0.58574	0.58574	0	2.3429	4.1001	4.6859	0.390493	3.70963
PREDICTED: CTP synthase-like, partial [Diaphorina citri]	XP_008469564.1	0.41426	0.41426	0	1.6571	4.8999	4.3141	0.276173	3.6237
PREDICTED: 26S proteasome non-ATPase regulatory subunit 1-like, partial [Diaphorina citri]	XP_008478148.1	2	8	5	6	18	10	5	11.3333
PREDICTED: cell division cycle 5-like protein [Diaphorina citri]	XP_008475238.1	0	1	0	4	3	4	0.333333	3.66667
PREDICTED: ubiquitin carboxyl-terminal hydrolase 7-like, partial [Diaphorina citri]	XP_008484874.1	0.055191	0.66511	0	0.80308	6.1515	4.239	0.2401	3.73119
PREDICTED: acyl-CoA-binding protein homolog [Diaphorina citri]	XP_008472877.1	1	0	0	3	3	5	0.333333	3.66667
PREDICTED: protein FAM192A isoform X2 [Diaphorina citri]	XP_008476013.1	0	0.9618	0	4.809	2.8854	2.8854	0.3206	3.5266
PREDICTED: laccase-5-like, partial [Diaphorina citri]	XP_008475745.1	32	34	25	19	53	54	30.3333	42
PREDICTED: neuroglian-like [Diaphorina citri]	XP_008475866.1	11.825	6.0998	8.6498	13.1	16.2	21.375	8.8582	16.8917
PREDICTED: uncharacterized protein LOC103505876 [Diaphorina citri]	XP_008468470.1	1	1	5	11	5	6	2.33333	7.33333
PREDICTED: wnt inhibitory factor 1-like, partial [Diaphorina citri]	XP_008481483.1	2	2	3	5	8	9	2.33333	7.33333
PREDICTED: D-aspartate oxidase-like [Diaphorina citri]	XP_008480405.1	7.0254	10.376	7.0254	14.426	18.452	13.102	8.14227	15.3267
PREDICTED: calcium-binding mitochondrial carrier protein-like [Diaphorina citri]	XP_008471668.1	10	9	5	12	16	18	8	15.3333
PREDICTED: mitogen-activated protein kinase 1 [Diaphorina citri]	XP_008476820.1	1	2	0	6	4	5	1	5
PREDICTED: sodium/potassium-transporting ATPase subunit beta-like [Diaphorina citri]	XP_008478282.1	0	1	2	3	5	7	1	5
putative 60S acidic ribosomal protein P1 [Diaphorina citri]	ABG81961.1	83	73	84	90	96	101	80	95.6667
PREDICTED: coatomer subunit delta-like [Diaphorina citri]	XP_008475888.1	0.57672	0	0.96119	3.8836	4.806	4.8448	0.512637	4.51147
PREDICTED: early nodulin-75-like [Diaphorina citri]	XP_008480226.1	19	21	26	32	32	33	22	32.3333
PREDICTED: uncharacterized protein LOC103519719 [Diaphorina citri]	XP_008483033.1	0.9805	0.9805	0	7	4	2	0.653667	4.33333
PREDICTED: LOW QUALITY PROTEIN: apoptotic chromatin condensation inducer in the nucleus, partial [Diaphorina citri]	XP_008481440.1	2	0	0	2	2	9	0.666667	4.33333
putative ribosomal protein S20 [Diaphorina citri]	ABG81997.1	42	50	43	52	62	60	45	58
PREDICTED: chromobox protein homolog 1-like, partial [Diaphorina citri]	XP_008486373.1	3	13	6	18	13	12	7.33333	14.3333
PREDICTED: uncharacterized protein LOC103516968 isoform X2 [Diaphorina citri]	XP_008480184.1	5.3406	5.0067	4.0051	7.6796	12.013	11.68	4.78413	10.4575
PREDICTED: eukaryotic translation initiation factor 1A, X-chromosomal-like isoform X1 [Diaphorina citri]	XP_008476517.1	16.835	17.918	15.918	27.586	23.752	28.419	16.8903	26.5857
PREDICTED: U1 small nuclear ribonucleoprotein C [Diaphorina citri]	XP_008482434.1	1	2	3	7	7	6	2	6.66667
PREDICTED: LOW QUALITY PROTEIN: titin-like [Diaphorina citri]	XP_008473425.1	24.441	31.459	8.3582	48.184	25.589	19.471	21.4194	31.0813
PREDICTED: cullin-associated NEDD8-dissociated protein 1-like, partial [Diaphorina citri]	XP_008485639.1	0	0	0	3	4.0956	1	0	2.69853
PREDICTED: nucleoprotein TPR-like, partial [Diaphorina citri]	XP_008486573.1	0.085051	0.085051	0	2.8964	2.793	1.9408	0.0567007	2.5434
PREDICTED: chromodomain-helicase-DNA-binding protein Mi-2 homolog, partial [Diaphorina citri]	XP_008485821.1	0	0	0	2.1952	3.3416	2.3904	0	2.6424
PREDICTED: LOW QUALITY PROTEIN: protein argonaute-2 [Diaphorina citri]	XP_008470313.1	0	0	0	1	4	3	0	2.66667
PREDICTED: proteasome-associated protein ECM29 homolog, partial [Diaphorina citri]	XP_008474305.1	0	0	0	1	4	3	0	2.66667
PREDICTED: uncharacterized protein YGR130C-like, partial [Diaphorina citri]	XP_008485371.1	0	0	0	4.4073	1.1018	2.7545	0	2.75453
PREDICTED: nuclear pore membrane glycoprotein 210-like [Diaphorina citri]	XP_008471516.1	0	0	0	2.7401	2.6329	2.7196	0	2.69753
PREDICTED: cytoplasmic dynein 1 intermediate chain-like [Diaphorina citri]	XP_008479191.1	0	0	0	2.8615	3.9308	1	0	2.59743
PREDICTED: tetratricopeptide repeat protein 14 homolog [Diaphorina citri]	XP_008468087.1	0	0	0	4	1	3	0	2.66667
PREDICTED: translocation protein SEC63 homolog [Diaphorina citri]	XP_008467603.1	0	0	0	1	2	5	0	2.66667
PREDICTED: integrin-linked protein kinase-like, partial [Diaphorina citri]	XP_008481422.1	0	0	0	1	5	2	0	2.66667
PREDICTED: luciferin 4-monooxygenase-like [Diaphorina citri]	XP_008487344.1	0	0	0	0.91984	5.519	1.8397	0	2.75951
PREDICTED: CCR4-NOT transcription complex subunit 7 [Diaphorina citri]	XP_008475086.1	0	0	0	0	6	2	0	2.66667
PREDICTED: uncharacterized protein LOC103522232, partial [Diaphorina citri]	XP_008485556.1	0	0	0	2.2139	2.6418	3.4278	0	2.76117
PREDICTED: RNA-binding protein 39 isoform X1 [Diaphorina citri]	XP_008475056.1	0	0	0	2.5488	1.6992	4.2479	0	2.83197
PREDICTED: uncharacterized protein LOC103512698 [Diaphorina citri]	XP_008475698.1	0	0	0	4	1	3	0	2.66667
PREDICTED: protein Red [Diaphorina citri]	XP_008479389.1	0	0	0	1	4	3	0	2.66667
PREDICTED: cysteine--tRNA ligase, cytoplasmic-like, partial [Diaphorina citri]	XP_008484240.1	0	0	0	2	4	2	0	2.66667
PREDICTED: ribosome biogenesis protein NSA2 homolog [Diaphorina citri]	XP_008475461.1	0	0	0	2	3	3	0	2.66667
PREDICTED: MOG interacting and ectopic P-granules protein 1-like, partial [Diaphorina citri]	XP_008483995.1	0	0	0	5	2	1	0	2.66667
PREDICTED: carboxypeptidase D-like [Diaphorina citri]	XP_008476443.1	0	0	0	0.76416	2.1462	4.7642	0	2.55819
PREDICTED: uncharacterized protein LOC103517775 [Diaphorina citri]	XP_008481043.1	0	0	0	4	3	1	0	2.66667
PREDICTED: mannosyl-oligosaccharide alpha-1,2-mannosidase isoform B-like [Diaphorina citri]	XP_008468883.1	0	0	0	1	4	3	0	2.66667
PREDICTED: phospholipase A2-like [Diaphorina citri]	XP_008470604.1	0	0	0	4	2	2	0	2.66667
PREDICTED: trehalase-like [Diaphorina citri]	XP_008469087.1	0	0	0	1.6333	4.5333	2	0	2.7222
PREDICTED: chorion peroxidase-like [Diaphorina citri]	XP_008469080.1	0	0	0	1	5	2	0	2.66667
PREDICTED: uncharacterized protein LOC103510105 [Diaphorina citri]	XP_008472971.1	0	0	0	3	2	3	0	2.66667
PREDICTED: uncharacterized protein LOC103524249 [Diaphorina citri]	XP_008487479.1	0	0	0	2	2	4	0	2.66667
PREDICTED: dual specificity mitogen-activated protein kinase kinase 4-like [Diaphorina citri]	XP_008474050.1	2	3	0	7	6	5	1.66667	6
PREDICTED: ras-related protein Rab-5C [Diaphorina citri]	XP_008474145.1	1	3	1	2	9	7	1.66667	6
PREDICTED: alpha-aminoadipic semialdehyde synthase, mitochondrial [Diaphorina citri]	XP_008470438.1	33.623	36.56	28.686	37.623	54.414	41.56	32.9563	44.5323
PREDICTED: serine/arginine-rich splicing factor 2 isoform X1 [Diaphorina citri]	XP_008477435.1	13	12	11	21	21	18	12	20
PREDICTED: heat shock 70 kDa protein cognate 4-like [Diaphorina citri]	XP_008486283.1	120.25	112.79	117.54	129.16	134.27	136.14	116.86	133.19
PREDICTED: single-stranded DNA-binding protein 3 [Diaphorina citri]	XP_008484071.1	3	2	2	5	7	9	2.33333	7
PREDICTED: LOW QUALITY PROTEIN: RNA-binding protein cabeza-like [Diaphorina citri]	XP_008471616.1	2	2	3	7	7	7	2.33333	7
PREDICTED: uncharacterized protein LOC103520623 isoform X1 [Diaphorina citri]	XP_008483946.1	2	6	3	12	8	7	3.66667	9
PREDICTED: casein kinase I isoform alpha-like, partial [Diaphorina citri]	XP_008484449.1	2	3	2	3	9.9223	8.5544	2.33333	7.1589
PREDICTED: longitudinals lacking protein, isoforms H/M/V [Diaphorina citri]	XP_008472927.1	9.5814	8.9086	3.9335	20.336	11.787	9.8082	7.4745	13.9771
PREDICTED: RNA-binding protein Nova-1-like [Diaphorina citri]	XP_008467920.1	6	7	3	12	12	10	5.33333	11.3333
PREDICTED: acyl-coenzyme A thioesterase 13-like [Diaphorina citri]	XP_008487897.1	4	8	10	10	17	15	7.33333	14
PREDICTED: nuclear pore complex protein Nup153-like [Diaphorina citri]	XP_008479557.1	1	3	0	7.9351	3.9351	3.8701	1.33333	5.24677
PREDICTED: PERQ amino acid-rich with GYF domain-containing protein 2-like [Diaphorina citri]	XP_008471891.1	0	2	2	5	7	4	1.33333	5.33333
PREDICTED: natterin-3-like [Diaphorina citri]	XP_008488281.1	1	1	7	6	7	11	3	8
PREDICTED: tubulin alpha-1 chain-like [Diaphorina citri]	XP_008475351.1	44.701	33.326	37.344	42.352	56.508	50.741	38.457	49.867
PREDICTED: aldehyde dehydrogenase, mitochondrial-like [Diaphorina citri]	XP_008476305.1	95	100	87	109	112	106	94	109
PREDICTED: eukaryotic translation initiation factor 3 subunit G-like [Diaphorina citri]	XP_008481548.1	12	12	10	21	24	12	11.3333	19
PREDICTED: spectrin beta chain, erythrocytic-like, partial [Diaphorina citri]	XP_008483204.1	9	9	12	17	17	18	10	17.3333
PREDICTED: twitchin-like [Diaphorina citri]	XP_008475720.1	20.848	31.696	15.924	31.772	30.62	33.848	22.8227	32.08
PREDICTED: phospholipase A-2-activating protein-like [Diaphorina citri]	XP_008479625.1	0	0.78851	0.50976	2.1722	3.0085	4.2973	0.432757	3.15933
PREDICTED: ATP-dependent RNA helicase DBP2-like [Diaphorina citri]	XP_008479788.1	0.90207	1.3531	1.1276	5.1869	4.2848	4.5104	1.12759	4.6607
PREDICTED: putative leucine-rich repeat-containing protein DDB_G0290503 [Diaphorina citri]	XP_008475699.1	0.67934	1.3587	1	3.3587	6	5	1.01268	4.78623
PREDICTED: collagen alpha-2(IV) chain-like, partial [Diaphorina citri]	XP_008480895.1	1	1	1	6	3	5	1	4.66667
PREDICTED: protein krasavietz-like [Diaphorina citri]	XP_008476499.1	0	0.5481	0	2.5882	5.1204	3.0401	0.1827	3.5829
PREDICTED: uncharacterized protein LOC103505982, partial [Diaphorina citri]	XP_008468586.1	0	0.72984	0	3.6492	2.9193	3.6492	0.24328	3.4059
PREDICTED: uncharacterized protein LOC103510669 [Diaphorina citri]	XP_008473574.1	0	1	0	0	4	6	0.333333	3.33333
PREDICTED: uncharacterized protein LOC103508333 [Diaphorina citri]	XP_008471102.1	0.28767	0.86301	0.28767	1.1507	1.4383	6.6547	0.47945	3.08123
PREDICTED: G protein alpha q subunit-like [Diaphorina citri]	XP_008479779.1	0	1	0	2	6	2	0.333333	3.33333
PREDICTED: serine/threonine-protein phosphatase PGAM5, mitochondrial [Diaphorina citri]	XP_008484486.1	1	0	0	1.9391	4.9087	2.9696	0.333333	3.27247
PREDICTED: glucose dehydrogenase [FAD, quinone] [Diaphorina citri]	XP_008475965.1	11	10	6	12	20	16	9	16
PREDICTED: uncharacterized protein LOC103507166 isoform X1 [Diaphorina citri]	XP_008469837.1	6	10	4	13	15	11	6.66667	13
PREDICTED: GTP-binding protein SAR1 [Diaphorina citri]	XP_008478962.1	6	7.8767	6	8	21	10	6.62557	13
PREDICTED: stromal cell-derived factor 2-like, partial [Diaphorina citri]	XP_008468345.1	3.5384	2.5384	5.6153	7.8845	9.6922	10.885	3.89737	9.48723
PREDICTED: putative polypeptide N-acetylgalactosaminyltransferase 9 [Diaphorina citri]	XP_008476731.1	0	1	1	4	3	5	0.666667	4
PREDICTED: exosome complex component rrp45-like isoform X1 [Diaphorina citri]	XP_008480800.1	1	1	0	5	5	2	0.666667	4
PREDICTED: putative uncharacterized protein DDB_G0282133 [Diaphorina citri]	XP_008475043.1	244.57	209.33	194.72	215.22	242.01	240.93	216.207	232.72
PREDICTED: uncharacterized protein LOC103517484 [Diaphorina citri]	XP_008480740.1	2	4.6738	0.91846	8.5923	7.4271	6.5923	2.53075	7.53723
PREDICTED: transformer-2 protein homolog beta-like [Diaphorina citri]	XP_008467503.1	7	6	5	13	12	11	6	12
PREDICTED: protein Skeletor, isoforms B/C [Diaphorina citri]	XP_008477112.1	19	13	16	20	27	25.663	16	24.221
PREDICTED: ATP-dependent RNA helicase dbp2-like [Diaphorina citri]	XP_008481244.1	7.928	12.956	8.276	16.581	15.929	16.856	9.72	16.4553
PREDICTED: eukaryotic translation initiation factor 3 subunit J [Diaphorina citri]	XP_008477294.1	9	15	14	24	19	18	12.6667	20.3333
PREDICTED: 26S protease regulatory subunit 4-like [Diaphorina citri]	XP_008477211.1	52	58	52	69	60	70	54	66.3333
PREDICTED: uncharacterized protein LOC103510933 [Diaphorina citri]	XP_008473860.1	11.019	8.6917	6.3459	12	16.019	17.673	8.68553	15.2307
PREDICTED: striatin-3-like [Diaphorina citri]	XP_008472545.1	2	1	2	9	5	3	1.66667	5.66667
PREDICTED: LOW QUALITY PROTEIN: kinesin heavy chain-like [Diaphorina citri]	XP_008471717.1	81	73	54	70	95	82	69.3333	82.3333
PREDICTED: uncharacterized protein LOC103512764 [Diaphorina citri]	XP_008475770.1	2	2	3	5	6	8.9342	2.33333	6.64473
PREDICTED: tripeptidyl-peptidase 2-like [Diaphorina citri]	XP_008482893.1	2.2886	5.1476	2	5.8657	8.5838	8.4362	3.1454	7.62857
PREDICTED: paramyosin-like [Diaphorina citri]	XP_008472736.1	3	3	1	7.9868	6.8523	4.8523	2.33333	6.5638
PREDICTED: high mobility group protein I-like [Diaphorina citri]	XP_008476831.1	18	21	13	33	24	20	17.3333	25.6667
PREDICTED: uncharacterized protein LOC103518664 [Diaphorina citri]	XP_008481965.1	26	30	17	37	32	32	24.3333	33.6667
PREDICTED: dynamin-1-like protein [Diaphorina citri]	XP_008473822.1	10	17	9	12	26	20	12	19.3333
alkyl hydroperoxide reductase [Candidatus Carsonella ruddii DC]	AGS06624.1	3	8	3	7	11	12	4.66667	10
PREDICTED: ADP-ribosylation factor GTPase-activating protein 2-like [Diaphorina citri]	XP_008486599.1	0	0	0	1.5524	3	2.5524	0	2.36827
PREDICTED: UDP-glucose:glycoprotein glucosyltransferase 2-like [Diaphorina citri]	XP_008470391.1	0	0	0	2.3646	4.3646	0.24304	0	2.32408
PREDICTED: uncharacterized protein LOC103512010 [Diaphorina citri]	XP_008474989.1	0	0	0	3.9566	1.41	1.1367	0	2.16777
PREDICTED: uncharacterized protein LOC103509866 [Diaphorina citri]	XP_008472721.1	0	0	0	1	2.9919	2.996	0	2.3293
PREDICTED: uncharacterized protein LOC103509669 [Diaphorina citri]	XP_008472517.1	0	0	0	3.5927	0.89819	2.2455	0	2.24546
carbamoylphosphate synthase large subunit [Candidatus Carsonella ruddii DC]	AGS06572.1	0	0	0	0	5	2	0	2.33333
PREDICTED: probable ATP-dependent RNA helicase DDX23 isoform X1 [Diaphorina citri]	XP_008478806.1	0	0	0	2.844	1.922	1.922	0	2.22933
PREDICTED: fatty acid synthase-like [Diaphorina citri]	XP_008482130.1	0	0	0	1	5	1	0	2.33333
PREDICTED: coiled-coil domain-containing protein 47 [Diaphorina citri]	XP_008479168.1	0	0	0	2	2	3	0	2.33333
PREDICTED: ATP-dependent RNA helicase ddx24 [Diaphorina citri]	XP_008478547.1	0	0	0	3	2	2	0	2.33333
PREDICTED: uncharacterized protein LOC103505393 [Diaphorina citri]	XP_008467946.1	0	0	0	0	3	4	0	2.33333
PREDICTED: endoribonuclease Dicer homolog 3-like, partial [Diaphorina citri]	XP_008482147.1	0	0	0	0	6	1	0	2.33333
PREDICTED: microsomal triglyceride transfer protein large subunit-like [Diaphorina citri]	XP_008475597.1	0	0	0	0	6	1	0	2.33333
PREDICTED: DNA replication licensing factor MCM4-like, partial [Diaphorina citri]	XP_008468609.1	0	0	0	1	3	3	0	2.33333
PREDICTED: uncharacterized protein LOC103510388 [Diaphorina citri]	XP_008473262.1	0	0	0	0	5.5083	1	0	2.16943
PREDICTED: tRNA-splicing ligase RtcB homolog [Diaphorina citri]	XP_008483491.1	0	0	0	1	3.9412	2.3248	0	2.422
PREDICTED: hornerin-like [Diaphorina citri]	XP_008487729.1	0	0	0	5	1	1	0	2.33333
PREDICTED: putative U5 small nuclear ribonucleoprotein 200 kDa helicase, partial [Diaphorina citri]	XP_008485448.1	0	0	0	1	4	2	0	2.33333
PREDICTED: lisH domain-containing protein C1711.05-like [Diaphorina citri]	XP_008469240.1	0	0	0	1	1	5	0	2.33333
PREDICTED: UDP-glucose 4-epimerase-like [Diaphorina citri]	XP_008482659.1	0	0	0	2	4.446	1	0	2.482
PREDICTED: ABC transporter F family member 4 [Diaphorina citri]	XP_008487780.1	0	0	0	1	3	3	0	2.33333
PREDICTED: CD2 antigen cytoplasmic tail-binding protein 2 homolog [Diaphorina citri]	XP_008485215.1	0	0	0	4	1	2	0	2.33333
PREDICTED: GTP-binding protein Rheb homolog [Diaphorina citri]	XP_008487725.1	0	0	0	3	3	1	0	2.33333
PREDICTED: AP-3 complex subunit delta [Diaphorina citri]	XP_008476895.1	0	0	0	0	4.7684	2	0	2.25613
PREDICTED: translocation protein SEC62 isoform X1 [Diaphorina citri]	XP_008481494.1	0	0	0	1	3	3	0	2.33333
30S ribosomal protein S19 [Candidatus Carsonella ruddii DC]	AGS06668.1	0	0	0	2	2	3	0	2.33333
PREDICTED: protein phosphatase 1 regulatory subunit 21-like [Diaphorina citri]	XP_008473914.1	0	0	0	2	3	2	0	2.33333
PREDICTED: probable ribosome biogenesis protein RLP24 [Diaphorina citri]	XP_008471559.1	0	0	0	3.8658	2.2439	1.2439	0	2.4512
PREDICTED: 15-hydroxyprostaglandin dehydrogenase [NAD(+)]-like isoform X1 [Diaphorina citri]	XP_008471070.1	44.295	44.919	51.158	53.653	54.277	65.507	46.7907	57.8123
PREDICTED: heat shock 70 kDa protein cognate 4-like [Diaphorina citri]	XP_008470348.1	97.949	102.4	104.56	120.4	115.1	110.45	101.636	115.317
PREDICTED: uncharacterized protein LOC103514828 isoform X2 [Diaphorina citri]	XP_008477972.1	3.5864	4.7657	6.7657	6.3037	6.7657	17.559	5.03927	10.2095
PREDICTED: LOW QUALITY PROTEIN: clustered mitochondria protein homolog [Diaphorina citri]	XP_008481248.1	4	7	4	4	18	9	5	10.3333
PREDICTED: eukaryotic peptide chain release factor subunit 1-like [Diaphorina citri]	XP_008483874.1	18	14	19	20	31.473	24	17	25.1577
PREDICTED: histone H3.3 [Diaphorina citri]	XP_008481972.1	2.668	0.76228	4.8114	7.9144	6.0124	6.5002	2.74723	6.809
PREDICTED: UPF0568 protein C14orf166 isoform X1 [Diaphorina citri]	XP_008487501.1	7	8	11	12	20	13	8.66667	15
PREDICTED: protein lethal(2) giant larvae-like [Diaphorina citri]	XP_008478941.1	1	1	1	0	5	8	1	4.33333
PREDICTED: secretory carrier-associated membrane protein 5-like [Diaphorina citri]	XP_008472106.1	2	4	2	7	7	7	2.66667	7
PREDICTED: uncharacterized protein LOC103519279, partial [Diaphorina citri]	XP_008482585.1	1	2	0	5	5	3	1	4.33333
PREDICTED: T-complex protein 1 subunit beta-like [Diaphorina citri]	XP_008482626.1	51	39	49	62	61	49	46.3333	57.3333
PREDICTED: allergen Cr-PI-like [Diaphorina citri]	XP_008477906.1	236.66	192.1	159.42	232.65	208.69	189.15	196.06	210.163
PREDICTED: eukaryotic translation initiation factor 4H-like isoform X2 [Diaphorina citri]	XP_008471661.1	8.0823	6.4315	4.7527	12.892	9.1069	13.547	6.42217	11.8486
PREDICTED: 5-oxoprolinase-like [Diaphorina citri]	XP_008470445.1	5.9704	3	6.9903	4	15.931	11.97	5.32023	10.6337
PREDICTED: heterogeneous nuclear ribonucleoprotein H2-like, partial [Diaphorina citri]	XP_008486801.1	13	21	19	27	22	28	17.6667	25.6667
PREDICTED: uncharacterized protein LOC103519361 [Diaphorina citri]	XP_008482670.1	3	7	6	9	11	12	5.33333	10.6667
PREDICTED: endothelial differentiation-related factor 1 homolog [Diaphorina citri]	XP_008476710.1	9.299	10.019	4	13.738	10.878	16.037	7.77267	13.551
PREDICTED: protein transport protein Sec24A-like [Diaphorina citri]	XP_008468046.1	0	1.1092	0.5546	2.2184	5.4368	3.8822	0.5546	3.8458
PREDICTED: protein transport protein Sec24A-like isoform X1 [Diaphorina citri]	XP_008486771.1	0	0.89081	0.4454	1.7816	3.5632	3.1178	0.445403	2.82087
PREDICTED: probable 26S proteasome non-ATPase regulatory subunit 3 [Diaphorina citri]	XP_008473192.1	1	1.3197	0	2.6393	4.2376	3.6393	0.773233	3.5054
PREDICTED: uncharacterized protein LOC103508606 [Diaphorina citri]	XP_008471385.1	0.56675	0	0.28337	3.4005	3.4005	2.8337	0.283373	3.21157
PREDICTED: uncharacterized protein LOC103509792 [Diaphorina citri]	XP_008472644.1	0	1	0	4	2	3	0.333333	3
PREDICTED: protein UBASH3A homolog [Diaphorina citri]	XP_008487520.1	1	0	0	0	6	3	0.333333	3
PREDICTED: eukaryotic initiation factor 4A-III, partial [Diaphorina citri]	XP_008469938.1	2	0	0	1	7	3	0.666667	3.66667
PREDICTED: uncharacterized protein LOC103523870 [Diaphorina citri]	XP_008487102.1	1	0	0	4	3	2	0.333333	3
PREDICTED: ubiquitin-like domain-containing CTD phosphatase 1 isoform X2 [Diaphorina citri]	XP_008472411.1	0	0	1.6016	2.4025	4.8049	4.0041	0.533867	3.73717
PREDICTED: thioredoxin domain-containing protein 9 isoform X1 [Diaphorina citri]	XP_008477313.1	0	1	0	3	4	2	0.333333	3
PREDICTED: phospholipase DDHD2-like [Diaphorina citri]	XP_008470067.1	1	0	0	0	3	6	0.333333	3
PREDICTED: B-cell receptor-associated protein 31 [Diaphorina citri]	XP_008476501.1	1	0	0	1.527	2.527	4.6352	0.333333	2.8964
PREDICTED: GDP-mannose 4,6 dehydratase [Diaphorina citri]	XP_008478192.1	0	0	1	0	9	0	0.333333	3
PREDICTED: DNA ligase 1-like [Diaphorina citri]	XP_008477343.1	0	0	1	3	3	3	0.333333	3
PREDICTED: transcription elongation factor S-II-like, partial [Diaphorina citri]	XP_008486447.1	1.4684	0	0	1.8355	4.4684	2.4684	0.489467	2.9241
PREDICTED: protein disulfide-isomerase A6-like [Diaphorina citri]	XP_008487078.1	95.987	88.987	76.987	100.98	104.99	93.989	87.3203	99.9863
PREDICTED: heterogeneous nuclear ribonucleoprotein L-like isoform X3 [Diaphorina citri]	XP_008479481.1	17.557	15.557	9.5191	23.874	21.874	20.076	14.211	21.9413
PREDICTED: serine/arginine-rich splicing factor 7-like [Diaphorina citri]	XP_008478365.1	14	21	14	23	26	23	16.3333	24
PREDICTED: protein henna-like [Diaphorina citri]	XP_008487883.1	12.273	10.52	9.7668	17.78	22.794	12.52	10.8533	17.698
PREDICTED: LOW QUALITY PROTEIN: probable sulfite oxidase, mitochondrial, partial [Diaphorina citri]	XP_008480135.1	7	5	5	11	12	10	5.66667	11
PREDICTED: microtubule-associated protein Jupiter-like isoform X3 [Diaphorina citri]	XP_008471439.1	25.433	23.085	23.476	36.041	33.475	28.171	23.998	32.5623
PREDICTED: uncharacterized protein LOC103515831 [Diaphorina citri]	XP_008478998.1	2	3	0	5	6	5	1.66667	5.33333
PREDICTED: 28S ribosomal protein S5, mitochondrial [Diaphorina citri]	XP_008469041.1	1	2	2	3	5	8	1.66667	5.33333
PREDICTED: serine/threonine-protein phosphatase 5-like [Diaphorina citri]	XP_008480137.1	1	3	1	5	7	4	1.66667	5.33333
PREDICTED: uncharacterized protein LOC103510336 isoform X1 [Diaphorina citri]	XP_008473209.1	1	3	1	4	6	6	1.66667	5.33333
PREDICTED: L-lactate dehydrogenase B chain-like [Diaphorina citri]	XP_008470618.1	4.4127	3.4127	1.4127	5.4127	9.4127	7.119	3.07937	7.3148
PREDICTED: uncharacterized protein LOC103510161 [Diaphorina citri]	XP_008473025.1	9	8	12	17	13	18	9.66667	16
PREDICTED: uncharacterized protein LOC103513978 [Diaphorina citri]	XP_008477064.1	6.7215	9.6162	8.7626	15.356	13.443	14.552	8.36677	14.4503
PREDICTED: platelet-derived growth factor receptor alpha-like [Diaphorina citri]	XP_008476276.1	4	2	1	5	6	8	2.33333	6.33333
PREDICTED: lysosomal Pro-X carboxypeptidase-like [Diaphorina citri]	XP_008476948.1	3	1	3	6	8	5	2.33333	6.33333
PREDICTED: selenide, water dikinase isoform X3 [Diaphorina citri]	XP_008480296.1	53.336	43.685	49.945	55.291	62.202	61.767	48.9887	59.7533
PREDICTED: probable protein disulfide-isomerase ER-60 [Diaphorina citri]	XP_008472131.1	28	35	32	41	42	40	31.6667	41
PREDICTED: kinesin-like protein Klp10A, partial [Diaphorina citri]	XP_008484985.1	5.4975	5.0812	1.8325	6.4975	9.9137	9.5787	4.13707	8.6633
PREDICTED: moesin/ezrin/radixin homolog 1-like [Diaphorina citri]	XP_008473975.1	4	8	10	11	16	12	7.33333	13
PREDICTED: aquaporin AQPAe.a [Diaphorina citri]	XP_008469897.1	4.4829	4.3105	0.82764	5.4829	9.4829	8.3105	3.20701	7.75877
PREDICTED: sporozoite surface protein 2-like [Diaphorina citri]	XP_008483886.1	66	64	66	75	76	78	65.3333	76.3333
PREDICTED: heat shock 70 kDa protein cognate 4-like [Diaphorina citri]	XP_008471042.1	62.694	68.175	67.394	73.946	78.736	78.115	66.0877	76.9323
PREDICTED: elongation of very long chain fatty acids protein AAEL008004-like [Diaphorina citri]	XP_008472691.1	1	2	3	3	8	6	2	5.66667
PREDICTED: phosphatidylinositol phosphatase PTPRQ-like [Diaphorina citri]	XP_008483595.1	1.8567	2.4756	1.6189	5.1083	5.1083	7.122	1.98373	5.77953
PREDICTED: serine/threonine-protein kinase OSR1 isoform X1 [Diaphorina citri]	XP_008474487.1	1	3	2	4	7	6	2	5.66667
PREDICTED: uncharacterized protein LOC103509380 [Diaphorina citri]	XP_008472214.1	2	1	3	4	6	7	2	5.66667
PREDICTED: uncharacterized protein LOC103511229 [Diaphorina citri]	XP_008474170.1	4	5	4	10	9	8	4.33333	9
PREDICTED: uncharacterized protein LOC103517653 [Diaphorina citri]	XP_008480917.1	1	3	4	5	8	7	2.66667	6.66667
PREDICTED: uncharacterized protein LOC103515373 isoform X1 [Diaphorina citri]	XP_008478535.1	27	24	27	36	37	30	26	34.3333
PREDICTED: probable small nuclear ribonucleoprotein Sm D2 [Diaphorina citri]	XP_008476559.1	13	16	16	19	22	25	15	22
PREDICTED: UV excision repair protein RAD23 homolog A-like [Diaphorina citri]	XP_008477397.1	6	8	11	14	12	16	8.33333	14
PREDICTED: 26S proteasome non-ATPase regulatory subunit 13 [Diaphorina citri]	XP_008476905.1	5	3	3	5	12	7	3.66667	8
PREDICTED: uncharacterized protein LOC103515361 [Diaphorina citri]	XP_008478525.1	1.2085	0.90635	1.2085	3.0212	4.2296	3.9275	1.10778	3.7261
PREDICTED: uncharacterized protein LOC103511661 isoform X1 [Diaphorina citri]	XP_008474611.1	1.6857	1.6857	0	2.5285	5.2142	4.2142	1.1238	3.98563
PREDICTED: alpha,alpha-trehalose-phosphate synthase [UDP-forming]-like [Diaphorina citri]	XP_008468697.1	4	3	4	6	10	8	3.66667	8
PREDICTED: acidic mammalian chitinase-like [Diaphorina citri]	XP_008482345.1	1	1	1	3	5.2602	3.3561	1	3.8721
PREDICTED: 28S ribosomal protein S29, mitochondrial-like [Diaphorina citri]	XP_008488213.1	1	1	1	4	5	3	1	4
molecular chaperone GrpE [Candidatus Carsonella ruddii DC]	AGS06567.1	1	2	0	3	5	4	1	4
PREDICTED: ribose-phosphate pyrophosphokinase 2 isoform X1 [Diaphorina citri]	XP_008470832.1	38.756	25.504	31.41	39.382	51.634	31.13	31.89	40.7153
PREDICTED: alcohol dehydrogenase class-3 [Diaphorina citri]	XP_008476082.1	22	27	25	25	37	36	24.6667	32.6667
PREDICTED: uncharacterized protein LOC103514164 [Diaphorina citri]	XP_008477252.1	19	22	22	26	26	34	21	28.6667
PREDICTED: proteasome subunit beta type-3 [Diaphorina citri]	XP_008476124.1	19	15	14	18	28	23	16	23
PREDICTED: dnaJ homolog subfamily C member 3-like [Diaphorina citri]	XP_008483817.1	13.888	12.888	8.8314	17.888	18.775	18.831	11.8691	18.498
PREDICTED: soluble calcium-activated nucleotidase 1-like [Diaphorina citri]	XP_008472404.1	0	0	0	1.7762	2.3276	2.0214	0	2.04173
PREDICTED: soluble calcium-activated nucleotidase 1 [Diaphorina citri]	XP_008479405.1	0	0	0	2.0815	1.3876	2.6938	0	2.0543
PREDICTED: uncharacterized protein LOC103520270, partial [Diaphorina citri]	XP_008483582.1	0	0	0	1	3.1368	2.1368	0	2.0912
PREDICTED: ABC transporter G family member 23-like [Diaphorina citri]	XP_008479375.1	0	0	0	0	2.797	2.9143	0	1.90377
PREDICTED: FACT complex subunit spt16 [Diaphorina citri]	XP_008470427.1	0	0	0	1	3	2	0	2
PREDICTED: LOW QUALITY PROTEIN: DNA-directed RNA polymerase II subunit RPB1-like [Diaphorina citri]	XP_008468016.1	0	0	0	0.94385	2.8811	1.9772	0	1.93405
PREDICTED: uncharacterized protein LOC103508941, partial [Diaphorina citri]	XP_008471747.1	0	0	0	2	2	2	0	2
PREDICTED: uncharacterized protein CG5098-like [Diaphorina citri]	XP_008484743.1	0	0	0	0	4	2	0	2
PREDICTED: dynein light chain 1, cytoplasmic [Diaphorina citri]	XP_008470477.1	3	4	2	14	4	3	3	7
PREDICTED: nuclear export mediator factor NEMF homolog [Diaphorina citri]	XP_008477776.1	0	0	0	4	0	2	0	2
PREDICTED: putative RNA-binding protein 15 [Diaphorina citri]	XP_008485431.1	5	2	2	8	6	7	3	7
PREDICTED: protein polybromo-1-like, partial [Diaphorina citri]	XP_008483300.1	0	0	0	3	1	2	0	2
PREDICTED: LOW QUALITY PROTEIN: SRSF protein kinase 1-like [Diaphorina citri]	XP_008475134.1	0	0	0	2	1	3	0	2
PREDICTED: pre-mRNA-processing-splicing factor 8-like, partial [Diaphorina citri]	XP_008468109.1	0	0	0	1.0482	2.5723	2.0482	0	1.88957
PREDICTED: uncharacterized protein LOC103519808 [Diaphorina citri]	XP_008483117.1	0	0	0	1	1	3.8768	0	1.95893
PREDICTED: histone deacetylase 6-like [Diaphorina citri]	XP_008479420.1	0	0	0	0	4	2	0	2
PREDICTED: multidrug resistance-associated protein 1-like, partial [Diaphorina citri]	XP_008472284.1	0	0	0	0	3	3	0	2
PREDICTED: beta-hexosaminidase subunit alpha-like [Diaphorina citri]	XP_008482820.1	0	0	0	0	1.9051	3.9051	0	1.93673
PREDICTED: dnaJ homolog subfamily C member 7 [Diaphorina citri]	XP_008469366.1	0	0	0	5	0	1	0	2
PREDICTED: general transcription factor IIF subunit 1-like [Diaphorina citri]	XP_008478879.1	0	0	0	2	2	2	0	2
PREDICTED: venom acid phosphatase Acph-1-like [Diaphorina citri]	XP_008469298.1	0	0	0	2	2	2	0	2
PREDICTED: uncharacterized protein LOC103518838 [Diaphorina citri]	XP_008482146.1	0	0	0	0	4	2	0	2
PREDICTED: tyrosine-protein kinase Src42A, partial [Diaphorina citri]	XP_008480976.1	0	0	0	2	2	2	0	2
PREDICTED: ribosome biogenesis regulatory protein homolog [Diaphorina citri]	XP_008482338.1	0	0	0	5	0	1	0	2
PREDICTED: LOW QUALITY PROTEIN: protein Skeletor, isoforms B/C, partial [Diaphorina citri]	XP_008484329.1	0	0	0	1	3	2	0	2
PREDICTED: cuticle protein 70, isoforms A and B-like, partial [Diaphorina citri]	XP_008487333.1	0	0	0	3	2	1	0	2
PREDICTED: nardilysin-like [Diaphorina citri]	XP_008470058.1	0	0	0	0	3	3	0	2
PREDICTED: uncharacterized protein LOC103509279 [Diaphorina citri]	XP_008472100.1	0	0	0	1	1	4	0	2
PREDICTED: uncharacterized protein LOC103516016 [Diaphorina citri]	XP_008479192.1	3.6078	2.7059	2.7059	8.5098	5.7059	6.6078	3.00653	6.94117
PREDICTED: dolichyl-diphosphooligosaccharide--protein glycosyltransferase subunit STT3A-like [Diaphorina citri]	XP_008478221.1	0	0	0	1	1	3.9564	0	1.98547
PREDICTED: importin-7-like, partial [Diaphorina citri]	XP_008483991.1	0	0	0	1	3.3456	2	0	2.1152
PREDICTED: muscle M-line assembly protein unc-89 [Diaphorina citri]	XP_008487246.1	0	0	0	1	1	3.9468	0	1.98227
PREDICTED: glutaminyl-peptide cyclotransferase-like [Diaphorina citri]	XP_008481701.1	0	0	0	1	2	3	0	2
PREDICTED: putative pre-mRNA-splicing factor ATP-dependent RNA helicase PRP1, partial [Diaphorina citri]	XP_008485651.1	0	0	0	2	2	2	0	2
PREDICTED: hemocytin-like, partial [Diaphorina citri]	XP_008483581.1	0.10333	0	0	2.1033	2.1033	1.222	0.0344433	1.80953
PREDICTED: probable cytochrome P450 305a1, partial [Diaphorina citri]	XP_008482591.1	0	0	0	0	3	3	0	2
PREDICTED: uncharacterized protein LOC103509116 [Diaphorina citri]	XP_008471929.1	0	0	0	2	0	4	0	2
PREDICTED: facilitated trehalose transporter Tret1-like isoform X1 [Diaphorina citri]	XP_008482330.1	0	0	0	0	3	3	0	2
PREDICTED: ribosome biogenesis protein BOP1 homolog [Diaphorina citri]	XP_008482267.1	0	0	0	1	2	3	0	2
PREDICTED: translational activator GCN1-like, partial [Diaphorina citri]	XP_008485649.1	0	0	0	0	4	2	0	2
PREDICTED: uncharacterized protein LOC103509048 [Diaphorina citri]	XP_008471860.1	0	0	0	1.7083	1.7083	2.7083	0	2.04163
PREDICTED: lamin Dm0-like [Diaphorina citri]	XP_008473012.1	160.56	161.53	140.62	152.66	165.59	180.53	154.237	166.26
PREDICTED: zinc finger protein 2 [Diaphorina citri]	XP_008478326.1	5	6	8	9	13	12	6.33333	11.3333
PREDICTED: cGMP-dependent protein kinase, isozyme 2 forms cD4/T1/T3A/T3B [Diaphorina citri]	XP_008470650.1	4	9	6	9	14	11	6.33333	11.3333
PREDICTED: peptidyl-prolyl cis-trans isomerase B-like [Diaphorina citri]	XP_008475440.1	10	13	14	18	19	19	12.3333	18.6667
PREDICTED: uncharacterized protein LOC103517574 [Diaphorina citri]	XP_008480838.1	2	0	0	1	3.9477	4.9477	0.666667	3.29847
PREDICTED: probable nucleoporin Nup54 [Diaphorina citri]	XP_008468161.1	3	1	3	6	3	9	2.33333	6
PREDICTED: sorting nexin-33 [Diaphorina citri]	XP_008468003.1	2	3	0	4	6	5	1.66667	5
PREDICTED: lachesin-like [Diaphorina citri]	XP_008487700.1	1.5316	1.5316	2.0422	5.0211	1.5316	8.0211	1.7018	4.85793
PREDICTED: rab proteins geranylgeranyltransferase component A 2 [Diaphorina citri]	XP_008470563.1	0	2	0	2	6	2	0.666667	3.33333
PREDICTED: actin-interacting protein 1 isoform X2 [Diaphorina citri]	XP_008474610.1	121.69	125.55	108.89	127.22	126.15	136.08	118.71	129.817
PREDICTED: tyrosine--tRNA ligase, cytoplasmic [Diaphorina citri]	XP_008470548.1	50	48	35	55	57	49	44.3333	53.6667
PREDICTED: nucleobindin-2-like [Diaphorina citri]	XP_008482618.1	26.223	28.013	36.295	42.259	35.4	39.118	30.177	38.9257
PREDICTED: uncharacterized protein LOC103508106 [Diaphorina citri]	XP_008470863.1	10	10	8	12	15	18	9.33333	15
PREDICTED: UPF0396 protein-like, partial [Diaphorina citri]	XP_008467572.1	0	1	0	6	2	0	0.333333	2.66667
PREDICTED: probable ATP-dependent RNA helicase ddx42 [Diaphorina citri]	XP_008471893.1	0	1	0	4	2	2	0.333333	2.66667
PREDICTED: minor histocompatibility antigen H13-like [Diaphorina citri]	XP_008487814.1	2	5	3	5	9	8	3.33333	7.33333
PREDICTED: decaprenyl-diphosphate synthase subunit 2 [Diaphorina citri]	XP_008472412.1	0	1	0	2	4	2	0.333333	2.66667
PREDICTED: fasciclin-2, partial [Diaphorina citri]	XP_008486145.1	0	1	0	2	3	2.8776	0.333333	2.62587
PREDICTED: uncharacterized protein LOC103515333 [Diaphorina citri]	XP_008478495.1	0	0	1	5	2	1	0.333333	2.66667
PREDICTED: actin-related protein 2/3 complex subunit 2 [Diaphorina citri]	XP_008485075.1	0	0	1	2.0668	5.4446	0	0.333333	2.5038
PREDICTED: major royal jelly protein 1 [Diaphorina citri]	XP_008477921.1	38	39	35	37	48	53	37.3333	46
PREDICTED: fasciclin-1 [Diaphorina citri]	XP_008474052.1	16	15	10	12	23	25	13.6667	20
PREDICTED: NADH dehydrogenase [ubiquinone] 1 beta subcomplex subunit 6 [Diaphorina citri]	XP_008478467.1	15	24	16	26	22	28	18.3333	25.3333
PREDICTED: quinone oxidoreductase-like [Diaphorina citri]	XP_008480999.1	6.1332	11.755	12.133	10.511	15.133	21.133	10.0071	15.5923
PREDICTED: DNA ligase 1-like [Diaphorina citri]	XP_008484340.1	4.069	0.069029	0.043927	6.113	4.1067	2.1067	1.39399	4.1088
PREDICTED: ubiquilin-1 [Diaphorina citri]	XP_008468930.1	38.039	44.402	52.854	58.447	43.491	59.307	45.0983	53.7483
PREDICTED: T-complex protein 1 subunit zeta-like [Diaphorina citri]	XP_008479013.1	33	28	29	39	43	32	30	38
PREDICTED: adenylosuccinate synthetase-like [Diaphorina citri]	XP_008476592.1	14	19	18	16	29	26	17	23.6667
PREDICTED: vacuolar protein sorting-associated protein 26B-like [Diaphorina citri]	XP_008471140.1	1	4	3	3	8	8	2.66667	6.33333
PREDICTED: ubiquitin carboxyl-terminal hydrolase isozyme L5-like [Diaphorina citri]	XP_008477841.1	13	9	9	14	23	11	10.3333	16
PREDICTED: GMP synthase [glutamine-hydrolyzing]-like [Diaphorina citri]	XP_008487484.1	3.9021	4.9347	4.9021	7.8694	11.804	7.8694	4.57963	9.18093
PREDICTED: vacuolar protein sorting-associated protein 35 [Diaphorina citri]	XP_008468276.1	1	2	1	0	10	3	1.33333	4.33333
PREDICTED: uncharacterized protein LOC103512591 [Diaphorina citri]	XP_008475590.1	1	1	2	5	3	5	1.33333	4.33333
PREDICTED: glutamine synthetase 2 cytoplasmic-like isoform X1 [Diaphorina citri]	XP_008476884.1	86.218	84.622	87.017	94.201	95.798	98.991	85.9523	96.33
PREDICTED: LOW QUALITY PROTEIN: RNA-binding protein squid-like [Diaphorina citri]	XP_008477678.1	49.795	55.415	55.335	61.362	64.901	63.388	53.515	63.217
PREDICTED: aspartate aminotransferase, mitochondrial-like [Diaphorina citri]	XP_008483699.1	60.879	60.481	64.335	59.414	79.348	76.561	61.8983	71.7743
PREDICTED: histone H1E-like [Diaphorina citri]	XP_008482743.1	0.6632	2.7101	2.7101	6.8144	4.5678	4.0593	2.0278	5.14717
PREDICTED: serine/arginine-rich splicing factor 1A [Diaphorina citri]	XP_008476225.1	37	35	35	46	41	45	35.6667	44
PREDICTED: LOW QUALITY PROTEIN: structural maintenance of chromosomes protein 1A-like [Diaphorina citri]	XP_008471654.1	2	4	0	6	5	5	2	5.33333
PREDICTED: interleukin enhancer-binding factor 2-like [Diaphorina citri]	XP_008478291.1	1.228	3.27	1.6418	4.4844	5.3121	6.1262	2.0466	5.30757
PREDICTED: lysosomal alpha-mannosidase-like [Diaphorina citri]	XP_008481268.1	5	9	4	9	8	15	6	10.6667
PREDICTED: sodium/potassium-transporting ATPase subunit beta-2-like isoform X1 [Diaphorina citri]	XP_008477527.1	3	4	4	8	7	8	3.66667	7.66667
chaperonin GroEL [Candidatus Carsonella ruddii DC]	AGS06552.1	86	90	61	82	101	84	79	89
putative ribosomal protein S21 [Diaphorina citri]	ABG82014.1	57	58	64	77	71	59	59.6667	69
PREDICTED: fatty acid synthase-like, partial [Diaphorina citri]	XP_008480251.1	16	20	10	17	28	20	15.3333	21.6667
PREDICTED: transcription elongation regulator 1-like [Diaphorina citri]	XP_008472989.1	9	11	13	17	15	18	11	16.6667
PREDICTED: T-complex protein 1 subunit beta-like [Diaphorina citri]	XP_008469218.1	94	95	77	108	110	78	88.6667	98.6667
PREDICTED: uncharacterized protein LOC103511826 [Diaphorina citri]	XP_008474789.1	4.7746	6.785	7.0363	9.0467	11.56	12.565	6.19863	11.0572
PREDICTED: GTP-binding nuclear protein Ran [Diaphorina citri]	XP_008484260.1	35.383	34.383	31.986	43.027	44.027	39.63	33.9173	42.228
PREDICTED: uncharacterized protein LOC103517735 [Diaphorina citri]	XP_008481001.1	3.8668	2.1382	5.6541	5.3827	7.7604	10.76	3.88637	7.9677
PREDICTED: histidine-rich glycoprotein [Diaphorina citri]	XP_008481675.1	3	4	5	6	9	9	4	8
PREDICTED: T-complex protein 1 subunit alpha-like [Diaphorina citri]	XP_008480041.1	15.516	12.352	7.7921	17.048	21.605	14.966	11.8867	17.873
PREDICTED: 40S ribosomal protein S28 [Diaphorina citri]	XP_008476639.1	26	29	24	42	30	29	26.3333	33.6667
PREDICTED: chitooligosaccharidolytic beta-N-acetylglucosaminidase-like [Diaphorina citri]	XP_008471996.1	1	1	1	4	2	5	1	3.66667
PREDICTED: peroxiredoxin-6-like [Diaphorina citri]	XP_008476485.1	208.29	193.81	207.81	206.81	219.29	211.77	203.303	212.623
PREDICTED: ras GTPase-activating protein-binding protein 1 isoform X1 [Diaphorina citri]	XP_008473962.1	45	53	59	69	60	54	52.3333	61
PREDICTED: uncharacterized protein LOC103524693 [Diaphorina citri]	XP_008487950.1	1	1.4519	3	0.90381	7.9515	4.6482	1.8173	4.50117
PREDICTED: 39S ribosomal protein L3, mitochondrial [Diaphorina citri]	XP_008472983.1	1	8	4	6	12	7	4.33333	8.33333
PREDICTED: uncharacterized protein LOC103510356 [Diaphorina citri]	XP_008473230.1	4	0	1	7	3	4	1.66667	4.66667
PREDICTED: SWI/SNF-related matrix-associated actin-dependent regulator of chromatin subfamily B member 1-A-like [Diaphorina citri]	XP_008476915.1	2	2	1	5	5	4	1.66667	4.66667
PREDICTED: transketolase-like protein 2 [Diaphorina citri]	XP_008485145.1	101.48	98	96	96	121	107	98.4933	108
PREDICTED: lysosomal alpha-mannosidase-like, partial [Diaphorina citri]	XP_008476856.1	37	31	35	33	50	43	34.3333	42
PREDICTED: moesin/ezrin/radixin homolog 1-like, partial [Diaphorina citri]	XP_008482395.1	35.847	31.154	20.847	38.154	37.847	34.154	29.2827	36.7183
PREDICTED: LOW QUALITY PROTEIN: cleavage and polyadenylation specificity factor subunit CG7185-like [Diaphorina citri]	XP_008486890.1	9	12	12	16	17	16	11	16.3333
PREDICTED: uncharacterized protein LOC103506668 [Diaphorina citri]	XP_008469282.1	5	5	4	12	7	7	4.66667	8.66667
PREDICTED: eukaryotic translation initiation factor 3 subunit L-like [Diaphorina citri]	XP_008485986.1	5	5	4	4	14	8	4.66667	8.66667
PREDICTED: stress-induced-phosphoprotein 1 [Diaphorina citri]	XP_008468033.1	115.56	106.82	109.13	111.72	129.42	119.52	110.503	120.22
PREDICTED: glucose-6-phosphate 1-dehydrogenase-like [Diaphorina citri]	XP_008478581.1	100	99	105	95	108	129	101.333	110.667
PREDICTED: sodium/potassium-transporting ATPase subunit alpha, partial [Diaphorina citri]	XP_008470515.1	0.20015	1.4503	0	1.4503	4.5504	3.5004	0.55015	3.16703
PREDICTED: NGFI-A-binding protein homolog [Diaphorina citri]	XP_008487732.1	3	6	2	7	6	9	3.66667	7.33333
PREDICTED: N-alpha-acetyltransferase 15, NatA auxiliary subunit-like, partial [Diaphorina citri]	XP_008480278.1	6	1	4.4822	8.9644	5.9644	6.2233	3.8274	7.0507
PREDICTED: uncharacterized protein LOC103524541 [Diaphorina citri]	XP_008487790.1	0	1.6041	0	1.8021	5.8124	1.8021	0.5347	3.13887
PREDICTED: uncharacterized protein LOC103525009 [Diaphorina citri]	XP_008488275.1	1	1	0	3	3	3	0.666667	3
PREDICTED: splicing factor 3B subunit 1-like [Diaphorina citri]	XP_008483593.1	2	0	0	1	4.6704	3.7803	0.666667	3.15023
PREDICTED: synaptobrevin homolog YKT6 isoform X1 [Diaphorina citri]	XP_008480425.1	1	0	1	3	4	2	0.666667	3
PREDICTED: uncharacterized protein LOC103514881 [Diaphorina citri]	XP_008478020.1	5	7	6	10	10	11	6	10.3333
PREDICTED: protein DDI1 homolog 2-like [Diaphorina citri]	XP_008469107.1	1	0.69827	0	3.0948	2.6983	3.7931	0.56609	3.1954
PREDICTED: kinesin-like protein Klp10A [Diaphorina citri]	XP_008473013.1	3.5025	2.9188	1.1675	5.5025	5.0863	7.4213	2.5296	6.00337
PREDICTED: unc-112-related protein-like, partial [Diaphorina citri]	XP_008482976.1	0	0	2	2	2	5	0.666667	3
PREDICTED: glucose dehydrogenase [FAD, quinone]-like, partial [Diaphorina citri]	XP_008487392.1	0	0	0	3.9294	0.37176	0.55764	0	1.6196
PREDICTED: apoptosis-inducing factor 1, mitochondrial-like [Diaphorina citri]	XP_008483247.1	9	9	1	7.686	14	10.372	6.33333	10.686
PREDICTED: neurexin-4-like [Diaphorina citri]	XP_008476955.1	0	0	0	1	2	2	0	1.66667
PREDICTED: protein kinase C-binding protein 1-like [Diaphorina citri]	XP_008471548.1	0	0	0	4	1	0	0	1.66667
PREDICTED: uncharacterized protein LOC103514028 [Diaphorina citri]	XP_008477117.1	0	0	0	4	1	0	0	1.66667
PREDICTED: suppressor of SWI4 1 homolog isoform X2 [Diaphorina citri]	XP_008471230.1	0	0	0	1.4805	1.4805	2.0028	0	1.6546
PREDICTED: E3 ubiquitin-protein ligase UBR5-like, partial [Diaphorina citri]	XP_008477570.1	0	0	0	1	2	2	0	1.66667
PREDICTED: putative lysozyme-like protein [Diaphorina citri]	XP_008478813.1	0	0	0	0.41768	2.253	1.8354	0	1.50203
DNA-directed RNA polymerase subunit beta [Candidatus Profftella armatura]	AGS06720.1	0	0	0	1.7925	2.6887	0.89623	0	1.79248
PREDICTED: mucin-19-like [Diaphorina citri]	XP_008475364.1	0	0	0	5	0	0	0	1.66667
PREDICTED: uncharacterized protein LOC103523335 [Diaphorina citri]	XP_008486617.1	0	0	0	3	1	1	0	1.66667
PREDICTED: ankyrin repeat and MYND domain-containing protein 2 [Diaphorina citri]	XP_008481257.1	0	0	0	2	1	2	0	1.66667
PREDICTED: AP-1 complex subunit gamma-1-like [Diaphorina citri]	XP_008478776.1	0	0	0	0	3.5169	1.6292	0	1.71537
PREDICTED: uncharacterized protein LOC103520927, partial [Diaphorina citri]	XP_008484248.1	0	0	0	0	2.1156	3	0	1.7052
PREDICTED: LOW QUALITY PROTEIN: phosphoglucomutase-2-like [Diaphorina citri]	XP_008484265.1	0	0	0	0	3.6665	1.7777	0	1.81473
PREDICTED: proline-rich protein 2-like [Diaphorina citri]	XP_008471892.1	0	0	0	1	2	2	0	1.66667
PREDICTED: glypican-4, partial [Diaphorina citri]	XP_008483862.1	0	0	0	3	2	0	0	1.66667
serine hydroxymethyltransferase [Candidatus Carsonella ruddii DC]	AGS06522.1	0	0	0	1	2	2	0	1.66667
PREDICTED: peroxidase-like [Diaphorina citri]	XP_008475350.1	0	0	0	0	3	1.7215	0	1.57383
PREDICTED: transcription initiation factor TFIID subunit 4-like [Diaphorina citri]	XP_008470296.1	0	0	0	0	2.8474	1.9237	0	1.59037
PREDICTED: protein pxr-1-like [Diaphorina citri]	XP_008480223.1	0	0	0	3	2	0	0	1.66667
PREDICTED: uncharacterized protein LOC103507265 [Diaphorina citri]	XP_008469939.1	0	0	0	1	2.1894	1.5947	0	1.5947
PREDICTED: UDP-glucose:glycoprotein glucosyltransferase 1-like, partial [Diaphorina citri]	XP_008483314.1	0	0.40586	0	0.60878	3.8117	0.60878	0.135287	1.67642
PREDICTED: uncharacterized protein LOC103523092 [Diaphorina citri]	XP_008486385.1	0	0	0	3	1	1	0	1.66667
PREDICTED: low molecular weight phosphotyrosine protein phosphatase-like [Diaphorina citri]	XP_008477954.1	0	0	0	0	1	4	0	1.66667
PREDICTED: uncharacterized protein LOC103517162 [Diaphorina citri]	XP_008480406.1	0	0	0	1	2	2	0	1.66667
PREDICTED: rho-associated protein kinase 2-like [Diaphorina citri]	XP_008487446.1	0	0	0	2	1	1.5315	0	1.5105
PREDICTED: ATP-binding cassette sub-family D member 3 [Diaphorina citri]	XP_008470322.1	0	0	0	2	1	2	0	1.66667
PREDICTED: pre-mRNA-splicing factor Slu7-like [Diaphorina citri]	XP_008481815.1	0	0	0	1	4.3454	0	0	1.7818
PREDICTED: UDP-N-acetylglucosamine--peptide N-acetylglucosaminyltransferase 110 kDa subunit, partial [Diaphorina citri]	XP_008470628.1	0	0	0	0	4	1	0	1.66667
PREDICTED: transcription factor AP-4 [Diaphorina citri]	XP_008473905.1	0	0	0	4	1	0	0	1.66667
PREDICTED: maltase 2-like [Diaphorina citri]	XP_008469131.1	0	0	0	0	3	2	0	1.66667
PREDICTED: putative uncharacterized protein DDB_G0282499 [Diaphorina citri]	XP_008472239.1	0	0	0	3	1	1	0	1.66667
PREDICTED: thymidylate synthase [Diaphorina citri]	XP_008468587.1	0	0	0	1	2	2	0	1.66667
PREDICTED: inactive peptidyl-prolyl cis-trans isomerase FKBP6 [Diaphorina citri]	XP_008473872.1	0	0	0	0	3	2	0	1.66667
PREDICTED: uncharacterized protein LOC103509207 [Diaphorina citri]	XP_008472026.1	0	0	0	0	1	3.9553	0	1.65177
PREDICTED: nucleolar protein 16-like [Diaphorina citri]	XP_008482842.1	0	0	0	0	1.6475	2.9944	0	1.5473
PREDICTED: unconventional myosin-XV-like [Diaphorina citri]	XP_008482897.1	0	0	0	0	4	1	0	1.66667
PREDICTED: glucose-6-phosphate 1-epimerase [Diaphorina citri]	XP_008478355.1	0	0	0	2	1	2	0	1.66667
PREDICTED: serine/threonine-protein phosphatase 4 regulatory subunit 3A-like [Diaphorina citri]	XP_008472011.1	0	0	0	1	2.5275	1	0	1.50917
PREDICTED: flap endonuclease 1 [Diaphorina citri]	XP_008475966.1	0	0	0	2	1	2	0	1.66667
PREDICTED: U4/U6 small nuclear ribonucleoprotein Prp31-like [Diaphorina citri]	XP_008468863.1	0	0	0	1	3	1	0	1.66667
PREDICTED: uncharacterized protein LOC103512846, partial [Diaphorina citri]	XP_008475852.1	0	0	0	1	4	0	0	1.66667
PREDICTED: peptidylglycine alpha-hydroxylating monooxygenase-like, partial [Diaphorina citri]	XP_008474414.1	0.091734	0	0.091734	0.091734	2.2752	2.2752	0.061156	1.54738
PREDICTED: lysozyme 3-like [Diaphorina citri]	XP_008478360.1	0	0	0	2	3	0	0	1.66667
PREDICTED: ankyrin-3-like, partial [Diaphorina citri]	XP_008481818.1	0	0	0	0	2.3763	2.3763	0	1.5842
PREDICTED: DNA replication licensing factor MCM4-like [Diaphorina citri]	XP_008468608.1	0	0	0	2	1	2	0	1.66667
PREDICTED: neurobeachin-like [Diaphorina citri]	XP_008472862.1	0	0	0	0	2	3	0	1.66667
PREDICTED: chitotriosidase-1-like [Diaphorina citri]	XP_008479999.1	0	0	0	1	1	3	0	1.66667
PREDICTED: heterogeneous nuclear ribonucleoprotein H2-like, partial [Diaphorina citri]	XP_008478076.1	0	0	0	1	2	2	0	1.66667
PREDICTED: uncharacterized protein LOC103524604 [Diaphorina citri]	XP_008487855.1	3	3	0	3	5	7	2	5
PREDICTED: serine-arginine protein 55, partial [Diaphorina citri]	XP_008470905.1	18	22	23	24	26	32	21	27.3333
PREDICTED: adenylate cyclase, terminal-differentiation specific-like [Diaphorina citri]	XP_008467940.1	2	1	3	4	6	5	2	5
PREDICTED: tumor susceptibility gene 101 protein-like [Diaphorina citri]	XP_008467665.1	6.7562	5.5937	2.8375	9.5124	9.4311	8.3499	5.06247	9.0978
PREDICTED: LOW QUALITY PROTEIN: apolipophorins-like [Diaphorina citri]	XP_008467797.1	1024.2	1070.2	1006.1	946.35	1146.2	1127	1033.5	1073.18
PREDICTED: elongation factor 1-alpha [Diaphorina citri]	XP_008478125.1	658	477	531	570	839	780	555.333	729.667
PREDICTED: LOW QUALITY PROTEIN: calphotin-like [Diaphorina citri]	XP_008467548.1	392	377	422	867	863	943	397	891
PREDICTED: LOW QUALITY PROTEIN: titin-like [Diaphorina citri]	XP_008488026.1	423.44	597.07	395.47	499.66	638.38	607.45	471.993	581.83
PREDICTED: titin-like, partial [Diaphorina citri]	XP_008486998.1	5.5593	8.9322	2.5282	15.336	19.616	21.554	5.67323	18.8353
PREDICTED: heat shock protein 83-like [Diaphorina citri]	XP_008473647.1	170.69	143.98	147.37	180.81	219.7	182.04	154.013	194.183
PREDICTED: LOW QUALITY PROTEIN: heat shock protein 83-like [Diaphorina citri]	XP_008483910.1	58.272	48.229	46.747	75.944	73.044	70.085	51.0827	73.0243
PREDICTED: LOW QUALITY PROTEIN: heat shock 70 kDa protein cognate 3-like [Diaphorina citri]	XP_008476889.1	458.24	462.43	440.21	608.1	586.77	572.6	453.627	589.157
PREDICTED: cuticle protein 21-like [Diaphorina citri]	XP_008478820.1	30.727	27.74	35.919	205.54	355.33	385.39	31.462	315.42
PREDICTED: cuticle protein 7-like, partial [Diaphorina citri]	XP_008486358.1	31.075	28.054	36.325	202.44	323.72	358.19	31.818	294.783
PREDICTED: translation elongation factor 2 [Diaphorina citri]	XP_008481482.1	309	297	249	533	670	628	285	610.333
PREDICTED: V-type proton ATPase catalytic subunit A [Diaphorina citri]	XP_008470205.1	449	460	428	489	557	509	445.667	518.333
molecular chaperone DnaK [Candidatus Carsonella ruddii DC]	AGS06568.1	246.43	252.62	258.1	319.67	347.99	340.92	252.383	336.193
PREDICTED: heat shock 70 kDa protein F, mitochondrial-like isoform X1 [Diaphorina citri]	XP_008483637.1	152.08	156.89	158.41	192.84	210.72	211.14	155.793	204.9
PREDICTED: larval cuticle protein A2B-like, partial [Diaphorina citri]	XP_008479881.1	135	147	156	599	570	729	146	632.667
PREDICTED: cuticle protein 18.6, isoform B-like [Diaphorina citri]	XP_008467424.1	167.66	187.05	205.97	265.11	280.03	286.16	186.893	277.1
PREDICTED: LOW QUALITY PROTEIN: adhesive plaque matrix protein-like, partial [Diaphorina citri]	XP_008475167.1	89.339	96.948	104.03	152.89	162.97	171.84	96.7723	162.567
PREDICTED: probable cyclin-dependent serine/threonine-protein kinase DDB_G0292550, partial [Diaphorina citri]	XP_008477908.1	3	0	2	374	358	289	1.66667	340.333
PREDICTED: neurofilament heavy polypeptide-like [Diaphorina citri]	XP_008477350.1	309	296	257	448	442	384	287.333	424.667
PREDICTED: histone H2B-like [Diaphorina citri]	XP_008481587.1	217.61	198.76	172.63	555.79	429.63	457.04	196.333	480.82
PREDICTED: cuticle protein 7-like [Diaphorina citri]	XP_008470594.1	164	168	181	230	298	315	171	281
PREDICTED: fatty acid synthase-like [Diaphorina citri]	XP_008473182.1	229.53	248.12	202.27	185.05	327.71	277.82	226.64	263.527
PREDICTED: cuticle protein 7-like [Diaphorina citri]	XP_008479387.1	43	48	54	214	358	385	48.3333	319
PREDICTED: endocuticle structural glycoprotein SgAbd-2-like [Diaphorina citri]	XP_008475148.1	159	145	167	160	206	223	157	196.333
PREDICTED: ATP-citrate synthase [Diaphorina citri]	XP_008467853.1	153.58	179.49	132.67	154.58	281.16	226.44	155.247	220.727
PREDICTED: heat shock 70 kDa protein cognate 4 [Diaphorina citri]	XP_008473539.1	228.97	235.77	234.82	273.9	280.52	271.68	233.187	275.367
PREDICTED: spectrin beta chain [Diaphorina citri]	XP_008470128.1	90	132	117	239	248	216	113	234.333
PREDICTED: 60S ribosomal protein L3, partial [Diaphorina citri]	XP_008474374.1	52.315	68.828	64.071	193.93	203.01	235.92	61.738	210.953
putative ribosomal protein L3e, partial [Diaphorina citri]	ABG74707.1	16.685	30.172	23.929	69.075	65.994	68.075	23.5953	67.7147
PREDICTED: guanine nucleotide-binding protein subunit beta-like protein [Diaphorina citri]	XP_008475521.1	180.07	148.07	158.07	262.07	295.17	273.07	162.07	276.77
PREDICTED: endoplasmin-like [Diaphorina citri]	XP_008474043.1	152.72	154.61	130.84	229.65	225.61	186.72	146.057	213.993
PREDICTED: protein disulfide-isomerase-like [Diaphorina citri]	XP_008476263.1	175	176	188	245	235	198	179.667	226
PREDICTED: cuticle protein 21-like, partial [Diaphorina citri]	XP_008478819.1	31	34	38	157	236	239	34.3333	210.667
PREDICTED: ubiquitin-like modifier-activating enzyme 1, partial [Diaphorina citri]	XP_008488261.1	87	91	73	193	252	208	83.6667	217.667
PREDICTED: uncharacterized protein LOC103507240 [Diaphorina citri]	XP_008469915.1	124	137	145	235	216	222	135.333	224.333
putative ubiquitin/ribosomal protein S27Ae fusion protein [Diaphorina citri]	ABG81958.1	86.734	90.042	66.48	136.43	104.8	111.34	81.0853	117.523
PREDICTED: uncharacterized protein LOC103517766 [Diaphorina citri]	XP_008481034.1	1.9311	6.4368	1.2874	76.086	61.581	61.881	3.21843	66.516
PREDICTED: uncharacterized protein LOC103517767 [Diaphorina citri]	XP_008481035.1	0	1.8407	0	45.131	40.984	32.235	0.613567	39.45
PREDICTED: uncharacterized protein LOC103523577, partial [Diaphorina citri]	XP_008486833.1	0.93349	10.253	1.4956	213.81	176.81	149.23	4.22736	179.95
PREDICTED: uncharacterized protein LOC103520858 [Diaphorina citri]	XP_008484178.1	0.13546	1.4879	0.21947	31.176	25.761	21.76	0.614277	26.2323
PREDICTED: acetyl-CoA carboxylase-like [Diaphorina citri]	XP_008469923.1	47.841	109.64	47.901	116.5	184.2	127.48	68.4607	142.727
PREDICTED: protein disulfide-isomerase A3-like [Diaphorina citri]	XP_008472137.1	158	142	132	189	181	162	144	177.333
PREDICTED: dystonin-like [Diaphorina citri]	XP_008475087.1	19	38	27	102	143	148	28	131
PREDICTED: staphylococcal nuclease domain-containing protein 1-like, partial [Diaphorina citri]	XP_008478994.1	87.661	101.68	76.882	206	250.83	230.01	88.741	228.947
PREDICTED: vigilin-like [Diaphorina citri]	XP_008487791.1	94	72	65	184	222	239	77	215
PREDICTED: 60S acidic ribosomal protein P0 [Diaphorina citri]	XP_008468123.1	111.03	113.79	101.44	124.67	158.97	144.3	108.753	142.647
PREDICTED: far upstream element-binding protein 1-like [Diaphorina citri]	XP_008470619.1	91.389	90.81	87.395	167.29	149.11	165.62	89.8647	160.673
PREDICTED: histone H4 [Diaphorina citri]	XP_008479068.1	43.315	55.117	60.318	68.021	69.523	92.226	52.9167	76.59
PREDICTED: 60S ribosomal protein L5 [Diaphorina citri]	XP_008474018.1	66	75	89	217	231	247	76.6667	231.667
PREDICTED: elongation factor 1-gamma [Diaphorina citri]	XP_008478758.1	99.007	86.183	85.167	183.06	180.03	176.11	90.119	179.733
PREDICTED: protein disulfide-isomerase-like [Diaphorina citri]	XP_008476261.1	123	101	108	155	138	116	110.667	136.333
PREDICTED: transcription factor BTF3 homolog 4-like [Diaphorina citri]	XP_008470052.1	78.1	83.348	87.973	112.03	102.78	115.4	83.1403	110.07
PREDICTED: staphylococcal nuclease domain-containing protein 1-like [Diaphorina citri]	XP_008476687.1	60	75	45	163	200	193	60	185.333
putative 60S acidic ribosomal protein P2 [Diaphorina citri]	ABG81987.1	132	123	139	165	189	183	131.333	179
PREDICTED: calcium-transporting ATPase sarcoplasmic/endoplasmic reticulum type-like [Diaphorina citri]	XP_008477479.1	78	125	64	67	172	139	89	126
PREDICTED: polyadenylate-binding protein 1-B-like [Diaphorina citri]	XP_008471735.1	99	129	105	171	164	160	111	165
putative ribosomal protein S7e [Diaphorina citri]	ABG82008.1	65.211	77.143	72.434	109.94	127.71	130	71.596	122.55
PREDICTED: 40S ribosomal protein S7-like [Diaphorina citri]	XP_008478858.1	21.789	25.857	25.566	38.059	43.288	42.997	24.404	41.448
PREDICTED: uncharacterized protein LOC103517768 [Diaphorina citri]	XP_008481036.1	3	14.981	3.9976	304.8	234.86	190.9	7.3262	243.52
PREDICTED: hypoxia up-regulated protein 1-like [Diaphorina citri]	XP_008486694.1	70	66	72	181	185	189	69.3333	185
PREDICTED: maternal protein exuperantia [Diaphorina citri]	XP_008469380.1	93	85	81	142	162	164	86.3333	156
PREDICTED: proliferation-associated protein 2G4 [Diaphorina citri]	XP_008472310.1	92	93	83	154	158	155	89.3333	155.667
PREDICTED: LOW QUALITY PROTEIN: myosin heavy chain, non-muscle-like, partial [Diaphorina citri]	XP_008477592.1	35.85	52.864	41.917	127.55	166.46	145.58	43.5437	146.53
PREDICTED: uncharacterized protein LOC103520276, partial [Diaphorina citri]	XP_008483587.1	61.302	72.069	58.835	79.703	107.84	97.37	64.0687	94.971
PREDICTED: T-complex protein 1 subunit delta-like isoform X1 [Diaphorina citri]	XP_008472561.1	80.512	94	73	131	154.02	126.51	82.504	137.177
PREDICTED: RNA-binding protein squid isoform X4 [Diaphorina citri]	XP_008470268.1	101	103	106	145	150	162	103.333	152.333
PREDICTED: ATP-dependent RNA helicase p62-like [Diaphorina citri]	XP_008472898.1	73.701	84.727	70.74	146.48	149.48	166.45	76.3893	154.137
putative ribosomal protein S15 [Diaphorina citri]	ABG81975.1	49	71	50	153	166	163	56.6667	160.667
PREDICTED: nucleoplasmin-like protein ANO39 [Diaphorina citri]	XP_008476302.1	68	75	84	133	134	139	75.6667	135.333
PREDICTED: bifunctional purine biosynthesis protein PURH isoform X2 [Diaphorina citri]	XP_008478247.1	50.322	63.937	41.479	72.36	74.747	70.887	51.9127	72.6647
PREDICTED: uncharacterized protein LOC103519413 [Diaphorina citri]	XP_008482719.1	67.8	79.767	70.822	161.74	182.66	164.71	72.7963	169.703
PREDICTED: LOW QUALITY PROTEIN: fatty acid synthase [Diaphorina citri]	XP_008471304.1	20	32	16	87	177	105	22.6667	123
PREDICTED: calphotin-like, partial [Diaphorina citri]	XP_008476867.1	5	4	9	228.88	228.02	229.02	6	228.64
putative elongation factor 1 beta' [Diaphorina citri]	ABG82006.1	81.93	75.913	92.861	125.98	134.88	127.21	83.568	129.357
PREDICTED: putative GPI-anchored protein PB15E9.01c [Diaphorina citri]	XP_008482570.1	63	59	68	138	142	130	63.3333	136.667
PREDICTED: 40S ribosomal protein S6 [Diaphorina citri]	XP_008469622.1	45	56	62	194	151	163	54.3333	169.333
PREDICTED: glutamate synthase 1 [NADH], chloroplastic-like [Diaphorina citri]	XP_008487865.1	41.803	66.174	31.118	75.985	143.23	110.54	46.365	109.918
putative 40S ribosomal protein SA [Diaphorina citri]	ABG81981.1	86.095	76.194	90.006	106.81	131.53	144.39	84.0983	127.577
PREDICTED: 60S ribosomal protein L8 [Diaphorina citri]	XP_008478127.1	34	57	39	129	126	146	43.3333	133.667
PREDICTED: 60S ribosomal protein L4-B-like, partial [Diaphorina citri]	XP_008483413.1	19	50	45	173	143	157	38	157.667
PREDICTED: regulator of nonsense transcripts 1 [Diaphorina citri]	XP_008472436.1	44.915	46.943	28.943	101.94	114.89	131.86	40.267	116.23
PREDICTED: heterogeneous nuclear ribonucleoprotein 87F-like [Diaphorina citri]	XP_008468031.1	91.617	90.194	97.348	113.81	120.92	124.08	93.053	119.603
PREDICTED: intrastrand cross-link recognition protein [Diaphorina citri]	XP_008488199.1	76	85	77	115	134	139	79.3333	129.333
PREDICTED: cystathionine gamma-lyase isoform X1 [Diaphorina citri]	XP_008487857.1	68	68	61	111	142	120	65.6667	124.333
PREDICTED: titin-like, partial [Diaphorina citri]	XP_008482157.1	33	48	24	114	64	63	35	80.3333
PREDICTED: 60S ribosomal protein L6 [Diaphorina citri]	XP_008474741.1	46	68	62	143	151	156	58.6667	150
PREDICTED: polyadenylate-binding protein 4-like, partial [Diaphorina citri]	XP_008474790.1	29.225	45.215	34.964	82.953	78.44	77.435	36.468	79.6093
PREDICTED: T-complex protein 1 subunit theta [Diaphorina citri]	XP_008472817.1	89	80	68	103	137	98	79	112.667
PREDICTED: uncharacterized protein LOC103508051 isoform X1 [Diaphorina citri]	XP_008470806.1	65.521	66.485	65.521	108.92	107.95	122.37	65.8423	113.08
PREDICTED: eukaryotic initiation factor 4A-I-like [Diaphorina citri]	XP_008477775.1	67	69	57	99	119	101	64.3333	106.333
PREDICTED: 60S ribosomal protein L7a [Diaphorina citri]	XP_008472018.1	24	37	38	147	143	148	33	146
PREDICTED: inositol-3-phosphate synthase 1-B-like [Diaphorina citri]	XP_008472397.1	20.51	28.412	24.258	114.86	139.67	134.57	24.3933	129.7
PREDICTED: 60S ribosomal protein L10 isoform X1 [Diaphorina citri]	XP_008471213.1	38.931	53.766	53.931	109.12	113.37	129.81	48.876	117.433
PREDICTED: dentin sialophosphoprotein [Diaphorina citri]	XP_008475106.1	46.711	56.711	49.748	120.44	101.51	93.549	51.0567	105.166
PREDICTED: T-complex protein 1 subunit epsilon isoform X1 [Diaphorina citri]	XP_008472101.1	71.488	61	55	98	113.98	84.488	62.496	98.8227
putative ribosomal protein L7, partial [Diaphorina citri]	ABG74705.1	30.687	33.304	32.814	95.442	96.933	100.17	32.2683	97.515
PREDICTED: eukaryotic translation initiation factor 3 subunit A [Diaphorina citri]	XP_008473410.1	19	33	22	110	134	118	24.6667	120.667
putative ribosomal protein S10e [Diaphorina citri]	ABG81978.1	72	65	73	127	114	111	70	117.333
PREDICTED: translationally-controlled tumor protein homolog [Diaphorina citri]	XP_008472073.1	84	82	88	120	128	97	84.6667	115
PREDICTED: 60S ribosomal protein L4-like [Diaphorina citri]	XP_008470038.1	37	53	48	122	104	128	46	118
putative ribosomal protein S18 [Diaphorina citri]	ABG81989.1	51	56	59	105	92	103	55.3333	100
putative ribosomal protein S2 [Diaphorina citri]	ABG81992.1	65.984	79.836	66.695	123.38	141.09	141.09	70.8383	135.187
PREDICTED: dnaJ homolog subfamily A member 1-like isoform X1 [Diaphorina citri]	XP_008476650.1	62.699	48.921	45.016	87.35	95.493	85.715	52.212	89.5193
PREDICTED: T-complex protein 1 subunit gamma [Diaphorina citri]	XP_008479409.1	79	67	56	101	104	76	67.3333	93.6667
PREDICTED: T-complex protein 1 subunit alpha [Diaphorina citri]	XP_008488287.1	79	67	78	96	117	90	74.6667	101
PREDICTED: T-complex protein 1 subunit eta-like [Diaphorina citri]	XP_008480042.1	68.102	63.418	55.356	80.121	113.61	81.279	62.292	91.67
PREDICTED: 6-phosphogluconate dehydrogenase, decarboxylating [Diaphorina citri]	XP_008472897.1	54	62	54	83	103	85	56.6667	90.3333
PREDICTED: glucose dehydrogenase [FAD, quinone]-like [Diaphorina citri]	XP_008487133.1	11.948	17.793	11.948	124.71	131.5	142.04	13.8963	132.75
putative ribosomal protein S3, partial [Diaphorina citri]	ABG74703.1	71.143	71.386	71.443	135.46	171.33	167.27	71.324	158.02
PREDICTED: cuticle protein 7-like isoform X1 [Diaphorina citri]	XP_008478817.1	34	34	45	65	81	82	37.6667	76
putative ribosomal protein S14e [Diaphorina citri]	ABG81984.1	56	66	65	108	101	109	62.3333	106
PREDICTED: adenosylhomocysteinase [Diaphorina citri]	XP_008474993.1	71.957	62.979	63.957	90.872	120.91	93.957	66.2977	101.913
PREDICTED: adhesive plaque matrix protein-like [Diaphorina citri]	XP_008473800.1	0	3	0	143	138	140	1	140.333
PREDICTED: vigilin-like [Diaphorina citri]	XP_008470971.1	35	35	25	103	110	129	31.6667	114
PREDICTED: uncharacterized protein LOC103507808 [Diaphorina citri]	XP_008470550.1	38	39	41	120	112	125	39.3333	119
PREDICTED: 60S ribosomal protein L14 [Diaphorina citri]	XP_008471266.1	26	36	40	93	91	94	34	92.6667
PREDICTED: 60S ribosomal protein L13-like [Diaphorina citri]	XP_008469641.1	17.105	25.869	19.567	46.216	39.57	37.916	20.847	41.234
putative ribosomal protein L13 [Diaphorina citri]	ABG82007.1	23.267	35.188	26.616	62.866	53.826	51.575	28.357	56.089
PREDICTED: mantle protein-like [Diaphorina citri]	XP_008477991.1	7	8	12	61	63	59	9	61
PREDICTED: uncharacterized protein LOC103514899, partial [Diaphorina citri]	XP_008478036.1	51	46	36	73	80	104	44.3333	85.6667
PREDICTED: 26S proteasome non-ATPase regulatory subunit 2 [Diaphorina citri]	XP_008475209.1	33	38	26	52	108	68	32.3333	76
PREDICTED: heterogeneous nuclear ribonucleoprotein M-like isoform X1 [Diaphorina citri]	XP_008477330.1	55	62	59	87	77	83	58.6667	82.3333
PREDICTED: protein-L-isoaspartate(D-aspartate) O-methyltransferase-like [Diaphorina citri]	XP_008473599.1	53	35	70	96	94	110	52.6667	100
putative ribosomal protein L17 [Diaphorina citri]	ABG82000.1	45	56	54	118	110	110	51.6667	112.667
PREDICTED: uncharacterized protein LOC103519250 [Diaphorina citri]	XP_008482560.1	13	16	14	150	110	92	14.3333	117.333
PREDICTED: prolyl endopeptidase-like [Diaphorina citri]	XP_008477891.1	31.834	29.668	28.001	58.001	72.503	69.502	29.8343	66.6687
PREDICTED: prolyl endopeptidase-like [Diaphorina citri]	XP_008470783.1	28	25	20	92	118	145	24.3333	118.333
PREDICTED: uncharacterized protein LOC103524223 [Diaphorina citri]	XP_008487454.1	54	55	47	96	94	109	52	99.6667
PREDICTED: uncharacterized protein LOC103514896 isoform X1 [Diaphorina citri]	XP_008478033.1	21.201	29.75	21.536	47.512	54.615	64.268	24.1623	55.465
PREDICTED: uncharacterized protein LOC103514896 isoform X2 [Diaphorina citri]	XP_008478034.1	14.799	18.25	12.464	32.488	36.385	46.732	15.171	38.535
PREDICTED: zinc finger RNA-binding protein [Diaphorina citri]	XP_008479408.1	22	30	34	92	93	73	28.6667	86
PREDICTED: 40S ribosomal protein S3a [Diaphorina citri]	XP_008478156.1	32	44	40	80	92	98	38.6667	90
PREDICTED: repetitive proline-rich cell wall protein 2-like [Diaphorina citri]	XP_008470233.1	0	1	11	112	126	111	4	116.333
PREDICTED: LOW QUALITY PROTEIN: skin secretory protein xP2-like [Diaphorina citri]	XP_008481620.1	4.745	8.745	6.745	159.18	145.96	137.39	6.745	147.51
PREDICTED: 60S ribosomal protein L35a-like [Diaphorina citri]	XP_008479160.1	34.709	34.709	33.882	97.514	71.07	61.979	34.4333	76.8543
PREDICTED: phosphoribosylformylglycinamidine synthase-like [Diaphorina citri]	XP_008482177.1	19.426	27.546	22.291	63.992	73.077	80.215	23.0877	72.428
PREDICTED: 60S ribosomal protein L21 [Diaphorina citri]	XP_008468582.1	6.3535	7.0302	5.6918	14.991	13.906	19.175	6.3585	16.024
putative ribosomal protein L17/23 [Diaphorina citri]	ABG82011.1	42	58	53	103	107	106	51	105.333
PREDICTED: histone H1-like [Diaphorina citri]	XP_008481589.1	30.019	45.335	54.335	126.91	105.24	124.48	43.2297	118.877
PREDICTED: histone H1-II [Diaphorina citri]	XP_008472772.1	14	25	30	152	97	100	23	116.333
PREDICTED: uncharacterized protein LOC103510074 [Diaphorina citri]	XP_008472931.1	39.782	46.565	43.565	71.782	77.129	72.347	43.304	73.7527
PREDICTED: ATP-dependent RNA helicase dbp2-like [Diaphorina citri]	XP_008486256.1	36.742	35.211	24.985	59.016	52.448	62.465	32.3127	57.9763
PREDICTED: ejaculatory bulb-specific protein 3-like isoform X1 [Diaphorina citri]	XP_008478860.1	56.957	67.039	91.428	89.756	96.126	95.392	71.808	93.758
PREDICTED: aminopeptidase N-like [Diaphorina citri]	XP_008471923.1	50	65	47	68	99	87	54	84.6667
PREDICTED: V-type proton ATPase subunit H [Diaphorina citri]	XP_008467401.1	47	63	47	52	102	87	52.3333	80.3333
PREDICTED: kinectin-like [Diaphorina citri]	XP_008474163.1	11	18	13	108	110	103	14	107
putative ribosomal protein L19e [Diaphorina citri]	ABG81970.1	24	35	35	100	88	99	31.3333	95.6667
PREDICTED: proteoglycan 4-like [Diaphorina citri]	XP_008488247.1	21	18	22	94	87	93	20.3333	91.3333
PREDICTED: V-type proton ATPase subunit C [Diaphorina citri]	XP_008480724.1	36	61	40	59	78	81	45.6667	72.6667
PREDICTED: eukaryotic translation initiation factor 3 subunit D [Diaphorina citri]	XP_008474839.1	30.924	39.92	30.924	70.844	97.793	90.786	33.9227	86.4743
putative ribosomal protein L27e [Diaphorina citri]	ABG82003.1	26	47	41	107	95	104	38	102
putative ribosomal protein S9 [Diaphorina citri]	ABG81979.1	27.955	32.93	29.936	63.936	67.885	79.891	30.2737	70.5707
PREDICTED: GTP cyclohydrolase 1 [Diaphorina citri]	XP_008469658.1	18	15	15	90	75	68	16	77.6667
PREDICTED: cuticle protein 8-like [Diaphorina citri]	XP_008475164.1	30.3	37.3	34.9	111.3	94.701	104.4	34.1667	103.467
PREDICTED: ubiquitin carboxyl-terminal hydrolase 14-like [Diaphorina citri]	XP_008475189.1	41	40	32	65	61	63	37.6667	63
PREDICTED: thyroid receptor-interacting protein 11-like [Diaphorina citri]	XP_008467810.1	15	11	11	26	28	20	12.3333	24.6667
putative ribosomal protein L18e [Diaphorina citri]	ABG81973.1	6	16	13	112	100	113	11.6667	108.333
PREDICTED: 97 kDa heat shock protein-like [Diaphorina citri]	XP_008473805.1	53	48.475	25	75.848	75.475	72	42.1583	74.441
PREDICTED: thioredoxin domain-containing protein 5 [Diaphorina citri]	XP_008478267.1	45	42	43	82	69	68	43.3333	73
PREDICTED: 60S ribosomal protein L12 isoform X1 [Diaphorina citri]	XP_008478463.1	41	46	44	70	78	75	43.6667	74.3333
putative ribosomal protein L32e [Diaphorina citri]	ABG81994.1	18	35	29	87	83	93	27.3333	87.6667
putative ribosomal protein L9 [Diaphorina citri]	ABG81998.1	19	23	17	81	94	101	19.6667	92
PREDICTED: 60S ribosomal protein L22-like [Diaphorina citri]	XP_008480032.1	18	22	27	151	110	110	22.3333	123.667
PREDICTED: 40S ribosomal protein S19a-like [Diaphorina citri]	XP_008485625.1	39	42	47	87	78	93	42.6667	86
PREDICTED: eukaryotic translation initiation factor 2A [Diaphorina citri]	XP_008477573.1	24.202	26.202	22.402	79.006	80.407	90.706	24.2687	83.373
PREDICTED: eukaryotic translation initiation factor 2A-like, partial [Diaphorina citri]	XP_008485701.1	0	0	0	7.9944	4.5927	9.2936	0	7.29357
putative ribosomal protein S17e [Diaphorina citri]	ABG81965.1	23	35	29	88	82	85	29	85
PREDICTED: la protein homolog isoform X1 [Diaphorina citri]	XP_008474861.1	35	32	26	77	78	70	31	75
PREDICTED: uncharacterized protein LOC103515898 [Diaphorina citri]	XP_008479063.1	0	1	0	120.67	130.78	98.877	0.333333	116.776
PREDICTED: uncharacterized protein LOC103515899, partial [Diaphorina citri]	XP_008479064.1	0	0	0	5.3271	4.225	3.1228	0	4.22497
PREDICTED: interaptin-like [Diaphorina citri]	XP_008470862.1	3	6	4	21	13	11	4.33333	15
putative ribosomal protein L15 [Diaphorina citri]	ABG81972.1	21.97	23.849	24.97	66.516	60.697	74.607	23.5963	67.2733
putative ribosomal protein L28 [Diaphorina citri]	ABG82009.1	22.783	30.378	38.074	89.64	78.249	86.894	30.4117	84.9277
PREDICTED: uncharacterized protein LOC103524978 [Diaphorina citri]	XP_008488244.1	20.717	31.504	25.575	68.292	93.15	94.292	25.932	85.2447
PREDICTED: enolase-phosphatase E1-like [Diaphorina citri]	XP_008479074.1	46.026	49.78	43.89	75.423	63.916	60.163	46.5653	66.5007
putative ribosomal protein L26e [Diaphorina citri]	ABG81957.1	14	23	28	91	92	96	21.6667	93
PREDICTED: uncharacterized protein LOC103513982 [Diaphorina citri]	XP_008477067.1	7.7465	9.7465	14.387	46.618	38.898	43.118	10.6267	42.878
PREDICTED: flocculation protein FLO11-like [Diaphorina citri]	XP_008477068.1	9.5084	9.5084	18.868	57.198	47.137	51.494	12.6283	51.943
PREDICTED: LOW QUALITY PROTEIN: alpha-N-acetylgalactosaminidase [Diaphorina citri]	XP_008487717.1	35.998	30.629	32.945	70.733	83.942	96.152	33.1907	83.609
elongation factor Tu [Candidatus Carsonella ruddii DC]	AGS06673.1	57.356	53.293	44.933	63.844	90.814	83.907	51.8607	79.5217
PREDICTED: uncharacterized protein LOC103510441 isoform X1 [Diaphorina citri]	XP_008473319.1	43.171	24.788	23.394	76.554	70.16	60.373	30.451	69.029
PREDICTED: rab GDP dissociation inhibitor beta [Diaphorina citri]	XP_008481297.1	32	37	34	80	82	61	34.3333	74.3333
PREDICTED: aspartate aminotransferase, mitochondrial-like [Diaphorina citri]	XP_008487434.1	49.66	48.137	48.898	72.376	82.66	96.66	48.8983	83.8987
PREDICTED: S-adenosylmethionine synthase isoform X1 [Diaphorina citri]	XP_008476311.1	14.861	17.911	15.886	26.647	36.333	34.234	16.2193	32.4047
PREDICTED: S-adenosylmethionine synthase isoform X2 [Diaphorina citri]	XP_008476381.1	14.139	16.089	15.114	25.353	35.667	30.766	15.114	30.5953
PREDICTED: alpha,alpha-trehalose-phosphate synthase [UDP-forming] A-like [Diaphorina citri]	XP_008468696.1	31.427	28.903	27.952	38.855	67.807	59.903	29.4273	55.5217
PREDICTED: tubulin beta chain-like [Diaphorina citri]	XP_008486980.1	145.59	142.75	143.34	236.92	236.17	259.86	143.893	244.317
putative ribosomal protein S25 [Diaphorina citri]	ABG81982.1	41	45	44	71	67	71	43.3333	69.6667
PREDICTED: clathrin heavy chain-like, partial [Diaphorina citri]	XP_008481464.1	10	31	13	57.515	95.515	82.515	18	78.515
PREDICTED: uncharacterized protein LOC103506377 [Diaphorina citri]	XP_008469016.1	29	31	36	58	60	72	32	63.3333
PREDICTED: cuticle protein 8-like, partial [Diaphorina citri]	XP_008485566.1	19.7	19.7	19.1	98.699	93.299	113.6	19.5	101.866
PREDICTED: eukaryotic translation initiation factor 2 subunit 3-like [Diaphorina citri]	XP_008476490.1	35.708	37.189	38.115	43.819	63.116	64.635	37.004	57.19
PREDICTED: clathrin heavy chain-like [Diaphorina citri]	XP_008471736.1	23	44	21	43.485	80.485	65.485	29.3333	63.1517
PREDICTED: uncharacterized protein LOC103520952, partial [Diaphorina citri]	XP_008484271.1	33	42	32	89	88	87	35.6667	88
PREDICTED: eukaryotic translation initiation factor 3 subunit C [Diaphorina citri]	XP_008479473.1	5	3	7	42	90	79	5	70.3333
PREDICTED: rRNA 2'-O-methyltransferase fibrillarin [Diaphorina citri]	XP_008481927.1	7	24	14	84	94	96	15	91.3333
PREDICTED: protein CDV3 homolog isoform X1 [Diaphorina citri]	XP_008480692.1	37	34	39	86	69	64	36.6667	73
PREDICTED: importin subunit alpha-3 [Diaphorina citri]	XP_008474769.1	22.828	26.656	23.828	34.656	61.483	48.311	24.4373	48.15
PREDICTED: putative uncharacterized protein DDB_G0282133 [Diaphorina citri]	XP_008471814.1	17	27.78	34.89	47.671	49.78	51.78	26.5567	49.7437
PREDICTED: uncharacterized protein LOC103516968 isoform X1 [Diaphorina citri]	XP_008480183.1	16.659	21.993	23.995	37.32	37.986	40.32	20.8823	38.542
PREDICTED: 40S ribosomal protein S11 isoform X2 [Diaphorina citri]	XP_008470793.1	18.708	22.25	19.299	46.368	41.236	44.188	20.0857	43.9307
putative ribosomal protein L18A [Diaphorina citri]	ABG81969.1	11	13	14	46	44	60	12.6667	50
PREDICTED: serine--tRNA ligase, cytoplasmic [Diaphorina citri]	XP_008483028.1	31.48	30.189	24.723	47.132	48.435	48.702	28.7973	48.0897
PREDICTED: eukaryotic translation initiation factor 5 [Diaphorina citri]	XP_008481819.1	33	30	28	46	55	50	30.3333	50.3333
PREDICTED: LOW QUALITY PROTEIN: SWI/SNF complex subunit SMARCC2-like, partial [Diaphorina citri]	XP_008472156.1	7.709	9	5	39.787	40.542	44.317	7.23633	41.5487
PREDICTED: transmembrane emp24 domain-containing protein eca [Diaphorina citri]	XP_008472154.1	0	0	0	6.1761	8.5849	9.9371	0	8.2327
PREDICTED: 60S ribosomal protein L10a-like [Diaphorina citri]	XP_008472996.1	18.793	19.355	12.095	55.763	59.462	67.337	16.7477	60.854
putative ribosomal protein L10Ae, partial [Diaphorina citri]	ABG74713.1	5.207	3.6449	3.9053	12.237	14.538	18.662	4.2524	15.1457
putative ribosomal protein S27 [Diaphorina citri]	ABG81977.1	17	27	26	69	57	63	23.3333	63
PREDICTED: microtubule-associated protein futsch-like [Diaphorina citri]	XP_008467835.1	11	16	11	56	38	34	12.6667	42.6667
PREDICTED: uncharacterized threonine-rich GPI-anchored glycoprotein PJ4664.02 [Diaphorina citri]	XP_008472633.1	2	1	1	61	50	69	1.33333	60
PREDICTED: cuticle protein-like [Diaphorina citri]	XP_008481699.1	0	0	0	90.527	81.636	59.812	0	77.325
PREDICTED: cuticle protein 19.8-like [Diaphorina citri]	XP_008481681.1	0	0	0	21.473	19.364	14.188	0	18.3417
PREDICTED: ATP-dependent RNA helicase bel [Diaphorina citri]	XP_008478487.1	31.936	27.096	19.666	54.91	50.629	55.536	26.2327	53.6917
PREDICTED: programmed cell death 6-interacting protein-like [Diaphorina citri]	XP_008478791.1	2.091	5.8487	3.4244	12.743	13.924	12.167	3.78803	12.9447
PREDICTED: uncharacterized protein LOC103509405 [Diaphorina citri]	XP_008472240.1	6	5	9	66.27	77.784	69.784	6.66667	71.2793
PREDICTED: histone-binding protein N1/N2-like [Diaphorina citri]	XP_008483121.1	16	18	5	58	54	50	13	54
PREDICTED: LOW QUALITY PROTEIN: bifunctional glutamate/proline--tRNA ligase-like [Diaphorina citri]	XP_008487493.1	3	5	1	58	61	52	3	57
PREDICTED: cylicin-2-like [Diaphorina citri]	XP_008476630.1	6	20	5	52	65	56	10.3333	57.6667
putative ribosomal protein S23e [Diaphorina citri]	ABG81976.1	15	20	20	45	42	54	18.3333	47
PREDICTED: 40S ribosomal protein S8-like, partial [Diaphorina citri]	XP_008486866.1	25	41	28	66	53	62	31.3333	60.3333
PREDICTED: repetitive proline-rich cell wall protein 2-like [Diaphorina citri]	XP_008477066.1	16.889	16.994	19.373	36.169	30.778	35.584	17.752	34.177
putative S5e ribosomal protein [Diaphorina citri]	ABG81962.1	13	12	10	50	70	66	11.6667	62
PREDICTED: protein no-on-transient A-like [Diaphorina citri]	XP_008469528.1	16	19	19	44	43	61	18	49.3333
PREDICTED: fragile X mental retardation syndrome-related protein 1 [Diaphorina citri]	XP_008487819.1	19	26	16	63	49	56	20.3333	56
PREDICTED: CCHC-type zinc finger protein CG3800-like [Diaphorina citri]	XP_008473130.1	27	30	22	66	51	53	26.3333	56.6667
PREDICTED: coatomer subunit gamma [Diaphorina citri]	XP_008479519.1	5.8676	17.537	10.702	34.239	78.378	58.676	11.3689	57.0977
PREDICTED: nucleosome assembly protein 1-like 1-B [Diaphorina citri]	XP_008481365.1	26.818	27	21	41	50	61.818	24.9393	50.9393
ribosomal protein S3a-like protein, partial [Diaphorina citri]	ABG74701.1	22	21	21	47	51	55	21.3333	51
PREDICTED: TAR DNA-binding protein 43-like [Diaphorina citri]	XP_008488149.1	32	37	28	58	58	57	32.3333	57.6667
PREDICTED: serine/threonine-protein kinase par-1-like [Diaphorina citri]	XP_008485788.1	17	19	11	37.851	28	30.388	15.6667	32.0797
PREDICTED: D-3-phosphoglycerate dehydrogenase [Diaphorina citri]	XP_008474224.1	12	17	11	33	50	44	13.3333	42.3333
PREDICTED: bromodomain-containing protein DDB_G0280777-like [Diaphorina citri]	XP_008471352.1	1	6	2	49	54	37	3	46.6667
PREDICTED: carbonic anhydrase 13, partial [Diaphorina citri]	XP_008480731.1	26	22	25	56	58	55	24.3333	56.3333
ribosomal protein S4-like protein, partial [Diaphorina citri]	ABG74702.1	9.8453	13.614	14.153	36.534	44.917	46.225	12.5374	42.5587
PREDICTED: ubiquitin carboxyl-terminal hydrolase 7-like [Diaphorina citri]	XP_008471937.1	14.945	15	8.9724	32.862	42.834	37.752	12.9725	37.816
PREDICTED: eukaryotic peptide chain release factor GTP-binding subunit ERF3A [Diaphorina citri]	XP_008476544.1	16	18	9	35	39	43	14.3333	39
PREDICTED: peroxidase-like [Diaphorina citri]	XP_008467361.1	0	0	0	24	54	54	0	44
putative ribosomal protein S13e [Diaphorina citri]	ABG81993.1	11.919	14.872	10.919	28.78	30.78	37.757	12.57	32.439
PREDICTED: uncharacterized protein LOC103509809, partial [Diaphorina citri]	XP_008472663.1	22.109	26.109	30.882	63.147	59.218	70.004	26.3667	64.123
PREDICTED: cathepsin B-like [Diaphorina citri]	XP_008475303.1	29.648	25.727	26.648	52.091	53.932	42.409	27.341	49.4773
PREDICTED: LOW QUALITY PROTEIN: dynein heavy chain, cytoplasmic-like [Diaphorina citri]	XP_008478661.1	0.97115	4.49	1.9712	3.1156	24.152	6.9595	2.47745	11.409
PREDICTED: dolichyl-diphosphooligosaccharide--protein glycosyltransferase subunit 1-like [Diaphorina citri]	XP_008483385.1	8	9	3	62	72	82	6.66667	72
PREDICTED: glycylpeptide N-tetradecanoyltransferase 1-like [Diaphorina citri]	XP_008488305.1	18	21	17	32.762	48.741	30	18.6667	37.1677
ketol-acid reductoisomerase [Candidatus Carsonella ruddii DC]	AGS06639.1	18	21	20	39	52	39	19.6667	43.3333
PREDICTED: uncharacterized protein PB18E9.04c-like [Diaphorina citri]	XP_008474193.1	14.478	30.766	17.478	64.343	53.533	74.723	20.9073	64.1997
PREDICTED: 26S proteasome non-ATPase regulatory subunit 7 [Diaphorina citri]	XP_008467415.1	24	25	22	62	55	47	23.6667	54.6667
PREDICTED: sodium/potassium-transporting ATPase subunit alpha-like [Diaphorina citri]	XP_008470516.1	8.7999	19.55	9.8499	23.55	46.45	38.5	12.7333	36.1667
PREDICTED: uncharacterized protein LOC103514894 [Diaphorina citri]	XP_008478031.1	28	30	27	52	47	45	28.3333	48
PREDICTED: peptidyl-prolyl cis-trans isomerase FKBP4-like [Diaphorina citri]	XP_008471598.1	22	25	18	45	37	42	21.6667	41.3333
PREDICTED: 40S ribosomal protein S24 [Diaphorina citri]	XP_008469187.1	4.4613	9.9225	6.2458	40.276	35.276	40.276	6.87653	38.6093
putative ribosomal protein S24e [Diaphorina citri]	ABG81974.1	5.5387	11.077	7.7542	18.724	17.724	18.724	8.1233	18.3907
PREDICTED: SUMO-activating enzyme subunit 2 isoform X2 [Diaphorina citri]	XP_008477461.1	7.9646	7.7278	3.9899	31.233	40.275	33.537	6.56077	35.015
PREDICTED: LOW QUALITY PROTEIN: myb-like protein X [Diaphorina citri]	XP_008470080.1	0	1	3	13	14	14	1.33333	13.6667
PREDICTED: methionine aminopeptidase 2 [Diaphorina citri]	XP_008474592.1	11	21	3	45	48	44	11.6667	45.6667
PREDICTED: ATP-dependent RNA helicase bel-like [Diaphorina citri]	XP_008473002.1	20.874	15.874	16	43.494	48.494	55.536	17.5827	49.1747
PREDICTED: LOW QUALITY PROTEIN: proteasome subunit beta type-1-B [Diaphorina citri]	XP_008470899.1	22	26	23	41	51	34	23.6667	42
PREDICTED: 60S ribosomal protein L36-like [Diaphorina citri]	XP_008469259.1	21	21	17	51	44	49	19.6667	48
PREDICTED: uncharacterized protein LOC103510507 [Diaphorina citri]	XP_008473403.1	13	18	15	34	33	38	15.3333	35
PREDICTED: 60S ribosomal protein L24 [Diaphorina citri]	XP_008486795.1	15	19	17	55	48	49	17	50.6667
PREDICTED: tRNA (cytosine(34)-C(5))-methyltransferase [Diaphorina citri]	XP_008487948.1	11	10	3	39	40	39	8	39.3333
PREDICTED: cytosolic 10-formyltetrahydrofolate dehydrogenase [Diaphorina citri]	XP_008486653.1	6.725	10.725	8.1041	13.862	37.862	22.242	8.51803	24.6553
PREDICTED: eukaryotic translation initiation factor 4B, partial [Diaphorina citri]	XP_008471536.1	24	24	27	53	44	43	25	46.6667
PREDICTED: LOW QUALITY PROTEIN: cullin-associated NEDD8-dissociated protein 1-like [Diaphorina citri]	XP_008467840.1	2	5	3	3	37.698	16.845	3.33333	19.181
PREDICTED: dolichyl-diphosphooligosaccharide--protein glycosyltransferase 48 kDa subunit-like [Diaphorina citri]	XP_008487241.1	11.678	13.384	5.5592	40.886	36.033	36.621	10.2071	37.8467
PREDICTED: dnaJ homolog subfamily A member 1-like [Diaphorina citri]	XP_008476653.1	12.889	5.7777	7.7777	38.795	38.478	42.504	8.8148	39.9257
PREDICTED: ATP-dependent RNA helicase dbp2-like [Diaphorina citri]	XP_008475207.1	12.061	15.061	11.45	46.885	49.251	47.503	12.8573	47.8797
PREDICTED: uncharacterized protein LOC103506671 [Diaphorina citri]	XP_008469286.1	23	24	23	37	46	42	23.3333	41.6667
PREDICTED: uncharacterized protein LOC103521477, partial [Diaphorina citri]	XP_008484810.1	4.1276	7.5035	5.5035	21.255	18.007	24.759	5.71153	21.3403
PREDICTED: probable ATP-dependent RNA helicase DDX5, partial [Diaphorina citri]	XP_008481041.1	3.4089	3.4089	4.5942	47.222	52.127	63.022	3.804	54.1237
PREDICTED: probable ATP-dependent RNA helicase DDX5 [Diaphorina citri]	XP_008485449.1	0	0	0	6.2983	6.2087	9.313	0	7.27333
PREDICTED: TATA-binding protein-associated factor 2N-like [Diaphorina citri]	XP_008476978.1	18	19	15	45	37	37	17.3333	39.6667
PREDICTED: tRNA (uracil(54)-C(5))-methyltransferase homolog isoform X1 [Diaphorina citri]	XP_008471596.1	2	6	2	49	55	52	3.33333	52
PREDICTED: cartilage oligomeric matrix protein, partial [Diaphorina citri]	XP_008469684.1	11	8	12	35	32	36	10.3333	34.3333
PREDICTED: esterase E4 isoform X1 [Diaphorina citri]	XP_008475315.1	11.986	8.9928	6.9856	22.971	24.971	34.935	9.32147	27.6257
PREDICTED: V-type proton ATPase subunit D [Diaphorina citri]	XP_008470051.1	3	3	9	10	15	17	5	14
PREDICTED: alanine--tRNA ligase, cytoplasmic-like [Diaphorina citri]	XP_008481025.1	11.488	11.151	9.517	23.005	39.493	35.647	10.7187	32.715
PREDICTED: 60S ribosomal protein L13a-like [Diaphorina citri]	XP_008469878.1	9.8499	9.8499	6.95	28.25	34.5	38.099	8.88327	33.6163
PREDICTED: phospholipase A-2-activating protein-like [Diaphorina citri]	XP_008478022.1	4.7537	8.6954	3.2204	24.276	38.39	34.137	5.5565	32.2677
PREDICTED: ATP-binding cassette sub-family F member 2 [Diaphorina citri]	XP_008467791.1	0	0	0	53	65	48	0	55.3333
PREDICTED: GMP synthase [glutamine-hydrolyzing] [Diaphorina citri]	XP_008487475.1	19	16	11	26	32	30	15.3333	29.3333
PREDICTED: lysine--tRNA ligase, partial [Diaphorina citri]	XP_008483616.1	14	12.643	6	29	48.286	47.929	10.881	41.7383
PREDICTED: uncharacterized protein LOC103509627 [Diaphorina citri]	XP_008472474.1	0	1	6	13	16	21	2.33333	16.6667
PREDICTED: C-terminal-binding protein isoform X3 [Diaphorina citri]	XP_008468725.1	6.0222	10.238	7.2267	18.862	26.282	22.669	7.82897	22.6043
PREDICTED: coatomer subunit alpha-like [Diaphorina citri]	XP_008467461.1	0	1.5923	1	15.369	39.573	23.247	0.8641	26.063
PREDICTED: coatomer subunit alpha-like [Diaphorina citri]	XP_008482797.1	0	1.4077	0	2.6306	10.892	5.6306	0.469233	6.3844
PREDICTED: eukaryotic translation initiation factor 4E-like isoform X2 [Diaphorina citri]	XP_008470763.1	8.8474	8.822	3.8983	27.746	40.618	28.72	7.18923	32.3613
PREDICTED: uncharacterized protein LOC103517170 [Diaphorina citri]	XP_008480412.1	20	19	20	34	36	39	19.6667	36.3333
PREDICTED: coatomer subunit delta [Diaphorina citri]	XP_008485227.1	5.4233	9.4233	6.0388	25.116	41.194	39.155	6.9618	35.155
PREDICTED: uncharacterized protein LOC103513714 [Diaphorina citri]	XP_008476785.1	0	4.8696	0	42.261	49.087	27.652	1.6232	39.6667
PREDICTED: protein arginine N-methyltransferase 1-like [Diaphorina citri]	XP_008467894.1	1	1	2	46	54	61	1.33333	53.6667
PREDICTED: low-density lipoprotein receptor-related protein 2-like [Diaphorina citri]	XP_008472720.1	1	2	1	14	19	19	1.33333	17.3333
PREDICTED: translocon-associated protein subunit beta isoform X1 [Diaphorina citri]	XP_008487153.1	19	15	15	33	39	40	16.3333	37.3333
PREDICTED: probable RISC-loading complex subunit BRAFLDRAFT_242885 [Diaphorina citri]	XP_008467942.1	12.872	19.497	11.497	47.745	48.993	49.241	14.622	48.6597
putative ribosomal protein S15A [Diaphorina citri]	ABG81960.1	8	9	7	15	43	47	8	35
PREDICTED: uncharacterized protein LOC103507179 [Diaphorina citri]	XP_008469853.1	8	9	9	24	13	22	8.66667	19.6667
PREDICTED: protein aubergine-like, partial [Diaphorina citri]	XP_008476083.1	4	10	8	27	36	39	7.33333	34
PREDICTED: protein strawberry notch-like [Diaphorina citri]	XP_008469623.1	1	1	0	12	9	13	0.666667	11.3333
PREDICTED: signal recognition particle subunit SRP68 [Diaphorina citri]	XP_008471294.1	3	6	3	33	42	39	4	38
PREDICTED: 60S ribosomal protein L35 [Diaphorina citri]	XP_008473881.1	8	11	14	27	22	26	11	25
PREDICTED: uncharacterized protein LOC103514813 isoform X1 [Diaphorina citri]	XP_008477947.1	13	15	12	25	23	29	13.3333	25.6667
PREDICTED: valine--tRNA ligase-like [Diaphorina citri]	XP_008472668.1	2	4	3	25	45	39	3	36.3333
PREDICTED: uncharacterized protein LOC103524574 [Diaphorina citri]	XP_008487822.1	14.662	18.549	15.436	34.211	32.323	33.323	16.2157	33.2857
PREDICTED: LOW QUALITY PROTEIN: neutral alpha-glucosidase AB-like [Diaphorina citri]	XP_008480458.1	8	5	4	17	26	29	5.66667	24
PREDICTED: eukaryotic translation initiation factor 5B-like, partial [Diaphorina citri]	XP_008484194.1	0.43396	2.8679	1.434	13.509	13.509	12.943	1.57862	13.3203
PREDICTED: LOW QUALITY PROTEIN: eukaryotic translation initiation factor 5B, partial [Diaphorina citri]	XP_008483857.1	0.56604	1.1321	0.56604	15.491	12.491	13.057	0.754727	13.6797
PREDICTED: probable GPI-anchored adhesin-like protein PGA55 [Diaphorina citri]	XP_008467833.1	3.7191	7.4044	3.4044	22.562	20.494	19.528	4.84263	20.8613
PREDICTED: polyhomeotic-proximal chromatin protein-like [Diaphorina citri]	XP_008475028.1	7.7245	8.8622	8.7245	26.518	19.656	23.656	8.43707	23.2767
PREDICTED: peroxidase-like, partial [Diaphorina citri]	XP_008484722.1	0	0	0	18	33	36	0	29
putative ribosomal protein L27Ae [Diaphorina citri]	ABG81991.1	12.484	11.791	6.9357	25.968	25.275	24.275	10.4036	25.1727
PREDICTED: extensin [Diaphorina citri]	XP_008488076.1	12	11	16	26	31	29	13	28.6667
PREDICTED: hrp65 protein-like [Diaphorina citri]	XP_008473553.1	14	14	10	27	26	26	12.6667	26.3333
PREDICTED: 26S proteasome non-ATPase regulatory subunit 11 [Diaphorina citri]	XP_008467486.1	13	15	14	33	30	17	14	26.6667
PREDICTED: coatomer subunit beta' [Diaphorina citri]	XP_008475402.1	2	2	2	35	44	30	2	36.3333
PREDICTED: trichohyalin-like [Diaphorina citri]	XP_008482038.1	8	5	6	21	19	20	6.33333	20
PREDICTED: nucleolar protein 58 [Diaphorina citri]	XP_008471019.1	0	0	1	46	53	48	0.333333	49
PREDICTED: 60S ribosomal protein L30 [Diaphorina citri]	XP_008471488.1	14	21	21	36	38	34	18.6667	36
PREDICTED: DEAD-box ATP-dependent RNA helicase 20-like [Diaphorina citri]	XP_008479798.1	4.0979	5.6469	4.8724	21.813	16.715	17.49	4.8724	18.6727
PREDICTED: 60S ribosomal protein L34-like [Diaphorina citri]	XP_008478704.1	5.1416	8.8318	9.1416	18.522	21.142	21.832	7.705	20.4987
PREDICTED: uncharacterized protein LOC103522928 [Diaphorina citri]	XP_008486232.1	10.923	12.901	10.923	24.781	23.792	27.781	11.5823	25.4513
PREDICTED: maternal protein tudor-like [Diaphorina citri]	XP_008480879.1	10	8	4	23	32	20	7.33333	25
PREDICTED: serine/arginine-rich splicing factor 3-like [Diaphorina citri]	XP_008484967.1	10	11	10	35	28	34	10.3333	32.3333
PREDICTED: inositol-3-phosphate synthase-like [Diaphorina citri]	XP_008472403.1	11	11	14.301	28.205	32.506	32.903	12.1003	31.2047
PREDICTED: 40S ribosomal protein S26 [Diaphorina citri]	XP_008468941.1	11.659	12.387	13.845	27.946	25.217	29.488	12.6303	27.5503
PREDICTED: 60S ribosomal protein L37a [Diaphorina citri]	XP_008474678.1	8.8533	14.853	13.798	35.597	34.597	40.505	12.5014	36.8997
PREDICTED: nucleolar protein 56 [Diaphorina citri]	XP_008477583.1	0	2	0	49	46	38	0.666667	44.3333
PREDICTED: ATP-binding cassette sub-family E member 1, partial [Diaphorina citri]	XP_008485074.1	0	1	0	29	40.741	34.862	0.333333	34.8677
PREDICTED: 26S proteasome non-ATPase regulatory subunit 12 [Diaphorina citri]	XP_008468450.1	8	9	7	25	31	21	8	25.6667
PREDICTED: uncharacterized protein LOC103508314 [Diaphorina citri]	XP_008471084.1	12	9	17	23	29	24	12.6667	25.3333
PREDICTED: contactin-like, partial [Diaphorina citri]	XP_008484603.1	3.8073	11.615	1.8715	9.3115	22.769	28.366	5.7646	20.1488
PREDICTED: protein RCC2 homolog isoform X2 [Diaphorina citri]	XP_008487011.1	3.3401	2.505	1.67	18.865	25.71	29.885	2.50503	24.82
PREDICTED: uncharacterized protein LOC103508705 [Diaphorina citri]	XP_008471498.1	1	1	1	14	31	21	1	22
PREDICTED: stress protein DDR48-like [Diaphorina citri]	XP_008472600.1	5	7	5	30	24	33	5.66667	29
PREDICTED: protein lingerer-like [Diaphorina citri]	XP_008480754.1	47.745	48.394	58.168	73.591	71.716	77.365	51.4357	74.224
PREDICTED: importin subunit beta-1-like [Diaphorina citri]	XP_008477155.1	7	10	12	17	28	19	9.66667	21.3333
PREDICTED: GATA zinc finger domain-containing protein 14 [Diaphorina citri]	XP_008471644.1	8	15	15	23	25	32	12.6667	26.6667
PREDICTED: FAD-dependent oxidoreductase domain-containing protein 1-like [Diaphorina citri]	XP_008470362.1	13	15	10	30	30	29	12.6667	29.6667
PREDICTED: 60S ribosomal protein L11 [Diaphorina citri]	XP_008477386.1	10	13	11	35	37	36	11.3333	36
PREDICTED: neprilysin-2-like [Diaphorina citri]	XP_008477654.1	3	3	2	7	12	23	2.66667	14
PREDICTED: 60S ribosomal protein L22-like [Diaphorina citri]	XP_008480035.1	12	9	13	35	25	26	11.3333	28.6667
PREDICTED: chromodomain-helicase-DNA-binding protein Mi-2 homolog [Diaphorina citri]	XP_008483630.1	1	0	0	23.805	41.658	31.61	0.333333	32.3577
PREDICTED: extracellular serine/threonine protein kinase FAM20C [Diaphorina citri]	XP_008474273.1	1	0	0	13.299	21.158	22.299	0.333333	18.9187
PREDICTED: trifunctional purine biosynthetic protein adenosine-3 [Diaphorina citri]	XP_008475863.1	3.6803	4.7868	3.7868	22.934	41.828	32.934	4.08463	32.5653
PREDICTED: neprilysin-2-like [Diaphorina citri]	XP_008479983.1	9.8744	14.616	8.3709	24.172	32.988	31.916	10.9538	29.692
PREDICTED: LOW QUALITY PROTEIN: histone deacetylase Rpd3-like [Diaphorina citri]	XP_008482132.1	1.6308	0.63085	0.63085	10.314	11.123	8.7022	0.964167	10.0464
PREDICTED: histone deacetylase Rpd3-like [Diaphorina citri]	XP_008482135.1	5.5595	3.2486	2.4784	13.612	10.955	14.61	3.76217	13.059
PREDICTED: DNA topoisomerase 2 [Diaphorina citri]	XP_008487486.1	0	0	0	40	24	27	0	30.3333
PREDICTED: LOW QUALITY PROTEIN: H/ACA ribonucleoprotein complex subunit 4 [Diaphorina citri]	XP_008476495.1	0	2	1	33	35	36	1	34.6667
PREDICTED: uncharacterized protein LOC103516900 [Diaphorina citri]	XP_008480111.1	7.0038	5.6293	6.3784	14.884	19.637	21.139	6.33717	18.5533
F0F1 ATP synthase subunit beta [Candidatus Carsonella ruddii DC]	AGS06499.1	10.994	18.66	11.327	19.997	43.997	39.329	13.6603	34.441
PREDICTED: glucose dehydrogenase [FAD, quinone]-like [Diaphorina citri]	XP_008486251.1	0	0.92892	0	12.62	15.134	13.311	0.30964	13.6883
PREDICTED: leucine--tRNA ligase, cytoplasmic [Diaphorina citri]	XP_008481149.1	1	4	4	20	42	27	3	29.6667
PREDICTED: flocculation protein FLO11-like [Diaphorina citri]	XP_008477367.1	4	3	3	12	13	16	3.33333	13.6667
PREDICTED: la-related protein 1-like [Diaphorina citri]	XP_008482116.1	1	6.9078	2.9769	13.839	21.792	26.746	3.62823	20.7923
PREDICTED: puromycin-sensitive aminopeptidase-like [Diaphorina citri]	XP_008478922.1	2.9564	4.9129	1	6.9347	34.804	28.869	2.95643	23.5359
PREDICTED: angiotensin-converting enzyme-like [Diaphorina citri]	XP_008477363.1	0.92184	1.8437	0	8.6092	9.3747	10.453	0.921847	9.47897
PREDICTED: probable phosphoserine aminotransferase [Diaphorina citri]	XP_008479897.1	3	1	5	16	33	24	3	24.3333
PREDICTED: 40S ribosomal protein S29 isoform X1 [Diaphorina citri]	XP_008480535.1	7	10	7	21	17	18	8	18.6667
PREDICTED: larval cuticle protein A3A-like [Diaphorina citri]	XP_008473644.1	0	0	0	36	21	20	0	25.6667
PREDICTED: uncharacterized protein LOC103519873 [Diaphorina citri]	XP_008483180.1	13.002	14.371	15.055	24.267	32.058	34.848	14.1427	30.391
PREDICTED: probable splicing factor, arginine/serine-rich 7 [Diaphorina citri]	XP_008474817.1	1	3	1	25	15	17	1.66667	19
PREDICTED: eukaryotic translation initiation factor 3 subunit M [Diaphorina citri]	XP_008470723.1	2	5	7	21	37	31	4.66667	29.6667
PREDICTED: 60S ribosomal protein L44 [Diaphorina citri]	XP_008475090.1	5	5	2	11	12	14	4	12.3333
PREDICTED: FK506-binding protein 4-like [Diaphorina citri]	XP_008478775.1	10.733	10	8	30.733	24	24.465	9.57767	26.3993
PREDICTED: uncharacterized protein LOC103507945 [Diaphorina citri]	XP_008470685.1	0	2.5422	1.9067	11.084	22.898	21.262	1.48297	18.4147
PREDICTED: uncharacterized protein LOC103509396 [Diaphorina citri]	XP_008472231.1	5	6	4	19	13	14	5	15.3333
PREDICTED: endoplasmic reticulum aminopeptidase 1-like [Diaphorina citri]	XP_008478251.1	15.052	23.052	17.728	32.429	43.104	37.429	18.6107	37.654
PREDICTED: polypyrimidine tract-binding protein 3-like, partial [Diaphorina citri]	XP_008481349.1	1	2	0	12	27	28	1	22.3333
PREDICTED: peroxidase-like [Diaphorina citri]	XP_008473283.1	0	0	0	20	29	30	0	26.3333
PREDICTED: maternal protein pumilio-like, partial [Diaphorina citri]	XP_008476989.1	5	9	9	27	27	33	7.66667	29
PREDICTED: asparagine--tRNA ligase, cytoplasmic-like [Diaphorina citri]	XP_008468818.1	7	8	5	27.378	36.378	28.378	6.66667	30.7113
PREDICTED: tyrosine-protein phosphatase non-receptor type 23-like [Diaphorina citri]	XP_008467722.1	0	0	0	49	45	39	0	44.3333
PREDICTED: eukaryotic peptide chain release factor subunit 1-like [Diaphorina citri]	XP_008483873.1	5	6	7	11	21.527	16	6	16.1757
PREDICTED: pumilio homolog 1-like [Diaphorina citri]	XP_008473520.1	9	7	6	32	23	27	7.33333	27.3333
PREDICTED: aminoacyl tRNA synthase complex-interacting multifunctional protein 2 [Diaphorina citri]	XP_008473726.1	5	4	3	18	17	26	4	20.3333
PREDICTED: uncharacterized protein C05D11.1-like [Diaphorina citri]	XP_008472973.1	7	12	3	11	29	23	7.33333	21
PREDICTED: ATP-dependent RNA helicase vasa, isoform A [Diaphorina citri]	XP_008476021.1	0	4	2	20	27	17	2	21.3333
PREDICTED: transcription elongation factor SPT5-like [Diaphorina citri]	XP_008484935.1	2	2	2	16.197	8.0985	10.918	2	11.7378
PREDICTED: uncharacterized protein LOC103506312 [Diaphorina citri]	XP_008468919.1	11	11	8	30	27	24	10	27
PREDICTED: threonine--tRNA ligase, cytoplasmic [Diaphorina citri]	XP_008472446.1	2	5	3	19	29	20	3.33333	22.6667
PREDICTED: THO complex subunit 4 [Diaphorina citri]	XP_008479372.1	9.749	9.8745	11	30.867	24.494	28.369	10.2078	27.91
PREDICTED: protein ERGIC-53 [Diaphorina citri]	XP_008467336.1	5	6	6	22	26	31	5.66667	26.3333
PREDICTED: uncharacterized protein LOC103510011 isoform X3 [Diaphorina citri]	XP_008472872.1	2.9723	3.4769	4.4677	12.412	11.917	11.44	3.63897	11.923
PREDICTED: ejaculatory bulb-specific protein 3-like [Diaphorina citri]	XP_008471453.1	3.9484	3.9484	5.9226	17.213	22.529	23.187	4.60647	20.9763
PREDICTED: nucleolysin TIAR [Diaphorina citri]	XP_008483001.1	6	8	3	18	13	17	5.66667	16
PREDICTED: calnexin-like [Diaphorina citri]	XP_008480602.1	6	10	6	18	17	25	7.33333	20
PREDICTED: alanine--tRNA ligase, cytoplasmic-like [Diaphorina citri]	XP_008480503.1	3	7	3	18	26	24	4.33333	22.6667
PREDICTED: asparagine synthetase [glutamine-hydrolyzing], partial [Diaphorina citri]	XP_008486211.1	3	7	6	21	38	24	5.33333	27.6667
PREDICTED: zinc carboxypeptidase A 1-like [Diaphorina citri]	XP_008468301.1	0	0	0	14	38	18	0	23.3333
PREDICTED: methyltransferase-like protein 13 [Diaphorina citri]	XP_008484847.1	2	4.9121	3	2.8243	19.649	13.736	3.30403	12.0698
PREDICTED: poly [ADP-ribose] polymerase-like [Diaphorina citri]	XP_008471547.1	0	0	2	27	25	27	0.666667	26.3333
PREDICTED: dolichyl-diphosphooligosaccharide--protein glycosyltransferase subunit 2-like [Diaphorina citri]	XP_008473338.1	3	4	2	22	39	30	3	30.3333
PREDICTED: CD109 antigen [Diaphorina citri]	XP_008473798.1	0	1	0	11	13	11	0.333333	11.6667
PREDICTED: arginine--tRNA ligase, cytoplasmic-like [Diaphorina citri]	XP_008478067.1	2.1634	2.1634	2.1634	14.376	17.258	14.19	2.1634	15.2747
PREDICTED: putative mediator of RNA polymerase II transcription subunit 15, partial [Diaphorina citri]	XP_008477907.1	3.3362	2.9016	4.5756	27.345	21.313	20.846	3.60447	23.168
PREDICTED: LOW QUALITY PROTEIN: protein transport protein Sec23B [Diaphorina citri]	XP_008482918.1	2.8574	3.5717	0.71434	8.5721	12.144	11.715	2.38115	10.8104
PREDICTED: protein transport protein Sec23A-like, partial [Diaphorina citri]	XP_008477629.1	1.1426	1.4283	0.28566	5.4279	8.8562	7.2849	0.952187	7.18967
PREDICTED: SAP domain-containing ribonucleoprotein isoform X1 [Diaphorina citri]	XP_008475219.1	7.9002	6.9126	9.8752	25.75	27.688	19.8	8.22933	24.4127
PREDICTED: LOW QUALITY PROTEIN: putative ribosomal RNA methyltransferase NOP2 [Diaphorina citri]	XP_008479715.1	0	0	0	23	11	13	0	15.6667
PREDICTED: eukaryotic translation initiation factor 2 subunit 2 [Diaphorina citri]	XP_008476070.1	5	7	3	20	23	20	5	21
PREDICTED: uncharacterized protein LOC103506023 [Diaphorina citri]	XP_008468623.1	5	6	5	12	19	18	5.33333	16.3333
PREDICTED: maltase 1-like [Diaphorina citri]	XP_008475674.1	5	4	8	13	31	28	5.66667	24
PREDICTED: chromatin-remodeling complex ATPase chain Iswi-like [Diaphorina citri]	XP_008468415.1	0	0.93505	0	13.545	12.61	17.545	0.311683	14.5667
PREDICTED: glutathione S-transferase-like [Diaphorina citri]	XP_008482931.1	0	0	0	19.401	17.112	28.045	0	21.5193
PREDICTED: methionine aminopeptidase 1-like [Diaphorina citri]	XP_008470712.1	10	6	6	20	25	23	7.33333	22.6667
PREDICTED: golgin subfamily A member 6-like protein 22 isoform X1 [Diaphorina citri]	XP_008472119.1	1	1	2	16	12	19	1.33333	15.6667
PREDICTED: transcription elongation factor B polypeptide 1, partial [Diaphorina citri]	XP_008480827.1	12	9	6	15	27	25	9	22.3333
PREDICTED: uncharacterized protein LOC103505923 [Diaphorina citri]	XP_008468519.1	0	1	0	36	28	30	0.333333	31.3333
PREDICTED: signal recognition particle subunit SRP72-like [Diaphorina citri]	XP_008472028.1	6.2307	5.8205	5.8205	34.461	26.872	26.051	5.95723	29.128
PREDICTED: uncharacterized protein LOC103505943 [Diaphorina citri]	XP_008468545.1	7	10	9	21	21	17	8.66667	19.6667
PREDICTED: dolichyl-diphosphooligosaccharide--protein glycosyltransferase subunit 2-like [Diaphorina citri]	XP_008473339.1	1	3	1	12	23	20	1.66667	18.3333
PREDICTED: putative pyridoxal-dependent decarboxylase domain-containing protein 2 [Diaphorina citri]	XP_008471526.1	1	4.9523	2	20.809	29.714	20.809	2.65077	23.7773
PREDICTED: coatomer subunit beta-like [Diaphorina citri]	XP_008473484.1	0.82711	3.4813	3.6542	7.8271	26.963	23.136	2.6542	19.3087
PREDICTED: nucleolin-like [Diaphorina citri]	XP_008482647.1	4	2	3	27	20	21	3	22.6667
PREDICTED: CD109 antigen-like, partial [Diaphorina citri]	XP_008474557.1	0	1	1	14	17	20	0.666667	17
PREDICTED: uncharacterized protein LOC103509115 [Diaphorina citri]	XP_008471928.1	6	10	11	22	20	26	9	22.6667
PREDICTED: putative mediator of RNA polymerase II transcription subunit 26 [Diaphorina citri]	XP_008471818.1	1.1582	1.1582	1.1582	7.3012	5.7127	7.7775	1.1582	6.93047
PREDICTED: uncharacterized protein LOC103520766 [Diaphorina citri]	XP_008484089.1	0.24274	2.2427	2.2427	7.9015	8.8496	8.1442	1.57605	8.29843
PREDICTED: uncharacterized protein LOC103504975 [Diaphorina citri]	XP_008467502.1	0	2	5	19	19	16	2.33333	18
PREDICTED: uncharacterized protein LOC103510691, partial [Diaphorina citri]	XP_008473598.1	1	0	3	9	16	20	1.33333	15
PREDICTED: sericin-1-like [Diaphorina citri]	XP_008473336.1	0	5	3	36	35	21	2.66667	30.6667
PREDICTED: NADPH--cytochrome P450 reductase-like [Diaphorina citri]	XP_008473773.1	4	7	4	13	22	20	5	18.3333
PREDICTED: CAD protein-like [Diaphorina citri]	XP_008472924.1	0	0	0	8	27.923	14	0	16.641
PREDICTED: isoleucine--tRNA ligase, cytoplasmic-like [Diaphorina citri]	XP_008487727.1	0	0	2	5	20.77	16.885	0.666667	14.2183
PREDICTED: LOW QUALITY PROTEIN: interleukin enhancer-binding factor 2 homolog [Diaphorina citri]	XP_008478293.1	0	3.4998	2.661	3.8469	14.896	12.38	2.0536	10.3743
PREDICTED: uncharacterized protein LOC103505220 [Diaphorina citri]	XP_008467762.1	0	0	0	27	26	21	0	24.6667
PREDICTED: serrate RNA effector molecule homolog [Diaphorina citri]	XP_008487982.1	7	4	5	18	19	20	5.33333	19
PREDICTED: eukaryotic translation initiation factor 4 gamma 2 [Diaphorina citri]	XP_008478290.1	0	1.9388	1	3.8775	10.633	8.7551	0.9796	7.7552
PREDICTED: uncharacterized protein LOC103511751 [Diaphorina citri]	XP_008474710.1	0	1	1	34	26	26	0.666667	28.6667
PREDICTED: microtubule-actin cross-linking factor 1-like, partial [Diaphorina citri]	XP_008485189.1	3	5	3	16	19	15	3.66667	16.6667
PREDICTED: probable glutamine--tRNA ligase [Diaphorina citri]	XP_008479890.1	2	1	1	12	22	10	1.33333	14.6667
PREDICTED: probable small nuclear ribonucleoprotein Sm D1 [Diaphorina citri]	XP_008478184.1	9	9	7	16	26	29	8.33333	23.6667
PREDICTED: uncharacterized protein LOC103512274 isoform X2 [Diaphorina citri]	XP_008475250.1	0.50099	0.50099	1.002	9.0178	12.024	8.5168	0.667993	9.85287
PREDICTED: uncharacterized protein LOC103512274 isoform X1 [Diaphorina citri]	XP_008475249.1	0.49901	0.49901	0.99802	8.9822	11.976	8.4832	0.665347	9.8138
PREDICTED: AP-2 complex subunit alpha [Diaphorina citri]	XP_008479440.1	3	6	2	5	21	10	3.66667	12
PREDICTED: protein transport protein Sec61 subunit beta-like [Diaphorina citri]	XP_008469656.1	4.4483	10.264	8.4483	11.632	22.529	21.529	7.7202	18.5633
PREDICTED: histone H1.M6.2-like [Diaphorina citri]	XP_008480034.1	5	4	6	29	21	20	5	23.3333
PREDICTED: dynein heavy chain, cytoplasmic-like, partial [Diaphorina citri]	XP_008485165.1	0	0.44221	1	0.88442	16.538	2	0.480737	6.47414
PREDICTED: splicing factor 3A subunit 1-like [Diaphorina citri]	XP_008467434.1	1	1	1	7	6	9	1	7.33333
PREDICTED: uncharacterized protein LOC103508436, partial [Diaphorina citri]	XP_008471202.1	7	8.4578	3.0933	9.9155	24.102	17.738	6.1837	17.2518
PREDICTED: uncharacterized protein LOC103512224 [Diaphorina citri]	XP_008475197.1	2	0	3	9.7254	18.657	9.7941	1.66667	12.7255
PREDICTED: importin-5 [Diaphorina citri]	XP_008476842.1	0	1	0	4	16.763	4	0.333333	8.25433
PREDICTED: uncharacterized protein LOC103520453, partial [Diaphorina citri]	XP_008483770.1	5	11	5	21	22	28	7	23.6667
PREDICTED: uncharacterized protein LOC103515145 [Diaphorina citri]	XP_008478292.1	3	0	2	21	20	22	1.66667	21
PREDICTED: glutamine--fructose-6-phosphate aminotransferase [isomerizing] 1-like [Diaphorina citri]	XP_008475287.1	5	5	2	10	35.082	27.694	4	24.2587
PREDICTED: probable tRNA (guanine(26)-N(2))-dimethyltransferase [Diaphorina citri]	XP_008474262.1	0	1	0	8.2702	8.0115	6.0115	0.333333	7.43107
PREDICTED: tripeptidyl-peptidase 2-like [Diaphorina citri]	XP_008468625.1	4	4	1	10	17.052	17.052	3	14.7013
PREDICTED: putative ATP-dependent RNA helicase me31b [Diaphorina citri]	XP_008480260.1	2	4	4	13.861	19.653	14.931	3.33333	16.1483
PREDICTED: reticulocyte binding protein 2 homolog b-like, partial [Diaphorina citri]	XP_008486621.1	2	1	1	16	12	21	1.33333	16.3333
PREDICTED: beta-galactosidase isoform X2 [Diaphorina citri]	XP_008482922.1	0	2.4874	0.82914	5.804	10.779	10.779	1.10551	9.12067
PREDICTED: uncharacterized protein LOC103521417 [Diaphorina citri]	XP_008484754.1	1	0	1	6	13	15	0.666667	11.3333
PREDICTED: 40S ribosomal protein S4-like [Diaphorina citri]	XP_008472763.1	7	5	7	17	21	23	6.33333	20.3333
PREDICTED: reticulon-1-A [Diaphorina citri]	XP_008475911.1	6	11	5	6	26	21	7.33333	17.6667
PREDICTED: protein transport protein Sec61 subunit alpha isoform 2 [Diaphorina citri]	XP_008473159.1	2	4	2	4	19	18	2.66667	13.6667
PREDICTED: myb-like protein X, partial [Diaphorina citri]	XP_008486121.1	0	1	0	14	15	16	0.333333	15
PREDICTED: DNA ligase 1-like [Diaphorina citri]	XP_008476914.1	1	3	0	10	10	5	1.33333	8.33333
PREDICTED: cuticle protein 64-like, partial [Diaphorina citri]	XP_008482255.1	0	0	3	19	25	23	1	22.3333
PREDICTED: cuticle protein 19.8-like [Diaphorina citri]	XP_008484727.1	3	6	6	19	18	16	5	17.6667
PREDICTED: uncharacterized protein LOC103514642 [Diaphorina citri]	XP_008477764.1	6.8306	5	3.9153	18	17	22	5.24863	19
PREDICTED: UDP-glucose:glycoprotein glucosyltransferase-like [Diaphorina citri]	XP_008475978.1	0	4.5941	2	7.9601	15.691	14.082	2.19803	12.5777
PREDICTED: collagen alpha-1(III) chain-like, partial [Diaphorina citri]	XP_008475140.1	1	2	1	6	12	12	1.33333	10
PREDICTED: leucine-rich repeat-containing protein 59 [Diaphorina citri]	XP_008468842.1	0	1	2	13	19	20	1	17.3333
PREDICTED: sodium/potassium-transporting ATPase subunit alpha-like, partial [Diaphorina citri]	XP_008471277.1	1	14	6	8	24	21	7	17.6667
PREDICTED: A-agglutinin anchorage subunit-like [Diaphorina citri]	XP_008472703.1	3	5	4	16	15	20	4	17
PREDICTED: basic salivary proline-rich protein 2-like, partial [Diaphorina citri]	XP_008485792.1	8	6	1	23	13	14	5	16.6667
PREDICTED: ATP-dependent RNA helicase WM6-like [Diaphorina citri]	XP_008477454.1	4	1	2	13	30.73	9.8652	2.33333	17.8651
PREDICTED: 5'-3' exoribonuclease 1 [Diaphorina citri]	XP_008475267.1	0	0	0	5	3	5	0	4.33333
PREDICTED: tubulin alpha chain-like, partial [Diaphorina citri]	XP_008485221.1	9.0906	9.3685	7.5348	15.813	18.674	23.32	8.66463	19.269
PREDICTED: mediator of RNA polymerase II transcription subunit 15-like [Diaphorina citri]	XP_008471817.1	4.5991	3.5991	4.5991	16.797	14.438	17.078	4.26577	16.1043
PREDICTED: aminopeptidase N-like, partial [Diaphorina citri]	XP_008483131.1	2	2	2	16	16	20	2	17.3333
PREDICTED: DEAD-box helicase Dbp80, partial [Diaphorina citri]	XP_008484238.1	4	2	3	10	14	12	3	12
PREDICTED: Golgi apparatus protein 1, partial [Diaphorina citri]	XP_008484134.1	0.80497	0.80497	0	3.6099	7.8298	10.44	0.536647	7.29323
PREDICTED: uncharacterized protein LOC103522572 [Diaphorina citri]	XP_008485894.1	0	0	0	11.403	10.588	7.3305	0	9.77383
PREDICTED: DNA damage-binding protein 1 [Diaphorina citri]	XP_008470602.1	0	0	2	9	15	17	0.666667	13.6667
PREDICTED: translational activator GCN1-like [Diaphorina citri]	XP_008476984.1	0	0	0	1	13.651	3	0	5.88367
PREDICTED: LOW QUALITY PROTEIN: splicing factor 3B subunit 2, partial [Diaphorina citri]	XP_008467617.1	2	1	0	17	10	17	1	14.6667
PREDICTED: GATA zinc finger domain-containing protein 14-like [Diaphorina citri]	XP_008472237.1	0	0	0	16	17	15	0	16
PREDICTED: methionine--tRNA ligase, cytoplasmic-like [Diaphorina citri]	XP_008473534.1	0	0	0	5.8678	18.67	8	0	10.8459
PREDICTED: putative RNA-binding protein 15 [Diaphorina citri]	XP_008485423.1	3	3	3	9	10	13	3	10.6667
PREDICTED: eukaryotic translation initiation factor 3 subunit K [Diaphorina citri]	XP_008467626.1	4	5	4	20	17	13	4.33333	16.6667
PREDICTED: probable protein phosphatase CG10417 [Diaphorina citri]	XP_008478232.1	2	4	1	18	12	14	2.33333	14.6667
PREDICTED: signal recognition particle 19 kDa protein [Diaphorina citri]	XP_008479427.1	2	2	0	16	20	13	1.33333	16.3333
PREDICTED: programmed cell death protein 4 [Diaphorina citri]	XP_008469551.1	2	7	1	16	16	12	3.33333	14.6667
PREDICTED: H/ACA ribonucleoprotein complex subunit 1-like [Diaphorina citri]	XP_008469510.1	3.3448	4.3448	6.0138	30.352	28.021	20.352	4.5678	26.2417
PREDICTED: stromal cell-derived factor 2-like [Diaphorina citri]	XP_008486291.1	6.4616	7.4616	11.385	23.115	18.308	22.115	8.43607	21.1793
PREDICTED: remodeling and spacing factor 1-like [Diaphorina citri]	XP_008477342.1	0	1	0	4	6	6	0.333333	5.33333
PREDICTED: 116 kDa U5 small nuclear ribonucleoprotein component [Diaphorina citri]	XP_008487678.1	1.8705	2.8057	1.8705	9.5466	11.482	10.482	2.18223	10.5035
PREDICTED: probable 26S proteasome non-ATPase regulatory subunit 3, partial [Diaphorina citri]	XP_008484303.1	0	6.6803	2	10.361	17.762	10.361	2.89343	12.828
PREDICTED: vegetative cell wall protein gp1-like [Diaphorina citri]	XP_008467721.1	0	0	0	26	20	17	0	21
PREDICTED: laccase-like [Diaphorina citri]	XP_008472015.1	0	0	1	15	26	27	0.333333	22.6667
PREDICTED: LOW QUALITY PROTEIN: venom dipeptidyl peptidase 4-like [Diaphorina citri]	XP_008473009.1	0	1.8665	0	14.199	14.332	13.332	0.622167	13.9543
PREDICTED: ATP-dependent RNA helicase A-like [Diaphorina citri]	XP_008468281.1	1	1	0	2	10	11	0.666667	7.66667
PREDICTED: replication protein A 70 kDa DNA-binding subunit-like [Diaphorina citri]	XP_008486600.1	0	0	0	4.6058	7.6058	5.7372	0	5.98293
PREDICTED: uncharacterized protein LOC103508913 isoform X1 [Diaphorina citri]	XP_008471719.1	5	4	5	17	15	14	4.66667	15.3333
PREDICTED: 60S ribosomal protein L38 [Diaphorina citri]	XP_008477895.1	7	7	6	21	15	18	6.66667	18
putative endoglucanase [Diaphorina citri]	ABG82005.1	1	3	3	14	20	17	2.33333	17
PREDICTED: splicing factor U2AF 50 kDa subunit-like [Diaphorina citri]	XP_008471924.1	1	2	5	17	15	13	2.66667	15
PREDICTED: uncharacterized protein LOC103508600 [Diaphorina citri]	XP_008471378.1	0.95255	0	0.47627	5.7153	5.7153	4.7627	0.476273	5.39777
PREDICTED: transmembrane emp24 domain-containing protein bai isoform X1 [Diaphorina citri]	XP_008480198.1	4	3	3	15	17	17	3.33333	16.3333
PREDICTED: SWI/SNF complex subunit SMARCC2-like, partial [Diaphorina citri]	XP_008480139.1	4.291	2	2	13.037	15.873	14.746	2.76367	14.552
PREDICTED: glycogen synthase kinase-3 beta-like isoform X1 [Diaphorina citri]	XP_008468427.1	2.345	5.4717	3.1267	10.38	15.07	13.507	3.6478	12.9857
PREDICTED: venom acid phosphatase Acph-1-like isoform X1 [Diaphorina citri]	XP_008475255.1	2	2	0	14	22	19	1.33333	18.3333
PREDICTED: uncharacterized protein LOC103520232, partial [Diaphorina citri]	XP_008483547.1	0	5	2	10	11	15	2.33333	12
PREDICTED: LOW QUALITY PROTEIN: 26S proteasome non-ATPase regulatory subunit 1-like, partial [Diaphorina citri]	XP_008477035.1	1	7.3376	2.3376	11.013	25.999	5.6685	3.5584	14.2268
PREDICTED: cytoplasmic dynein 1 light intermediate chain 1 [Diaphorina citri]	XP_008472216.1	1.3429	2.6858	0.67144	12.686	11.686	7.6858	1.56671	10.6859
PREDICTED: vigilin-like [Diaphorina citri]	XP_008485030.1	3	4	7	17	17	15	4.66667	16.3333
PREDICTED: uncharacterized protein LOC103513383 [Diaphorina citri]	XP_008476430.1	0	0	0	2.8557	6.6634	4.7596	0	4.75957
PREDICTED: uncharacterized ABC transporter ATP-binding protein C825.01-like [Diaphorina citri]	XP_008470019.1	0.2728	0	0.76682	6.5336	6.7668	11.079	0.34654	8.12647
PREDICTED: signal peptidase complex subunit 3-like [Diaphorina citri]	XP_008484758.1	0	1.2012	0	5.4023	13.803	16.604	0.4004	11.9364
PREDICTED: uncharacterized protein LOC103506731 [Diaphorina citri]	XP_008469355.1	0	0	0	17.954	12.954	17.909	0	16.2723
PREDICTED: LOW QUALITY PROTEIN: translocating chain-associated membrane protein 1-like 1 [Diaphorina citri]	XP_008474601.1	2	4	1	8	17	18	2.33333	14.3333
PREDICTED: signal recognition particle receptor subunit alpha homolog [Diaphorina citri]	XP_008476809.1	0	1	1	6	10	13	0.666667	9.66667
PREDICTED: myosin heavy chain, non-muscle-like [Diaphorina citri]	XP_008480365.1	1	2	2	18	18	15	1.66667	17
PREDICTED: importin-5-like [Diaphorina citri]	XP_008483154.1	0	2	2	6	14.237	8	1.33333	9.41233
PREDICTED: FACT complex subunit Ssrp1 [Diaphorina citri]	XP_008482612.1	0	0	0	10	12	16	0	12.6667
PREDICTED: LOW QUALITY PROTEIN: probable peroxisomal acyl-coenzyme A oxidase 1 [Diaphorina citri]	XP_008480008.1	0	2	2	8	19	12	1.33333	13
PREDICTED: neurofilament heavy polypeptide-like [Diaphorina citri]	XP_008487552.1	1	3	1	25	12	16	1.66667	17.6667
PREDICTED: nucleolar and coiled-body phosphoprotein 1-like [Diaphorina citri]	XP_008472393.1	4	4	8	19.336	15.669	18.669	5.33333	17.8913
PREDICTED: uridine 5'-monophosphate synthase, partial [Diaphorina citri]	XP_008479645.1	3	3	4	6	24	13	3.33333	14.3333
PREDICTED: endochitinase-like [Diaphorina citri]	XP_008467688.1	1	3	2	8	19.74	16.644	2	14.7947
PREDICTED: atlastin-like [Diaphorina citri]	XP_008473133.1	0.98323	2	0.98323	9.8994	16.883	15.866	1.32215	14.2161
PREDICTED: nucleolar and coiled-body phosphoprotein 1-like, partial [Diaphorina citri]	XP_008485393.1	5	7	4	17.664	15.331	13.331	5.33333	15.442
PREDICTED: uncharacterized protein LOC103513847 isoform X1 [Diaphorina citri]	XP_008476916.1	2	0	2	13	17	11	1.33333	13.6667
PREDICTED: cytochrome P450 2J3-like, partial [Diaphorina citri]	XP_008486586.1	0	1	0	3	12.912	6	0.333333	7.304
PREDICTED: spermidine synthase [Diaphorina citri]	XP_008482556.1	8	0	6	13	15	13	4.66667	13.6667
PREDICTED: LOW QUALITY PROTEIN: 26S proteasome non-ATPase regulatory subunit 1-like, partial [Diaphorina citri]	XP_008477036.1	0	0.66241	0.66241	7.8159	13.934	7.6363	0.441607	9.7954
PREDICTED: anionic trypsin-2-like, partial [Diaphorina citri]	XP_008483550.1	0	0	0	13	10	16	0	13
PREDICTED: xanthine dehydrogenase [Diaphorina citri]	XP_008468988.1	0	0	0	2	8.6903	5.8451	0	5.5118
PREDICTED: putative uncharacterized protein DDB_G0290521 [Diaphorina citri]	XP_008471671.1	0	0	0	30.176	15.989	14.59	0	20.2517
PREDICTED: uncharacterized protein LOC103515368 [Diaphorina citri]	XP_008478531.1	8.3459	8.6481	7.4301	14.533	19.241	20.543	8.14137	18.1057
PREDICTED: uncharacterized protein LOC103506885, partial [Diaphorina citri]	XP_008469530.1	0	0	0	4	10	13	0	9
PREDICTED: uncharacterized protein LOC103509924 [Diaphorina citri]	XP_008472776.1	4	5	3	10	20	14	4	14.6667
PREDICTED: uncharacterized protein LOC103506162 [Diaphorina citri]	XP_008468771.1	3	3	2	10	10	12	2.66667	10.6667
PREDICTED: NEDD8-activating enzyme E1 regulatory subunit [Diaphorina citri]	XP_008470887.1	2	3	1	3	13	15	2	10.3333
PREDICTED: V-type proton ATPase 116 kDa subunit a isoform 1-like [Diaphorina citri]	XP_008476031.1	0	0	0	6	19.592	18.592	0	14.728
PREDICTED: ATP synthase subunit alpha, chloroplastic-like, partial [Diaphorina citri]	XP_008484402.1	0.43345	0	0	1.8669	5.7877	4.4873	0.144483	4.0473
PREDICTED: maltase 2-like [Diaphorina citri]	XP_008488159.1	0	3	2	5	17	18	1.66667	13.3333
PREDICTED: receptor-type tyrosine-protein phosphatase eta-like [Diaphorina citri]	XP_008481481.1	4.258	4.258	2.258	13.482	21.111	20.335	3.59133	18.3093
PREDICTED: signal transducer and activator of transcription 5B [Diaphorina citri]	XP_008472157.1	0	0	0	5	9	10	0	8
PREDICTED: nucleosome assembly protein 1-like 1, partial [Diaphorina citri]	XP_008483824.1	5.1819	2	0	14	10	10.182	2.39397	11.394
PREDICTED: carboxypeptidase D-like [Diaphorina citri]	XP_008476441.1	0.90602	1	0	7.0479	7.6658	12.86	0.63534	9.19123
PREDICTED: neurexin-4 [Diaphorina citri]	XP_008477430.1	0	0	0	4	2	8	0	4.66667
PREDICTED: uncharacterized protein LOC103518186 [Diaphorina citri]	XP_008481465.1	0	0	0	0	7	6	0	4.33333
PREDICTED: signal recognition particle subunit SRP72-like, partial [Diaphorina citri]	XP_008483046.1	2.7693	1.1795	2.1795	17.539	21.128	16.949	2.04277	18.5387
PREDICTED: peptidyl-prolyl cis-trans isomerase FKBP8-like, partial [Diaphorina citri]	XP_008485086.1	0	0	1	6.9639	6.9639	4.9712	0.333333	6.29967
PREDICTED: eukaryotic translation initiation factor 4 gamma 3-like [Diaphorina citri]	XP_008476045.1	0	1	0	4.961	7.961	6.987	0.333333	6.63633
PREDICTED: uncharacterized protein LOC103506590 [Diaphorina citri]	XP_008469206.1	4	1	4	7	10	18	3	11.6667
PREDICTED: putative uncharacterized protein DDB_G0290521, partial [Diaphorina citri]	XP_008486082.1	0	0	0	35.824	19.011	15.41	0	23.415
PREDICTED: chorion peroxidase-like [Diaphorina citri]	XP_008475707.1	1	0	2	9	11	10	1	10
PREDICTED: maltase 2-like, partial [Diaphorina citri]	XP_008473401.1	0	0	0	5	9.9774	13.955	0	9.64413
PREDICTED: ribosome biogenesis protein BRX1 homolog isoform X1 [Diaphorina citri]	XP_008469307.1	0	0	0	9	9	8	0	8.66667
elongation factor G [Candidatus Carsonella ruddii DC]	AGS06674.1	0	1	0	2	13	8	0.333333	7.66667
PREDICTED: eukaryotic translation initiation factor 3 subunit B-like [Diaphorina citri]	XP_008469146.1	4	5	2	14	12	11	3.66667	12.3333
PREDICTED: DNA replication licensing factor Mcm3 [Diaphorina citri]	XP_008478491.1	0	0	0	5	7	5	0	5.66667
PREDICTED: torsin-1A-like, partial [Diaphorina citri]	XP_008486687.1	1	2	1	9	14	15	1.33333	12.6667
PREDICTED: eukaryotic translation initiation factor 6 [Diaphorina citri]	XP_008478095.1	3.4148	0.8537	0.8537	15.244	13.244	14.244	1.7074	14.244
PREDICTED: 5'-3' exoribonuclease 2 homolog [Diaphorina citri]	XP_008468375.1	0	0	0	5	5	6	0	5.33333
PREDICTED: inner nuclear membrane protein Man1 isoform X1 [Diaphorina citri]	XP_008487695.1	0	0	0	6	9	9	0	8
PREDICTED: chorion peroxidase-like [Diaphorina citri]	XP_008479240.1	0	0	0	3	9	12	0	8
PREDICTED: COP9 signalosome complex subunit 2 [Diaphorina citri]	XP_008487582.1	0	0.61579	0	6.4632	7.2316	7.4632	0.205263	7.05267
PREDICTED: uncharacterized protein LOC103521913 [Diaphorina citri]	XP_008485242.1	0	0	0	22	20	12	0	18
PREDICTED: N-alpha-acetyltransferase 16, NatA auxiliary subunit [Diaphorina citri]	XP_008471752.1	1	1	1	7	17	10	1	11.3333
PREDICTED: mRNA turnover protein 4 homolog [Diaphorina citri]	XP_008468286.1	0	0	0	12	11	14	0	12.3333
PREDICTED: uncharacterized protein LOC103524224 [Diaphorina citri]	XP_008487455.1	0	1	1	14	9	11	0.666667	11.3333
PREDICTED: ubiquitin carboxyl-terminal hydrolase 15-like [Diaphorina citri]	XP_008485110.1	0	0	0	4	7	4	0	5
[truncated: 116 more rows]
